# Supplementary material for: Proteome-wide analysis of protein abundance and turnover remodelling during oncogenic transformation of human breast epithelial cells
Source: Wellcome Open Res. 2018 May 2;3:51. [Version 1] doi: 10.12688/wellcomeopenres.14392.1 (PMC5989152; doi:10.12688/wellcomeopenres.14392.1)
Supplement: Supplementary file 2 [file wellcomeopenres-3-15665-s0001.tgz › f4bccbfa-d278-4041-a9b7-91338c97566e.sql]

 
-- Conflicts steps removed after discussion with Tony
-- We will include all identifications, even if there are conflicts
-- These can be removed by FDR at a later stage
-- Further discussion - some evidence files need retention_time and intensity added to be 'unique' for our purposes
-- NB some double hump peaks being matched twice to same ms2 scan - example of splitting c3d peaks when they should not be.
-- We are keeping the above though, instead of trying to joing these back together - they have different H/M/L ratios for same pep/scan.
-- We could throw away the peaks with lowest intensities when these 'dups' arise.
-- Now including the match between runs / null msms_scan_no rows. 27/01/2016
-- Added veh_oht_flag column for Tony on 05/04/2016

DATABASE sandpit1;	 

-- Now reduce the main dataset, order by the max score desc
SELECT COUNT(*) FROM src_evidence_all_unique;
-- 25372519

DROP TABLE src_evidence_all_unique;

CREATE MULTISET TABLE src_evidence_all_unique, NO FALLBACK ,
     NO BEFORE JOURNAL,
     NO AFTER JOURNAL,
     CHECKSUM = DEFAULT,
     DEFAULT MERGEBLOCKRATIO
     (
	 row_key BIGINT,
      leading_source_table VARCHAR(32) CHARACTER SET UNICODE NOT CASESPECIFIC,
      pep_sequence VARCHAR(100) CHARACTER SET LATIN NOT CASESPECIFIC,
      seq_length VARCHAR(100) CHARACTER SET LATIN NOT CASESPECIFIC,
      k_count VARCHAR(100) CHARACTER SET LATIN NOT CASESPECIFIC,
      r_count VARCHAR(100) CHARACTER SET LATIN NOT CASESPECIFIC,
      modifications VARCHAR(100) CHARACTER SET LATIN NOT CASESPECIFIC,
      modified_sequence VARCHAR(100) CHARACTER SET LATIN NOT CASESPECIFIC,
      deamidation_nq_probabilities VARCHAR(100) CHARACTER SET UNICODE NOT CASESPECIFIC,
      oxidation_m_probabilities VARCHAR(100) CHARACTER SET UNICODE NOT CASESPECIFIC,
      phospho_sty_probabilities VARCHAR(100) CHARACTER SET UNICODE NOT CASESPECIFIC,
      deamidation_nq_score_diffs VARCHAR(100) CHARACTER SET UNICODE NOT CASESPECIFIC,
      oxidation_m_score_diffs VARCHAR(100) CHARACTER SET LATIN NOT CASESPECIFIC,
      phospho_sty_score_diffs VARCHAR(100) CHARACTER SET UNICODE NOT CASESPECIFIC,
      acetyl_protein_nterm VARCHAR(100) CHARACTER SET LATIN NOT CASESPECIFIC,
      deamidation_nq VARCHAR(100) CHARACTER SET UNICODE NOT CASESPECIFIC,
      gln_pyro_glu VARCHAR(100) CHARACTER SET UNICODE NOT CASESPECIFIC,
      oxidation_m VARCHAR(100) CHARACTER SET LATIN NOT CASESPECIFIC,
      phospho_sty VARCHAR(100) CHARACTER SET UNICODE NOT CASESPECIFIC,
      acetyl_k_prob VARCHAR(100) CHARACTER SET LATIN NOT CASESPECIFIC,
      dimethyl_kr_prob VARCHAR(100) CHARACTER SET LATIN NOT CASESPECIFIC,
      glgly_k_prob VARCHAR(100) CHARACTER SET LATIN NOT CASESPECIFIC,
      methyl_kr_prob VARCHAR(100) CHARACTER SET LATIN NOT CASESPECIFIC,
      oxidation_m_prob VARCHAR(100) CHARACTER SET LATIN NOT CASESPECIFIC,
      acetyl_k_score_diffs VARCHAR(100) CHARACTER SET LATIN NOT CASESPECIFIC,
      dimethyl_kr_score_diffs VARCHAR(100) CHARACTER SET LATIN NOT CASESPECIFIC,
      glgly_k_score_diffs VARCHAR(100) CHARACTER SET LATIN NOT CASESPECIFIC,
      methyl_kr_score_diffs VARCHAR(100) CHARACTER SET LATIN NOT CASESPECIFIC,
      acetyl_k VARCHAR(100) CHARACTER SET LATIN NOT CASESPECIFIC,
      dimethyl_kr VARCHAR(100) CHARACTER SET LATIN NOT CASESPECIFIC,
      glgly_k VARCHAR(100) CHARACTER SET LATIN NOT CASESPECIFIC,
      methyl_kr VARCHAR(100) CHARACTER SET LATIN NOT CASESPECIFIC,
      missed_cleavages VARCHAR(100) CHARACTER SET LATIN NOT CASESPECIFIC,
      proteins VARCHAR(4000) CHARACTER SET LATIN NOT CASESPECIFIC,
      leading_proteins VARCHAR(4000) CHARACTER SET LATIN NOT CASESPECIFIC,
      leading_razor_protein VARCHAR(1000) CHARACTER SET LATIN NOT CASESPECIFIC,
      gene_names VARCHAR(4000) CHARACTER SET LATIN NOT CASESPECIFIC,
      protein_names VARCHAR(4000) CHARACTER SET LATIN NOT CASESPECIFIC,
      ms_type VARCHAR(100) CHARACTER SET LATIN NOT CASESPECIFIC,
      labeling_state VARCHAR(100) CHARACTER SET LATIN NOT CASESPECIFIC,
      raw_file VARCHAR(100) CHARACTER SET LATIN NOT CASESPECIFIC,
      fraction VARCHAR(100) CHARACTER SET LATIN NOT CASESPECIFIC,
      experiment VARCHAR(100) CHARACTER SET LATIN NOT CASESPECIFIC,
      msms_mz VARCHAR(100) CHARACTER SET LATIN NOT CASESPECIFIC,
      charge VARCHAR(100) CHARACTER SET LATIN NOT CASESPECIFIC,
      mz VARCHAR(100) CHARACTER SET LATIN NOT CASESPECIFIC,
      mass VARCHAR(100) CHARACTER SET LATIN NOT CASESPECIFIC,
      resolution VARCHAR(100) CHARACTER SET LATIN NOT CASESPECIFIC,
      uncalibrated_calibrated_mz_ppm VARCHAR(100) CHARACTER SET LATIN NOT CASESPECIFIC,
      uncalibrated_calibrated_mz_da VARCHAR(100) CHARACTER SET LATIN NOT CASESPECIFIC,
      mass_error_ppm VARCHAR(100) CHARACTER SET LATIN NOT CASESPECIFIC,
      mass_error_da VARCHAR(100) CHARACTER SET LATIN NOT CASESPECIFIC,
      uncalibrated_mass_error_ppm VARCHAR(100) CHARACTER SET LATIN NOT CASESPECIFIC,
      uncalibrated_mass_error_da VARCHAR(100) CHARACTER SET LATIN NOT CASESPECIFIC,
      max_intensity_mz0 VARCHAR(20) CHARACTER SET LATIN NOT CASESPECIFIC,
      max_intensity_mz1 VARCHAR(20) CHARACTER SET LATIN NOT CASESPECIFIC,
      max_intensity_mz2 VARCHAR(20) CHARACTER SET UNICODE NOT CASESPECIFIC,
      retention_time VARCHAR(100) CHARACTER SET LATIN NOT CASESPECIFIC,
      retention_length VARCHAR(100) CHARACTER SET LATIN NOT CASESPECIFIC,
      calibrated_retention_time VARCHAR(100) CHARACTER SET LATIN NOT CASESPECIFIC,
      calibrated_retention_time_start VARCHAR(100) CHARACTER SET LATIN NOT CASESPECIFIC,
      calibrated_retention_time_finish VARCHAR(100) CHARACTER SET LATIN NOT CASESPECIFIC,
      retention_time_calibration VARCHAR(100) CHARACTER SET LATIN NOT CASESPECIFIC,
      match_time_difference VARCHAR(100) CHARACTER SET LATIN NOT CASESPECIFIC,
      match_mz_difference VARCHAR(100) CHARACTER SET LATIN NOT CASESPECIFIC,
      match_q_value VARCHAR(100) CHARACTER SET LATIN NOT CASESPECIFIC,
      match_score VARCHAR(100) CHARACTER SET LATIN NOT CASESPECIFIC,
      no_of_data_points VARCHAR(100) CHARACTER SET LATIN NOT CASESPECIFIC,
      no_of_scans VARCHAR(100) CHARACTER SET LATIN NOT CASESPECIFIC,
      no_of_isotopic_peaks VARCHAR(100) CHARACTER SET LATIN NOT CASESPECIFIC,
      pif VARCHAR(100) CHARACTER SET LATIN NOT CASESPECIFIC,
      fraction_of_total_spectrum VARCHAR(100) CHARACTER SET LATIN NOT CASESPECIFIC,
      base_peak_fraction VARCHAR(100) CHARACTER SET LATIN NOT CASESPECIFIC,
      pep VARCHAR(100) CHARACTER SET LATIN NOT CASESPECIFIC,
      msms_count VARCHAR(100) CHARACTER SET LATIN NOT CASESPECIFIC,
      msms_scan_no VARCHAR(100) CHARACTER SET LATIN NOT CASESPECIFIC,
      score VARCHAR(100) CHARACTER SET LATIN NOT CASESPECIFIC,
      delta_score VARCHAR(100) CHARACTER SET LATIN NOT CASESPECIFIC,
      combinatorics VARCHAR(100) CHARACTER SET LATIN NOT CASESPECIFIC,
      ratio_ml VARCHAR(10) CHARACTER SET UNICODE NOT CASESPECIFIC,
      ratio_ml_normalized VARCHAR(10) CHARACTER SET UNICODE NOT CASESPECIFIC,
      ratio_ml_shift VARCHAR(10) CHARACTER SET UNICODE NOT CASESPECIFIC,
      ratio_hl VARCHAR(10) CHARACTER SET LATIN NOT CASESPECIFIC,
      ratio_hl_normalized VARCHAR(10) CHARACTER SET LATIN NOT CASESPECIFIC,
      ratio_hl_shift VARCHAR(10) CHARACTER SET LATIN NOT CASESPECIFIC,
      ratio_hm VARCHAR(10) CHARACTER SET UNICODE NOT CASESPECIFIC,
      ratio_hm_normalized VARCHAR(10) CHARACTER SET UNICODE NOT CASESPECIFIC,
      ratio_hm_shift VARCHAR(10) CHARACTER SET UNICODE NOT CASESPECIFIC,
      intensity VARCHAR(20) CHARACTER SET LATIN NOT CASESPECIFIC,
      intensity_l VARCHAR(20) CHARACTER SET LATIN NOT CASESPECIFIC,
      intensity_m VARCHAR(20) CHARACTER SET UNICODE NOT CASESPECIFIC,
      intensity_h VARCHAR(20) CHARACTER SET LATIN NOT CASESPECIFIC,
      reverse VARCHAR(10) CHARACTER SET LATIN NOT CASESPECIFIC,
      potential_contaminent VARCHAR(10) CHARACTER SET LATIN NOT CASESPECIFIC,
      id VARCHAR(100) CHARACTER SET LATIN NOT CASESPECIFIC,
      protein_group_ids VARCHAR(1000) CHARACTER SET LATIN NOT CASESPECIFIC,
      peptide_id VARCHAR(100) CHARACTER SET LATIN NOT CASESPECIFIC,
      mod_peptide_id VARCHAR(100) CHARACTER SET LATIN NOT CASESPECIFIC,
      msms_ids VARCHAR(1000) CHARACTER SET LATIN NOT CASESPECIFIC,
      best_msms VARCHAR(100) CHARACTER SET LATIN NOT CASESPECIFIC,
      aif_msms_ids VARCHAR(100) CHARACTER SET LATIN NOT CASESPECIFIC,
      deamidation_nq_site_ids VARCHAR(100) CHARACTER SET UNICODE NOT CASESPECIFIC,
      phospho_sty_site_ids VARCHAR(100) CHARACTER SET UNICODE NOT CASESPECIFIC,
      acetyl_k_site_ids VARCHAR(100) CHARACTER SET LATIN NOT CASESPECIFIC,
      dimethyl_kr_site_ids VARCHAR(100) CHARACTER SET LATIN NOT CASESPECIFIC,
      glgly_k_site_ids VARCHAR(100) CHARACTER SET LATIN NOT CASESPECIFIC,
      methyl_kr_site_ids VARCHAR(100) CHARACTER SET LATIN NOT CASESPECIFIC,
      oxidation_m_site_ids VARCHAR(100) CHARACTER SET LATIN NOT CASESPECIFIC,
	  num_source_duplicates SMALLINT)
UNIQUE PRIMARY INDEX (raw_file, msms_scan_no, modified_sequence, retention_time, intensity, score );

-- Reduce the rows down by
-- raw_file, msms_scan_no, modified_sequence, retention_time, intensity
-- and score - take the frow with the first max score
--DELETE FROM src_evidence_all_unique;

-- Because there are some nulls / NaN values, we convert to something so we don't lose the rows for now
-- This means we cannot make the PI a unique PI at this point.
-- 08-01-2016 Fix for missing proteins for reverse hits (mainly), so use leading_proteins column.
INSERT INTO src_evidence_all_unique
SELECT 	
	 row_key,	
     source_table ,
      pep_sequence ,
      seq_length ,
      k_count ,
      r_count ,
      modifications ,
      CASE WHEN modified_sequence IS NULL THEN 'ERROR' ELSE modified_sequence END AS modified_sequence2,
      deamidation_nq_probabilities ,
      oxidation_m_probabilities ,
      phospho_sty_probabilities ,
      deamidation_nq_score_diffs ,
      oxidation_m_score_diffs ,
      phospho_sty_score_diffs ,
      acetyl_protein_nterm ,
      deamidation_nq ,
      gln_pyro_glu ,
      oxidation_m ,
      phospho_sty ,
      acetyl_k_prob ,
      dimethyl_kr_prob ,
      glgly_k_prob ,
      methyl_kr_prob ,
      oxidation_m_prob ,
      acetyl_k_score_diffs ,
      dimethyl_kr_score_diffs ,
      glgly_k_score_diffs ,
      methyl_kr_score_diffs ,
      acetyl_k ,
      dimethyl_kr ,
      glgly_k ,
      methyl_kr ,
      missed_cleavages,
      CASE WHEN proteins IS NULL THEN leading_proteins ELSE proteins END AS proteins, 
      leading_proteins ,
      leading_razor_protein ,
      gene_names ,
      protein_names ,
      ms_type ,
      labeling_state ,
      raw_file,
      fraction ,
      experiment ,
      msms_mz ,
      charge ,
      mz ,
      mass ,
      resolution ,
      uncalibrated_calibrated_mz_ppm ,
      uncalibrated_calibrated_mz_da ,
   --   mass_error_ppm ,
	  CASE WHEN (mass_error_ppm = 'NaN' OR mass_error_ppm IS NULL) THEN '-999' ELSE mass_error_ppm END AS mass_error_ppm2,
    --  mass_error_da ,
	  CASE WHEN (mass_error_da = 'NaN' OR mass_error_da IS NULL ) THEN '-999' ELSE mass_error_da END AS mass_error_da2,
      uncalibrated_mass_error_ppm ,
      uncalibrated_mass_error_da ,
      max_intensity_mz0 ,
      max_intensity_mz1 ,
      max_intensity_mz2 ,
      CASE WHEN (retention_time = 'NaN'  OR retention_time IS NULL) THEN '-1' ELSE retention_time END AS retention_time2,
      --retention_length ,
	  CASE WHEN (retention_length = 'NaN'  OR retention_length IS NULL) THEN '-1' ELSE retention_length END AS retention_length2,
      --calibrated_retention_time ,
	  CASE WHEN (calibrated_retention_time = 'NaN'  OR calibrated_retention_time IS NULL) THEN '-1' ELSE calibrated_retention_time END AS calibrated_retention_time2,	  
      calibrated_retention_time_start ,
      calibrated_retention_time_finish ,
      retention_time_calibration ,
      match_time_difference ,
      match_mz_difference ,
      match_q_value ,
      match_score ,
      no_of_data_points ,
      no_of_scans ,
      no_of_isotopic_peaks ,
      pif ,
      fraction_of_total_spectrum ,
      base_peak_fraction ,
      CASE WHEN pep = 'NaN' THEN NULL ELSE pep END AS pep,
      msms_count ,
      COALESCE(msms_scan_no,'-1') AS msms_scan_no2,
      CASE WHEN (score = 'NaN' OR score IS NULL) THEN '-999' ELSE score END AS score2,
      CASE WHEN (delta_score = 'NaN' OR delta_score IS NULL ) THEN '-999' ELSE delta_score END AS delta_score,
      combinatorics ,
      CASE WHEN ratio_ml IN ('NaN', 'N')  THEN NULL ELSE ratio_ml END AS ratio_ml ,
      CASE WHEN ratio_ml_normalized IN ('NaN', 'N')  THEN NULL ELSE ratio_ml_normalized END ,
      CASE WHEN ratio_ml_shift IN ('NaN', 'N') THEN NULL ELSE ratio_ml_shift END,
      CASE WHEN ratio_hl IN ('NaN', 'N') THEN NULL ELSE ratio_hl END,
      CASE WHEN ratio_hl_normalized IN ('NaN', 'N') THEN NULL ELSE ratio_hl_normalized END,
      CASE WHEN ratio_hl_shift IN ('NaN', 'N') THEN NULL ELSE ratio_hl_shift  END,
      CASE WHEN ratio_hm IN ('NaN', 'N') THEN NULL ELSE ratio_hm  END,
      CASE WHEN ratio_hm_normalized IN ('NaN', 'N') THEN NULL ELSE ratio_hm_normalized END,
      CASE WHEN ratio_hm_shift IN ('NaN', 'N') THEN NULL ELSE ratio_hm_shift END,
      CASE  WHEN  (intensity = 'NaN' OR intensity IS NULL) THEN '0' ELSE intensity END AS intensity2,
      CASE  WHEN intensity_l = 'NaN' THEN NULL ELSE intensity_l END,
      CASE  WHEN intensity_m = 'NaN' THEN NULL ELSE intensity_m END,
      CASE  WHEN intensity_h = 'NaN' THEN NULL ELSE intensity_h END,
      reverse ,
      potential_contaminent ,
      id ,
      protein_group_ids ,
      peptide_id ,
      mod_peptide_id ,
      msms_ids ,
      best_msms ,
      aif_msms_ids ,
      deamidation_nq_site_ids ,
      phospho_sty_site_ids ,
      acetyl_k_site_ids ,
      dimethyl_kr_site_ids ,
      glgly_k_site_ids ,
      methyl_kr_site_ids ,
      oxidation_m_site_ids,
	  COUNT(*) OVER (PARTITION BY raw_file, msms_scan_no2, modified_sequence2, retention_time2, intensity2) -- how many rows found, not including score
   FROM src_evidence_all
WHERE 1=1 
       AND raw_file IS NOT NULL
	   AND raw_file <> 'Raw File' -- take out any header rows
QUALIFY ROW_NUMBER() OVER (PARTITION BY raw_file, msms_scan_no2, modified_sequence2, retention_time2, intensity2 ORDER BY score2 DESC) = 1
;

-- 56 secs

COLLECT STATS
COLUMN (raw_file, msms_scan_no, modified_sequence, retention_time, intensity, score)
ON src_evidence_all_unique
;
   

/*
-- View all records with just a zero/null/nan intensity :
-- i.e. filter out records for which there is a 'duplicate' file/scan/peptide which has an intensity value.
SELECT
COUNT(*) OVER (PARTITION BY raw_file, msms_scan_no, modified_sequence) AS num_records
,SUM (CASE WHEN intensity = '0' THEN 1 ELSE 0 end) OVER (PARTITION BY raw_file, msms_scan_no, modified_sequence) AS num_no_intensity
, t1.*
FROM src_evidence_final_v t1
QUALIFY (num_records = 1 AND num_no_intensity = 1);
*/

-- Remove records which are 'dups' because of null / NaN intensity (converted to '0')
-- Keep these specific rows if that's all there is i.e. if we have 
-- a record with an intensity, keep it, otherwise keep the one with 'NaN'
-- so we don't throw anything interesting away..
-- Just defaulting null intensities would surely just fix this ?
-- Check if we can't just do the above and dispense with convoluted method here.

DROP TABLE src_removed_dup_null_intensity;

CREATE MULTISET TABLE src_removed_dup_null_intensity AS
(
SELECT t1.*
,COUNT(*) OVER (PARTITION BY raw_file, msms_scan_no, modified_sequence) AS num_records
,SUM (CASE WHEN intensity = '0' THEN 1 ELSE 0 end) OVER (PARTITION BY raw_file, msms_scan_no, modified_sequence) AS num_zero_intensity_records
FROM src_evidence_all_unique t1
QUALIFY ( num_zero_intensity_records = num_records OR intensity <> '0')  -- ***
)
WITH DATA
PRIMARY INDEX (raw_file, msms_scan_no, modified_sequence)
;

-- 29 secs

-- *** if there are 2 of 2 (or more) with zero intensity they would both be included,
-- however that's filtered out by qualify statement in previous step.

COLLECT STATS 
COLUMN (raw_file, msms_scan_no, modified_sequence)
ON src_removed_dup_null_intensity;

-- Make a front facing dedup view
--
/*
REPLACE VIEW src_evidence_dedup_v AS
SELECT *
FROM src_removed_dup_null_intensity
;
*/

REPLACE VIEW src_evidence_dedup_v AS
SELECT raw_file AS pk_raw_file, 
                 msms_scan_no AS pk_msms_scan_no, 
				 modified_sequence AS pk_modified_sequence, 
				 retention_time AS pk_retention_time, 
				 intensity AS pk_intensity,
				 score AS pk_score,
				 ms_type AS tag_ms_type,
                 t1.*
FROM src_removed_dup_null_intensity t1
;

--SELECT TOP 10 *
--FROM src_evidence_dedup_v;


-- Need to add a rowkey to the table, and the re-ordered proteins column.
  DROP TABLE src_ev_proteins_split;
-- Now split the proteins column into rows using the semi-colon delimiter :
-- We get  a lot more rows
     
CREATE MULTISET TABLE src_ev_proteins_split 
AS
(
SELECT d.* 
FROM TABLE
(
STRTOK_SPLIT_TO_TABLE(src_evidence_dedup_v.row_key, src_evidence_dedup_v.proteins, ';')
RETURNS (outkey INTEGER, 
                      tokennum INTEGER, 
                      token VARCHAR(100) CHARACTER SET UNICODE
                      ) 
) AS d 
)
WITH DATA
PRIMARY INDEX(outkey, token)
;

-- 12 sec

COLLECT STATS 
COLUMN(outkey, token)
,COLUMN(outkey)
,COLUMN(token)
ON  src_ev_proteins_split;


--SELECT * FROM src_ev_proteins_split;

DROP TABLE src_ev_proteins_temp;

CREATE VOLATILE TABLE src_ev_proteins_temp AS (
 SELECT
 outkey                     
   ,token                                         
   ,ROW_NUMBER() OVER (PARTITION BY outkey ORDER BY token) AS rnk
FROM src_ev_proteins_split
) 
WITH DATA 
PRIMARY INDEX(outkey) ON COMMIT PRESERVE ROWS;

COLLECT STATS 
COLUMN(outkey)
ON src_ev_proteins_temp;

/*
SELECT *
FROM src_ev_proteins_temp
ORDER BY 1,2,3 DESC
*/

-- Create recursive view to stitch all rows back together, re-ordered.
REPLACE RECURSIVE VIEW recur_v(outkey,token, LVL)
   AS
   (
    SELECT t.outkey, 
                     t.token (VARCHAR(1000)), 
                     1 AS lvl
    FROM src_ev_proteins_temp t
    WHERE t.rnk = 1
    UNION ALL
    SELECT  t2.outkey 
                     ,TRIM(recur_v.token) || ';' || t2.token 
                     ,recur_v.LVL+1 AS lvl
    FROM recur_v
  JOIN   src_ev_proteins_temp t2
    ON t2.outkey = recur_v.outkey
   AND t2.rnk = recur_v.lvl+1
   )
   ;

DROP TABLE src_ev_proteins_reorder;
   
CREATE MULTISET TABLE src_ev_proteins_reorder
 AS
 (
SELECT rv.outkey AS row_key
                ,rv.token AS proteins_ordered_list
                ,rv.lvl AS proteins_count
FROM recur_v rv
QUALIFY RANK() OVER(PARTITION BY rv.outkey ORDER BY rv.LVL DESC) = 1
)
WITH DATA
UNIQUE PRIMARY INDEX(row_key);

-- 1min 10 secs

COLLECT STATS
COLUMN(row_key)
ON src_ev_proteins_reorder;
     
--SELECT COUNT(*)
--FROM src_ev_proteins_reorder;
--(18,546,364)
--19,944,511


/*
SELECT *
FROM src_ev_proteins_reorder
WHERE proteins_ordered_list IS NULL;
*/
         
--SELECT COUNT(*)
--FROM src_evidence_dedup_v;
--(18,546,364)
--19,944,511
         

 -- All Proteins with > 1 Peptide       
-- Get all proteins and check they have > 1 peptide id'd across all files and runs (that's what Tony confirmed).    
-- But not used, after too many being removed.
REPLACE VIEW src_evidence_protein_pep_ok_v AS
SELECT reo.proteins_ordered_list, 
              COUNT(DISTINCT e.modified_sequence) AS pep_count_distinct 
FROM src_evidence_dedup_v e
JOIN src_ev_proteins_reorder reo
  ON e.row_key = reo.row_key
GROUP BY 1
HAVING COUNT(DISTINCT modified_sequence) > 1;
     
 --SELECT COUNT(*)
 --FROM src_evidence_protein_pep_ok_v;
--(21,823)
--21,834
--21837...
	 
 --SELECT * 
 --FROM src_evidence_protein_pep_ok_v;

/*
-- Join dedup list to filtered protein reordered	 
 -- How many rows are being kept ?  11 1/4 million
SELECT COUNT(*)
   FROM src_evidence_dedup_v e
      JOIN src_ev_proteins_reorder reo
         ON e.row_key = reo.row_key  -- to get the ordered proteins column
     LEFT JOIN src_evidence_protein_pep_ok_v pp  -- which already has the ordered proteins column from above
         ON reo.proteins_ordered_list = pp.proteins_ordered_list
WHERE pp.proteins_ordered_list IS NOT NULL;
 -- 18,364,050 -- of --18,546,364
 -- i.e. 182,314 stripped out
	 
	 -- Confirm/check how many are being stripped out ? 180k
	SELECT COUNT(*)
	 FROM src_evidence_dedup_v e
      JOIN src_ev_proteins_reorder reo
     ON e.row_key = reo.row_key  -- to get the ordered proteins column
	 LEFT JOIN src_evidence_protein_pep_ok_v pp  -- which already has the ordered proteins column from above
	 ON reo.proteins_ordered_list = pp.proteins_ordered_list
	 WHERE pp.proteins_ordered_list IS NULL;
     -- 182,314-- using new ordered list of proteins
*/	 
     
	 
-- 05/04/2016 : Tony would like a veh vs oht type column
-- Making either veh or oht or null for anything else.
DROP TABLE src_experiment_lkp;

CREATE MULTISET TABLE src_experiment_lkp
  AS
  (
  SELECT experiment
  ,CHAR_LENGTH(experiment) - CHAR_LENGTH(OREPLACE(experiment,'_',NULL) )AS num_underscores
  ,UPPER(STRTOK(experiment,'_',1) ) AS source_tag
  ,CASE WHEN( UPPER(STRTOK(experiment,'_',2) ) LIKE ANY ('t%','vehvs%')  ) THEN NULL ELSE UPPER(STRTOK(experiment,'_',2) ) end AS veh_oht_tag
  ,OREPLACE(UPPER(STRTOK(experiment,'_',num_underscores) ),'0',NULL) AS timeband_label
  ,CAST(OREPLACE(timeband_label,'T',NULL) AS VARCHAR(100)) AS timeband
  ,OREPLACE(UPPER(STRTOK(experiment,'_',num_underscores+1)),'0',NULL)  AS replicate_label
  ,CAST(OREPLACE(replicate_label,'R', NULL) AS VARCHAR(100)) AS replicate
 FROM
  (
  SELECT DISTINCT experiment
  FROM src_evidence_dedup_v
  ) AS t1
  )
  WITH DATA
  UNIQUE PRIMARY INDEX (experiment);
  
  
  COLLECT STATS COLUMN (experiment) ON src_experiment_lkp;
  
  
  --SELECT *
  --FROM src_experiment_lkp;
  
  	 
	 
	 -- Join dedup list to filtered protein reordered to give working data set.
	 DROP TABLE src_evidence_final;
	 
	 -- Final table, with timeband and replicate pulled out.
	 --Because we have inconsistent experiment naming, need to do a little splitting up, based on underscores
	 -- get num of underscores and cut string up based on this.
	 -- CHAR_LENGTH(e.experiment) - CHAR_LENGTH(OREPLACE(e.experiment,'_',NULL) )AS num_underscores,
	 
	 -- Check this new join doesn't lose rows when joining on experiment name...to get labels etc.
	 -- LAST WORK DONE
	 
	 CREATE  MULTISET TABLE src_evidence_final
	 AS
	 (
	 SELECT lkp.source_tag
	                  ,lkp.veh_oht_tag
	                  ,lkp.timeband_label
                      ,lkp.timeband
	                  ,lkp.replicate_label
                      ,lkp.replicate
                      ,reo.proteins_ordered_list
	                  ,e.*
	     FROM src_evidence_dedup_v e
		 LEFT JOIN src_experiment_lkp lkp
		    ON e.experiment = lkp.experiment
           JOIN src_ev_proteins_reorder reo
              ON e.row_key = reo.row_key 
	       LEFT JOIN src_evidence_protein_pep_ok_v pp 
	          ON reo.proteins_ordered_list = pp.proteins_ordered_list
	-- WHERE pp.proteins_ordered_list IS NOT NULL  -- i.e. there is a protein with > 1 peptide associated, reverse or not.
	 ) WITH DATA
	 PRIMARY INDEX(timeband, replicate, proteins_ordered_list, ratio_hl_normalized)
	 ;
     
-- seconds
-- 55secs for sandpit2
	 
	COLLECT STATS 
	 COLUMN (timeband, replicate, protein_names, ratio_hl_normalized)
	 , COLUMN(timeband, replicate,protein_names)
	 ,COLUMN(timeband,replicate,ratio_hl_normalized)
     ,COLUMN(ratio_hl_normalized)
	 ,COLUMN(replicate)
	 ,COLUMN(timeband)
     ,COLUMN(row_key)
	 ,COLUMN(source_tag)
	 ,COLUMN(veh_oht_tag)
	 ,COLUMN(source_tag, veh_oht_tag)
	 ON src_evidence_final;
	 
	 --SELECT COUNT(*)
	 --FROM src_evidence_final; 
	 -- (18546364 including one-hit wonders...)
	 -- 19,944,511
	 
 -- Make final view
 -- ID values are replaced by a row_number counter, starting at 0.
 -- As requested by Marek on 29/01/2016.
 -- Modified to convert rt and mass error to numeric, for looking at spectral library etc.
 -- Added veh_oht_tag column 05/04/2016
 

REPLACE VIEW src_evidence_final_v
AS
SELECT   
row_key                       
,leading_source_table
,raw_file                   
,CAST(msms_scan_no  AS BIGINT) AS msms_scan_no
,modified_sequence          
,CAST(retention_time AS DECIMAL(6,3)) AS retention_time             
,CAST(intensity AS DECIMAL(15) ) AS intensity                 
,CAST(score AS DECIMAL (12,2)) AS score  
,ms_type 
,source_tag
-- new col  added 05/04/2016
 ,veh_oht_tag
,CAST(timeband_label AS VARCHAR(30)) AS timeband_label                    
,timeband                      
,CAST(replicate_label AS VARCHAR(30)) AS replicate_label               
,replicate                    
,proteins_ordered_list
,pep_sequence                  
,CAST(seq_length AS INTEGER) AS seq_length                    
,CAST(k_count AS INTEGER) AS k_count                       
,CAST(r_count AS INTEGER) AS r_count 
,modifications                 
--,modified_sequence             
,deamidation_nq_probabilities  
,oxidation_m_probabilities     
,phospho_sty_probabilities     
,deamidation_nq_score_diffs    
,oxidation_m_score_diffs       
,phospho_sty_score_diffs       
,acetyl_protein_nterm          
,deamidation_nq                
,gln_pyro_glu                  
,oxidation_m                   
,phospho_sty                   
,acetyl_k_prob                 
,dimethyl_kr_prob              
,glgly_k_prob                  
,methyl_kr_prob                
,oxidation_m_prob              
,acetyl_k_score_diffs          
,dimethyl_kr_score_diffs       
,glgly_k_score_diffs           
,methyl_kr_score_diffs         
,acetyl_k                      
,dimethyl_kr                   
,glgly_k                       
,methyl_kr                     
,CAST(missed_cleavages AS BYTEINT) AS missed_cleavages              
,CAST(proteins AS VARCHAR(1000) ) AS proteins                       
,CAST(leading_proteins AS VARCHAR(500) ) AS leading_proteins              
,CAST(leading_razor_protein AS VARCHAR(100) ) AS leading_razor_protein       
,CAST(gene_names AS VARCHAR(500))  AS gene_names       
,CAST(protein_names AS VARCHAR(2000) ) AS protein_names    
--,ms_type                       
,labeling_state                
--,raw_file                      
,CAST(fraction AS SMALLINT) AS fraction                      
,experiment                    
,CAST(msms_mz  AS DECIMAL(12,7) ) AS msms_mz                    
,CAST(charge AS BYTEINT) AS charge                        
,CAST(mz AS DECIMAL(12,6) ) AS mz                            
,CAST(mass AS DECIMAL(12,6) ) AS mass 
,resolution                    
,uncalibrated_calibrated_mz_ppm
,uncalibrated_calibrated_mz_da 
--,mass_error_ppm                
--,mass_error_da  
-- oops, these are killing the view!
,CAST(mass_error_ppm AS DECIMAL(10,6)) AS mass_error_ppm                 
,CAST (mass_error_da AS FLOAT) AS mass_error_da                 
,uncalibrated_mass_error_ppm   
,uncalibrated_mass_error_da    
,max_intensity_mz0             
,max_intensity_mz1             
,max_intensity_mz2             
--,retention_time                
-- oops, these are killing the view!
,CAST(retention_length AS DECIMAL(6,3)) AS retention_length              
,CAST(calibrated_retention_time AS DECIMAL(6,3)) AS calibrated_retention_time    
--,retention_length            
--,calibrated_retention_time  
,calibrated_retention_time_start
,calibrated_retention_time_finish
,retention_time_calibration    
,match_time_difference         
,match_mz_difference           
,match_q_value                 
,match_score   
,CAST(no_of_data_points AS INTEGER) AS no_of_data_points             
,CAST(no_of_scans AS INTEGER) AS no_of_scans 
,CAST(no_of_isotopic_peaks AS INTEGER) AS no_of_isotopic_peaks  
,pif                           
,fraction_of_total_spectrum    
,base_peak_fraction   
,CAST(pep AS FLOAT) AS pep    
,CAST(msms_count AS INTEGER) AS msms_count                 
,CAST(delta_score AS DECIMAL(7,3) ) AS delta_score                   
,combinatorics 
--,ratio_ml
--,CAST(ZEROIFNULL(ratio_ml) AS DECIMAL(10,6) ) AS ratio_ml     
,CAST(ratio_ml AS FLOAT ) AS ratio_ml     
--,ratio_ml_normalized
,CAST(ratio_ml_normalized AS FLOAT ) AS ratio_ml_normalized 
--,ratio_ml_shift
,CAST(ratio_ml_shift   AS FLOAT ) AS  ratio_ml_shift   
--,ratio_hl
,CAST(ratio_hl AS FLOAT ) AS ratio_hl                     
--,ratio_hl_normalized
,CAST(ratio_hl_normalized AS FLOAT ) AS  ratio_hl_normalized        
--,ratio_hl_shift
,CAST(ratio_hl_shift AS FLOAT ) AS ratio_hl_shift    
--,ratio_hm
,CAST(ratio_hm  AS FLOAT ) AS ratio_hm      
--,ratio_hm_normalized
,CAST(ratio_hm_normalized AS FLOAT ) AS  ratio_hm_normalized  
--,ratio_hm_shift
,CAST(ratio_hm_shift AS FLOAT ) AS ratio_hm_shift 
--,intensity                     
,CAST(intensity_l AS DECIMAL(18,0) ) AS intensity_l                  
,CAST(intensity_m   AS DECIMAL(18,0) ) AS intensity_m                 
,CAST(intensity_h AS DECIMAL(18,0) ) AS intensity_h                  
,reverse                       
,potential_contaminent AS potential_contaminant  -- rename spelling here for now.      
,CAST( (ROW_NUMBER() OVER (ORDER BY id) ) - 1 AS INTEGER) AS id   
,protein_group_ids             
,peptide_id                    
,mod_peptide_id                
,msms_ids                      
,best_msms                     
,aif_msms_ids                  
,deamidation_nq_site_ids       
,phospho_sty_site_ids          
,acetyl_k_site_ids             
,dimethyl_kr_site_ids          
,glgly_k_site_ids              
,methyl_kr_site_ids            
,oxidation_m_site_ids          
,num_source_duplicates         
,num_records                   
,num_zero_intensity_records
FROM src_evidence_final;

--SELECT COUNT(*)
--FROM src_evidence_final_v;


SELECT  TOP 1000 *
FROM src_evidence_final_v;


	 
-- Smaller subset of columns for minimum export for Marek
REPLACE VIEW src_evidence_final_subset_v
AS
SELECT 
id
,row_key
,raw_file
,charge
,potential_contaminant
,experiment
,gene_names
,intensity
,intensity_H
,intensity_L
,intensity_M
,leading_razor_protein
,modifications
,modified_sequence
,pep
,proteins
,protein_names
,ratio_hl
,ratio_hl_normalized
,ratio_hm
,ratio_hm_normalized
,ratio_ml
,ratio_ml_normalized
,reverse
,pep_sequence
,score
FROM src_evidence_final_v
;
	 
SELECT COUNT(*) FROM src_evidence_final_v;
--19944511	 
	 	 
		 
--oOo 06/04/2016 Top 5 Peptide intensity L rows in data oOo--
DATABASE sandpit1;

DROP TABLE src_evidence_pro_pep_max_intensity_l;

CREATE MULTISET TABLE src_evidence_pro_pep_max_intensity_l AS
(
SELECT experiment,
                 leading_razor_protein,
                 modified_sequence,
				 MAX(intensity_l) AS max_intensity_l
				 ,MAX(row_key) AS row_key
FROM 	sandpit1.src_evidence_final_v
WHERE 1=1
--AND source_tag = 'LMH' 
AND intensity_l IS NOT NULL
AND intensity > 0
GROUP BY 1,2,3
)
WITH DATA 
UNIQUE PRIMARY INDEX (experiment, leading_razor_protein, modified_sequence)
;

DROP TABLE  src_evidence_pro_pep_intensity_l_rank;

CREATE MULTISET TABLE src_evidence_pro_pep_intensity_l_rank AS
(
SELECT
experiment,
leading_razor_protein,
modified_sequence,
max_intensity_l,
row_key,
SUM(max_intensity_l) OVER (PARTITION BY experiment, leading_razor_protein) AS total_protein_intensity_l,
ROUND( (max_intensity_l * 100 / total_protein_intensity_l), 1) AS intensity_pct,
RANK () OVER (PARTITION BY experiment, leading_razor_protein ORDER BY max_intensity_l DESC) AS intensity_rank
FROM src_evidence_pro_pep_max_intensity_l
QUALIFY total_protein_intensity_l > 0 AND intensity_rank < 6
)
WITH DATA
PRIMARY INDEX (experiment, leading_razor_protein,modified_sequence)
;

COLLECT STATS
COLUMN  (experiment, leading_razor_protein,modified_sequence)
,COLUMN(row_key)
ON src_evidence_pro_pep_intensity_l_rank;


SELECT *
FROM src_evidence_pro_pep_intensity_l_rank
ORDER BY experiment, total_protein_intensity_l DESC, leading_razor_protein, intensity_rank;


SELECT TOP 100 *
FROM sandpit1.src_evidence_final;


-- Keep all rankings, not yet fully tested, lower priority...
/*
REPLACE VIEW src_evidence_i_rank_pep_v AS
SELECT experiment
                ,leading_razor_protein
				,modified_sequence
				,intensity_l
				,intensity_rank
				,row_key
                ,CASE WHEN pep_intensity_rank = 1 THEN 
				      SUM(CASE WHEN pep_intensity_rank = 1 THEN 1 ELSE 0 END) OVER (PARTITION BY experiment, leading_razor_protein ORDER BY intensity_rank ROWS UNBOUNDED PRECEDING)  
				 ELSE NULL END  
				 AS top_pep_i_rank
FROM
(
SELECT tr.experiment
                ,tr.leading_razor_protein
				,tr.modified_sequence
				,tr.intensity_l
				,tr.intensity_rank
				,tr.row_key
				,ROW_NUMBER() OVER (PARTITION BY tr.experiment, tr.leading_razor_protein, tr.modified_sequence ORDER BY intensity_rank ) AS pep_intensity_rank
				,CASE WHEN pep_intensity_rank = 1 THEN intensity_rank ELSE NULL END AS top_intensity_flag
FROM
(
SELECT experiment,
                 leading_razor_protein,
                 modified_sequence,
				 intensity_l,
				 row_key,
				 ROW_NUMBER () OVER (PARTITION BY experiment, leading_razor_protein ORDER BY intensity_l DESC) AS intensity_rank
FROM 	sandpit1.src_evidence_final_v
WHERE source_tag = 'LMH' 
AND intensity_l IS NOT NULL
AND intensity > 0
) AS tr
) tr2
;

SELECT * 
FROM src_evidence_i_rank_pep_v
ORDER BY experiment, leading_razor_protein, intensity_rank NULLS LAST;


CREATE MULTISET TABLE src_evidence_i_rank_pep AS
(
SELECT row_key 
FROM src_evidence_i_rank_pep_v
WHERE top_pep_i_rank < 6
)
WITH DATA
UNIQUE PRIMARY INDEX (row_key);
		 
*/

-- Create the view that joins original to top5 for exporting data for Marek 		 		 
REPLACE VIEW src_evidence_final_subset_irank_v
AS
SELECT 
ev.id
,ev.row_key
,ev.raw_file
,ev.charge
,ev.potential_contaminant
,ev.experiment
,ev.gene_names
,ev.intensity
,ev.intensity_H
,ev.intensity_L
,ev.intensity_M
,ev.leading_razor_protein
,ev.modifications
,ev.modified_sequence
,ev.pep
,ev.proteins
,ev.protein_names
,ev.ratio_hl
,ev.ratio_hl_normalized
,ev.ratio_hm
,ev.ratio_hm_normalized
,ev.ratio_ml
,ev.ratio_ml_normalized
,ev.reverse
,ev.pep_sequence
,ev.score
FROM src_evidence_final_v ev
JOIN src_evidence_pro_pep_intensity_l_rank ir
ON ev.row_key = ir.row_key
;

SELECT COUNT(*) FROM src_evidence_pro_pep_intensity_l_rank;
--1373609  LMH only
--2122907

SELECT COUNT(*) FROM src_evidence_final_subset_irank_v;
--1373609 LMH only
--2122907


	 
	 --->>> NOT USED BUT MIGHT BE ASKEd FOR

--oOo Additional table, in case these need added back for any reason : 
DROP TABLE src_evidence_final_1pep;
		 
CREATE MULTISET TABLE src_evidence_final_1pep
	 AS
	 (
	 SELECT reo.proteins_ordered_list
	                  ,e.*
	    FROM src_evidence_dedup_v e
           JOIN src_ev_proteins_reorder reo
              ON e.row_key = reo.row_key 
	      LEFT JOIN src_evidence_protein_pep_ok_v pp 
	         ON reo.proteins_ordered_list = pp.proteins_ordered_list
   WHERE pp.proteins_ordered_list IS NULL  -- all proteins with only 1 peptide.
	 ) WITH DATA
	 PRIMARY INDEX(pep_sequence, proteins_ordered_list, raw_file)
	 ;
	 
	COLLECT STATS 
	 COLUMN (pep_sequence, proteins, raw_file)
	 ,COLUMN(pep_sequence, proteins)
	 ,COLUMN(pep_sequence)
     ,COLUMN(row_key)
	 ON src_evidence_final_1pep;
	 
     
	 -- SELECT COUNT(*) FROM src_evidence_final_1pep;
	 -- 149,925


------------------ Conflicting scan results ----------------------
	 /*
	 -- Find scans where there's > 1 conflicting peptide
	 SELECT raw_file, 
	                  msms_scan_no, 
					  COUNT(pep_sequence)
	    FROM ad_evidence_scan_conflict
	 GROUP BY 1,2
	 HAVING COUNT(pep_sequence) > 1;
	 
	 */
	 
	 
/*
raw_file	msms_scan_no	Count(pep_sequence)
1	PT4922-54	30929	2
2	PT4922-21	23921	2
3	PT5046-23	41697	2
4	PT4953-49	40036	2
5	PT4945-4	35507	2
6	PT5003-78	43960	2
7	PT4953-47	19082	2
8	PT5046-26	33331	2
9	PT4953-2	31340	2
10	PT4953-50	42985	2
11	PT4953-3	48301	2
12	PT4953-22	51791	2
13	PT4945-50	53172	2
14	PT4953-69	6769	2
15	PT4922-48	13553	2
16	PT4945-33	22347	2
17	PT5047-16	21580	2
18	PT4945-14	35437	2
19	PT5015-21	29911	2
20	PT5046-23	59825	2
*/

/*  Some early checks confirming conflicts :
	 
-- proof we have conflicting peptides for the same file/scan	 	 
SELECT * FROM ad_methyl_evidence_pep
WHERE raw_file = 'PT5047-91'
AND msms_scan_no = 45712;
-- 	raw_file	msms_scan_no	pep_sequence
-- 1	PT5047-91	45712	ESSAAQAGSHATHPGTSVLEGGAAGSMSPSR


SELECT * FROM ad_phospho_evidence_pep
WHERE raw_file = 'PT5047-91'
AND msms_scan_no = 45712;
-- 	raw_file	msms_scan_no	pep_sequence
-- 1	PT5047-91	45712	TMLITHMQDLQEVTQDLHYENFR
	 
	 
-- interesting example - 2 on one side, only 1 on the other..	 
	 SELECT * FROM ad_methyl_evidence_pep
WHERE raw_file = 'PT4922-54'
AND msms_scan_no = 30929;

	raw_file	msms_scan_no	pep_sequence
--1	PT4922-54	30929	DDILNGSHPVSFDK
--2	PT4922-54	30929	EGETIIELK

SELECT * FROM ad_phospho_evidence_pep
WHERE raw_file = 'PT4922-54'
AND msms_scan_no = 30929;

--	raw_file	msms_scan_no	pep_sequence
-- 1	PT4922-54	30929	EIGELTQLK

SELECT * 
   FROM ad_methyl_evidence_pep
WHERE raw_file = 'PT4953-2'
AND msms_scan_no = 31340;

--	raw_file	msms_scan_no	pep_sequence
--1	PT4953-2	31340	FLEQQNQVLETK

SELECT * 
   FROM ad_phospho_evidence_pep
WHERE raw_file = 'PT4953-2'
AND msms_scan_no = 31340;		
		
--	raw_file	msms_scan_no	pep_sequence
--1	PT4953-2	31340	FLEQQNQVLQTK
--2	PT4953-2	31340	TAAANAAAGAAENAFR

	*/ 
