# Supplementary material for: Proteome-wide analysis of protein abundance and turnover remodelling during oncogenic transformation of human breast epithelial cells
Source: Wellcome Open Res. 2018 May 2;3:51. [Version 1] doi: 10.12688/wellcomeopenres.14392.1 (PMC5989152; doi:10.12688/wellcomeopenres.14392.1)
Supplement: Supplementary file 4 [file wellcomeopenres-3-15665-s0003.tgz]

Archive with 1 entries (1 files):
- d4e6c1d9-92b4-4b23-97ce-636a1306e49b.txt
