# Supplementary material for: Proteome-wide analysis of protein abundance and turnover remodelling during oncogenic transformation of human breast epithelial cells
Source: Wellcome Open Res. 2018 May 2;3:51. [Version 1] doi: 10.12688/wellcomeopenres.14392.1 (PMC5989152; doi:10.12688/wellcomeopenres.14392.1)
Supplement: Supplementary file 4 [file wellcomeopenres-3-15665-s0003.tgz › d4e6c1d9-92b4-4b23-97ce-636a1306e49b.txt]

antigen	surv.ratio	surv.chi2	surv.pval
1433EPSILON	1.16372939169983	0.269279756474466	0.603815327347883
4EBP1	0.924941724941725	0.279641931561733	0.596936003519551
4EBP1PS65	0.782116360796564	8.6158126066613	0.0033325708682199
4EBP1PT37T46	0.653906866614049	22.4823830478746	2.12079732046678e-06
53BP1	0.902506963788301	0.0667865544441667	0.796074335189857
ACCPS79	1.418410041841	2.79168012465591	0.0947548332852744
ACC1	1.47685443390965	12.2874868083065	0.000456005378212223
AKT	1.08243534482759	0.515138259052162	0.472922962929453
AKTPS473	1.04107505070994	0.188323620383756	0.664315531316128
AKTPT308	1.14530358069538	1.35949237137625	0.243625477424623
AMPKALPHA	1.276740237691	2.60508228613439	0.106521628438038
AMPKPT172	1.31581986143187	13.8985556350855	0.000192946686311959
AR	1.63802559414991	70.2095786251335	5.33268687312295e-17
ATM	0.882193022202084	0.852699904096264	0.355789668406681
BAK	1.2622020431328	1.74207597215251	0.186876002189768
BAX	1.09271523178808	0.268631975947356	0.604250934011099
BCL2	2.22855133614627	121.495041180176	2.97744637668955e-28
BCLXL	0.822729267222466	11.5850046622874	0.000664857674616786
BECLIN	1.01107196779064	0.280212684706478	0.596561849538328
BETACATENIN	0.806152549515381	2.80616508519733	0.093902605661601
BID	1.35350678733032	8.22786897161916	0.0041251940005656
BIM	1.49245283018868	34.7280452041691	3.7913028060501e-09
CJUNPS73	0.719180944421229	8.39873572638943	0.00375482062847657
CKIT	1.3010752688172	1.65953453388553	0.197666181873382
CMETPY1235	1.00661914460285	0.473920324994935	0.491189142742675
CMYC	1.18302540415704	18.9894149344158	1.31445629705711e-05
CRAF	0.80594243268338	3.98487318440622	0.0459105565326719
CRAFPS338	0.865650969529086	5.95215038721542	0.0146993441734792
CASPASE7CLEAVEDD198	1.5009096422074	8.17357762356719	0.00425049869885745
CAVEOLIN1	1.06681034482759	1.24724076221979	0.2640801318106
CD31	1.19304618578101	2.8499251108996	0.0913781931870399
CD49B	1.12217194570136	0.733394945404796	0.391784963095241
CDK1	0.868993424380374	8.6215107992846	0.00332216187196528
CHK1	0.78125	9.79633421118555	0.00174860095162339
CHK1PS345	1.00742804085422	3.3369292401389e-07	0.999539092753694
CHK2	1.03484848484848	7.30283420330459	0.00688459293032594
CHK2PT68	0.603974972396025	13.2957456114768	0.000266009037429001
CIAP	0.902506963788301	0.712956307809317	0.398464132895769
CLAUDIN7	1.06066945606695	11.683299936217	0.000630635827276036
COLLAGENVI	1.18360498561841	5.58684483503661	0.0180958631177814
CYCLINB1	0.931578947368421	1.20030300014625	0.273261126739774
CYCLIND1	1.41430260047281	8.23604959675571	0.00410664168619771
CYCLINE1	0.629439621152328	10.7758490645556	0.00102833033545865
DJ1	1.23382519863791	2.37398342934046	0.123371885508913
DVL3	0.559730591988656	29.3232164344884	6.12573568667158e-08
ECADHERIN	1.16453488372093	15.2857597430037	9.24105403015221e-05
EEF2	1.64011627906977	7.52257349648152	0.00609305715833106
EEF2K	0.968101265822785	3.09811394617735	0.0783830548236783
EGFRPY1068	0.670831706364701	32.0722049387499	1.48547469291128e-08
EGFRPY1173	0.876214833759591	10.8051551489645	0.00101217842197619
EIF4E	1.27486756915833	2.63114417299782	0.104786177226477
ERALPHA	1.70372928176796	93.7940153658917	3.50128867468439e-22
ERALPHAPS118	1.277289187791	12.4741915503567	0.000412613190354324
ERK2	1.1232334652346	3.89402168151054	0.0484582542694883
FIBRONECTIN	0.824405960531615	0.120582366266804	0.728403722740892
FOXO3A	1.0690537084399	0.521290576408215	0.470291677483335
GAB2	0.605815237394185	16.9607319210768	3.81609864105524e-05
GATA3	1.25809352517986	17.9618166876472	2.2538087236852e-05
GSK3ALPHABETA	1.29953917050691	0.00153735874405559	0.968723625382189
GSK3ALPHABETAPS21S9	1.12687312687313	0.680110361926783	0.409548723984154
HER2	1.37845791642142	16.5825547644118	4.65775011779076e-05
HER2PY1248	0.737712048716833	24.7821620541616	6.41887503500694e-07
HER3	1.01108033240997	2.4734510653287	0.115783455583782
HER3PY1298	0.942461374533831	8.40338186388017	0.00374523614974783
HSP70	1.14644351464435	1.35070276007788	0.2451552969223
IGFBP2	0.577062228654124	33.4435773108802	7.33616416519731e-09
INPP4B	1.3109156751164	18.2659108477158	1.92114509927413e-05
IRS1	0.969803724207348	0.0289727048635708	0.864842075134508
JNK2	1.695	28.3052277734305	1.03615778369455e-07
KU80	1.390470656595	14.3017398133417	0.000155720887119139
LKB1	1.11644997173544	2.31066056473297	0.128489435692752
LCK	1.53103007037748	25.0963075816466	5.45371872271115e-07
MAPKPT202Y204	0.77669452181987	13.9051932688067	0.000192266491652103
MEK1	1.01440329218107	14.3791003401038	0.000149451903456325
MEK1PS217S221	1.00195217179112	1.69638435568267	0.192761504161621
MIG6	1.22894290559638	5.46275011819816	0.0194260491332609
MRE11	0.851138353765324	1.4763244894902	0.224350476644332
MTOR	0.838694638694639	2.02690008566146	0.154535531058782
NCADHERIN	0.662907772855417	21.6079488052802	3.3446283379514e-06
NFKBP65PS536	0.941514860977948	0.105319035963808	0.745537612288073
NF2	1.10523532522475	0.0875404200454782	0.7673276031053
NOTCH1	1.03125	7.5459535644541	0.00601449848264111
PCADHERIN	0.982296650717703	1.11661352074935	0.290648820789319
P27	1.15953307392996	1.28931026647965	0.256175098665412
P27PT157	1.1171875	6.83445795978244	0.00894158229299708
P38MAPK	1.71638924455826	25.93738829923	3.5267194063564e-07
P38PT180Y182	0.890130353817505	4.04733949578527	0.0442410172536268
P53	0.661624203821656	5.82830377358834	0.0157703222202305
P70S6K	1.14212620807277	0.98421642644217	0.321160050682197
P70S6KPT389	0.958924949290061	0.0162047311757291	0.898704697475344
P90RSKPT359S363	1.16515323496027	17.0558388315592	3.62966006155433e-05
PAXILLIN	0.597956950018242	26.1288337639362	3.19378924301985e-07
PCNA	1.47885646217987	16.7224598112796	4.32657495761261e-05
PDK1PS241	1.57251424952502	17.9169893844161	2.30752018898496e-05
PEA15	0.660971223021583	28.7265355915756	8.33537420309743e-08
PI3KP110ALPHA	0.867132867132867	0.807010298866739	0.369005635592182
PKCALPHA	0.778432260987766	33.4254699842965	7.40478465975752e-09
PKCALPHAPS657	0.63930544593528	41.712391147017	1.05736728753824e-10
PKCDELTAPS664	0.618389897395422	34.3926558295255	4.50419688063579e-09
PR	1.60068649885584	68.6585982830106	1.17073145444505e-16
PRAS40PT246	0.81125	8.33352730180866	0.00389200154921466
PTEN	0.738403677392394	3.0833725073793	0.0790963578067151
RAD50	1.3711467324291	21.2101611183538	4.11576714130706e-06
RAD51	0.912442396313364	4.31688750928289	0.0377358852724268
RBPS807S811	0.584592145015106	51.0625044325214	8.94711197020111e-13
S6	1.40219665271967	13.990334702582	0.000183752793178845
S6PS235S236	0.806113138686131	3.24150597454548	0.0717946169090898
S6PS240S244	0.689818468823994	14.6322957346904	0.000130656210755441
SHCPY317	1.45465838509317	23.1626908805086	1.48857535438813e-06
SMAD1	0.681986048420189	12.2498129204812	0.000465304806447601
SMAD3	1.13235294117647	0.0449998108017533	0.832004376468903
SMAD4	1.5498177399757	18.9741062070024	1.32504505827367e-05
SRC	1.45673925838729	2.70878222090553	0.0997971478023603
SRCPY416	0.537169406719085	69.927012800104	6.15399004970221e-17
SRCPY527	1.05769230769231	1.34156184905069	0.246758720715538
STAT3PY705	0.727577535624476	3.03393003542958	0.0815402914586805
STAT5ALPHA	1.32426666666667	12.6039905161794	0.000384924075434751
STATHMIN	1.16393442622951	2.09993950078665	0.14730496703995
SYK	0.731563421828909	1.55324789545115	0.212656603346819
TUBERIN	0.971029487842731	4.17209334090669	0.0410949958447696
VEGFR2	1.33333333333333	7.69425896992995	0.00553967495326747
XRCC1	1.35864197530864	32.915699329094	9.62429095863682e-09
YAP	0.64759273875296	16.6210439210557	4.56417862874089e-05
YAPPS127	0.701167942005638	0.464763223671488	0.495406247320341
YB1	1.07347760442879	3.35735394446745	0.0669054915360816
YB1PS102	0.508409250175193	102.092924065033	5.2977444251513e-24
JNKPT183Y185	0.671515151515152	20.5444210046853	5.82633498141894e-06
PAI1	0.5083523158694	99.6061844727455	1.85922959726214e-23
MTORPS2448	0.696584938704028	9.86468166879906	0.00168481825702698
ASNS	0.816010058675608	5.77850373423978	0.0162233463456057
EGFR	0.697235629662132	55.3195774834593	1.02443175950035e-13
