# Supplementary material for: Proteome-wide analysis of protein abundance and turnover remodelling during oncogenic transformation of human breast epithelial cells
Source: Wellcome Open Res. 2018 May 2;3:51. [Version 1] doi: 10.12688/wellcomeopenres.14392.1 (PMC5989152; doi:10.12688/wellcomeopenres.14392.1)
Supplement: Supplementary file 5 [file wellcomeopenres-3-15665-s0004.tgz › f257f18d-366b-41b3-b9fd-400bc87cb628.txt]

Entry	Entry name	Status	Protein names	Gene names	Organism	Length	Gene ontology (GO)	Gene ontology IDs	Cross-reference (KEGG)	Keywords
Q8TBF5	PIGX_HUMAN	reviewed	Phosphatidylinositol-glycan biosynthesis class X protein (PIG-X)	PIGX	Homo sapiens (Human)	258	endoplasmic reticulum membrane [GO:0005789]; integral component of membrane [GO:0016021]; preassembly of GPI anchor in ER membrane [GO:0016254]	GO:0005789; GO:0016021; GO:0016254	hsa:54965;	Alternative splicing; Complete proteome; Endoplasmic reticulum; GPI-anchor biosynthesis; Glycoprotein; Membrane; Polymorphism; Reference proteome; Signal; Transmembrane; Transmembrane helix
Q8TBF4	ZCRB1_HUMAN	reviewed	Zinc finger CCHC-type and RNA-binding motif-containing protein 1 (U11/U12 small nuclear ribonucleoprotein 31 kDa protein) (U11/U12 snRNP 31 kDa protein) (U11/U12-31K)	ZCRB1	Homo sapiens (Human)	217	nucleoplasm [GO:0005654]; U12-type spliceosomal complex [GO:0005689]; nucleotide binding [GO:0000166]; poly(A) RNA binding [GO:0044822]; RNA binding [GO:0003723]; zinc ion binding [GO:0008270]; mRNA splicing, via spliceosome [GO:0000398]; RNA splicing [GO:0008380]	GO:0000166; GO:0000398; GO:0003723; GO:0005654; GO:0005689; GO:0008270; GO:0008380; GO:0044822	hsa:85437;	3D-structure; Complete proteome; Metal-binding; Nucleus; Phosphoprotein; Polymorphism; RNA-binding; Reference proteome; Spliceosome; Zinc; Zinc-finger; mRNA processing; mRNA splicing
Q9NQ75	CASS4_HUMAN	reviewed	Cas scaffolding protein family member 4 (HEF-like protein) (HEF1-EFS-p130Cas-like protein) (HEPL)	CASS4 C20orf32 HEFL	Homo sapiens (Human)	786	cytoplasm [GO:0005737]; cytoskeleton [GO:0005856]; focal adhesion [GO:0005925]; cell adhesion [GO:0007155]	GO:0005737; GO:0005856; GO:0005925; GO:0007155	hsa:57091;	3D-structure; Alternative splicing; Cell adhesion; Cell junction; Complete proteome; Cytoplasm; Cytoskeleton; Phosphoprotein; Polymorphism; Reference proteome; SH3 domain
P20933	ASPG_HUMAN	reviewed	N(4)-(beta-N-acetylglucosaminyl)-L-asparaginase (EC 3.5.1.26) (Aspartylglucosaminidase) (Glycosylasparaginase) (N4-(N-acetyl-beta-glucosaminyl)-L-asparagine amidase) [Cleaved into: Glycosylasparaginase alpha chain; Glycosylasparaginase beta chain]	AGA	Homo sapiens (Human)	346	endoplasmic reticulum [GO:0005783]; extracellular exosome [GO:0070062]; extracellular space [GO:0005615]; lysosome [GO:0005764]; N4-(beta-N-acetylglucosaminyl)-L-asparaginase activity [GO:0003948]; peptidase activity [GO:0008233]; protein deglycosylation [GO:0006517]; protein maturation [GO:0051604]	GO:0003948; GO:0005615; GO:0005764; GO:0005783; GO:0006517; GO:0008233; GO:0051604; GO:0070062	hsa:175;	3D-structure; Autocatalytic cleavage; Complete proteome; Direct protein sequencing; Disease mutation; Disulfide bond; Glycoprotein; Hydrolase; Lysosome; Polymorphism; Protease; Reference proteome; Signal
P20936	RASA1_HUMAN	reviewed	Ras GTPase-activating protein 1 (GAP) (GTPase-activating protein) (RasGAP) (Ras p21 protein activator) (p120GAP)	RASA1 GAP RASA	Homo sapiens (Human)	1047	cytoplasm [GO:0005737]; cytosol [GO:0005829]; intrinsic component of the cytoplasmic side of the plasma membrane [GO:0031235]; ruffle [GO:0001726]; glycoprotein binding [GO:0001948]; GTPase activator activity [GO:0005096]; GTPase binding [GO:0051020]; potassium channel inhibitor activity [GO:0019870]; receptor binding [GO:0005102]; blood vessel morphogenesis [GO:0048514]; embryo development [GO:0…	GO:0000165; GO:0000281; GO:0001570; GO:0001726; GO:0001948; GO:0001953; GO:0005096; GO:0005102; GO:0005737; GO:0005829; GO:0007162; GO:0007165; GO:0008360; GO:0009790; GO:0019870; GO:0030833; GO:0031235; GO:0035556; GO:0043524; GO:0046580; GO:0048013; GO:0048514; GO:0051020; GO:0051252	hsa:5921;	3D-structure; Acetylation; Alternative splicing; Complete proteome; Cytoplasm; Direct protein sequencing; Disease mutation; GTPase activation; Phosphoprotein; Reference proteome; Repeat; SH2 domain; SH3 domain; Tumor suppressor
Q9NXB0	MKS1_HUMAN	reviewed	Meckel syndrome type 1 protein	MKS1	Homo sapiens (Human)	559	centriole [GO:0005814]; centrosome [GO:0005813]; ciliary basal body [GO:0036064]; cytoplasm [GO:0005737]; cytosol [GO:0005829]; membrane [GO:0016020]; MKS complex [GO:0036038]; branching morphogenesis of an epithelial tube [GO:0048754]; cilium assembly [GO:0042384]; cilium morphogenesis [GO:0060271]; common bile duct development [GO:0061009]; determination of left/right symmetry [GO:0007368]; emb…	GO:0001843; GO:0005737; GO:0005813; GO:0005814; GO:0005829; GO:0007368; GO:0010669; GO:0016020; GO:0036038; GO:0036064; GO:0042384; GO:0042733; GO:0048706; GO:0048754; GO:0060122; GO:0060271; GO:0060322; GO:0060828; GO:0061009; GO:1901620; GO:1903887; GO:1990403; GO:2000095	hsa:54903;	Alternative splicing; Bardet-Biedl syndrome; Cell projection; Ciliopathy; Cilium; Cilium biogenesis/degradation; Complete proteome; Cytoplasm; Cytoskeleton; Disease mutation; Meckel syndrome; Mental retardation; Obesity; Polymorphism; Reference proteome
P07738	PMGE_HUMAN	reviewed	Bisphosphoglycerate mutase (BPGM) (EC 5.4.2.4) (2,3-bisphosphoglycerate mutase, erythrocyte) (2,3-bisphosphoglycerate synthase) (EC 5.4.2.11) (2,3-diphosphoglycerate mutase) (DPGM) (BPG-dependent PGAM)	BPGM	Homo sapiens (Human)	259	cytosol [GO:0005829]; extracellular exosome [GO:0070062]; 2,3-bisphosphoglycerate-dependent phosphoglycerate mutase activity [GO:0046538]; bisphosphoglycerate mutase activity [GO:0004082]; hydrolase activity [GO:0016787]; carbohydrate metabolic process [GO:0005975]; erythrocyte development [GO:0048821]; gluconeogenesis [GO:0006094]; glucose metabolic process [GO:0006006]; glycolytic process [GO:0…	GO:0004082; GO:0005829; GO:0005975; GO:0006006; GO:0006094; GO:0006096; GO:0007585; GO:0016787; GO:0043456; GO:0046538; GO:0048821; GO:0070062	hsa:669;	3D-structure; Acetylation; Complete proteome; Direct protein sequencing; Disease mutation; Glycation; Glycolysis; Glycoprotein; Hereditary hemolytic anemia; Hydrolase; Isomerase; Phosphoprotein; Reference proteome
P40617	ARL4A_HUMAN	reviewed	ADP-ribosylation factor-like protein 4A	ARL4A ARL4	Homo sapiens (Human)	200	cytoplasm [GO:0005737]; nucleolus [GO:0005730]; nucleoplasm [GO:0005654]; nucleus [GO:0005634]; plasma membrane [GO:0005886]; GTP binding [GO:0005525]; brown fat cell differentiation [GO:0050873]; small GTPase mediated signal transduction [GO:0007264]	GO:0005525; GO:0005634; GO:0005654; GO:0005730; GO:0005737; GO:0005886; GO:0007264; GO:0050873	hsa:10124;	Cell membrane; Complete proteome; Cytoplasm; GTP-binding; Lipoprotein; Membrane; Myristate; Nucleotide-binding; Nucleus; Reference proteome
Q15573	TAF1A_HUMAN	reviewed	TATA box-binding protein-associated factor RNA polymerase I subunit A (RNA polymerase I-specific TBP-associated factor 48 kDa) (TAFI48) (TATA box-binding protein-associated factor 1A) (TBP-associated factor 1A) (Transcription factor SL1) (Transcription initiation factor SL1/TIF-IB subunit A)	TAF1A	Homo sapiens (Human)	450	intracellular membrane-bounded organelle [GO:0043231]; microtubule cytoskeleton [GO:0015630]; nucleoplasm [GO:0005654]; nucleus [GO:0005634]; RNA polymerase I transcription factor complex [GO:0000120]; DNA binding [GO:0003677]; positive regulation of gene expression, epigenetic [GO:0045815]; regulation of transcription, DNA-templated [GO:0006355]; termination of RNA polymerase I transcription [GO…	GO:0000120; GO:0003677; GO:0005634; GO:0005654; GO:0006355; GO:0006360; GO:0006361; GO:0006362; GO:0006363; GO:0006366; GO:0015630; GO:0043231; GO:0045815	hsa:9015;	Alternative splicing; Complete proteome; DNA-binding; Direct protein sequencing; Nucleus; Polymorphism; Reference proteome; Transcription; Transcription regulation
Q96L08	SUSD3_HUMAN	reviewed	Sushi domain-containing protein 3	SUSD3 UNQ9387/PRO34275	Homo sapiens (Human)	255	integral component of membrane [GO:0016021]; plasma membrane [GO:0005886]	GO:0005886; GO:0016021	hsa:203328;	Alternative splicing; Cell membrane; Complete proteome; Disulfide bond; Glycoprotein; Membrane; Polymorphism; Reference proteome; Sushi; Transmembrane; Transmembrane helix
Q99697	PITX2_HUMAN	reviewed	Pituitary homeobox 2 (ALL1-responsive protein ARP1) (Homeobox protein PITX2) (Paired-like homeodomain transcription factor 2) (RIEG bicoid-related homeobox transcription factor) (Solurshin)	PITX2 ARP1 RGS RIEG RIEG1	Homo sapiens (Human)	317	cytoplasm [GO:0005737]; nucleus [GO:0005634]; transcription factor complex [GO:0005667]; chromatin DNA binding [GO:0031490]; identical protein binding [GO:0042802]; phosphoprotein binding [GO:0051219]; protein homodimerization activity [GO:0042803]; ribonucleoprotein complex binding [GO:0043021]; RNA polymerase II activating transcription factor binding [GO:0001102]; RNA polymerase II core promot…	GO:0000122; GO:0000976; GO:0000978; GO:0001077; GO:0001078; GO:0001085; GO:0001102; GO:0001105; GO:0001191; GO:0001569; GO:0001570; GO:0001701; GO:0001764; GO:0002074; GO:0003171; GO:0003253; GO:0003350; GO:0003700; GO:0005634; GO:0005667; GO:0005737; GO:0006355; GO:0006357; GO:0007368; GO:0007520; GO:0008134; GO:0008584; GO:0008585; GO:0009725; GO:0016055; GO:0021763; GO:0021855; GO:0030334; GO:…	hsa:5308;	3D-structure; Alternative splicing; Complete proteome; DNA-binding; Developmental protein; Disease mutation; Homeobox; Nucleus; Peters anomaly; Phosphoprotein; Reference proteome
Q13228	SBP1_HUMAN	reviewed	Selenium-binding protein 1 (56 kDa selenium-binding protein) (SBP56) (SP56)	SELENBP1 SBP	Homo sapiens (Human)	472	cytosol [GO:0005829]; extracellular exosome [GO:0070062]; extracellular space [GO:0005615]; membrane [GO:0016020]; nucleolus [GO:0005730]; selenium binding [GO:0008430]; protein transport [GO:0015031]	GO:0005615; GO:0005730; GO:0005829; GO:0008430; GO:0015031; GO:0016020; GO:0070062	hsa:8991;	Acetylation; Alternative splicing; Complete proteome; Cytoplasm; Direct protein sequencing; Membrane; Nucleus; Phosphoprotein; Protein transport; Reference proteome; Selenium; Transport
P23919	KTHY_HUMAN	reviewed	Thymidylate kinase (EC 2.7.4.9) (dTMP kinase)	DTYMK CDC8 TMPK TYMK	Homo sapiens (Human)	212	cytosol [GO:0005829]; mitochondrial intermembrane space [GO:0005758]; mitochondrial matrix [GO:0005759]; mitochondrion [GO:0005739]; nucleus [GO:0005634]; ATP binding [GO:0005524]; nucleoside phosphate kinase activity [GO:0050145]; thymidylate kinase activity [GO:0004798]; uridylate kinase activity [GO:0009041]; cell cycle [GO:0007049]; cell proliferation [GO:0008283]; cellular response to growth…	GO:0004798; GO:0005524; GO:0005634; GO:0005739; GO:0005758; GO:0005759; GO:0005829; GO:0006227; GO:0006233; GO:0006235; GO:0007049; GO:0008283; GO:0009041; GO:0015949; GO:0043627; GO:0045445; GO:0046686; GO:0050145; GO:0071363	hsa:1841;	3D-structure; ATP-binding; Acetylation; Alternative splicing; Complete proteome; Kinase; Nucleotide biosynthesis; Nucleotide-binding; Reference proteome; Transferase
Q8NHX9	TPC2_HUMAN	reviewed	Two pore calcium channel protein 2 (Voltage-dependent calcium channel protein TPC2)	TPCN2 TPC2	Homo sapiens (Human)	752	endosome membrane [GO:0010008]; integral component of membrane [GO:0016021]; lysosomal membrane [GO:0005765]; lysosome [GO:0005764]; plasma membrane [GO:0005886]; NAADP-sensitive calcium-release channel activity [GO:0072345]; protein kinase binding [GO:0019901]; voltage-gated calcium channel activity [GO:0005245]; calcium-mediated signaling [GO:0019722]; cellular calcium ion homeostasis [GO:00068…	GO:0005245; GO:0005764; GO:0005765; GO:0005886; GO:0006874; GO:0006939; GO:0007040; GO:0010008; GO:0010506; GO:0016021; GO:0019722; GO:0019901; GO:0033280; GO:0034220; GO:0072345; GO:0086010	hsa:219931;	Calcium; Calcium channel; Calcium transport; Complete proteome; Glycoprotein; Ion channel; Ion transport; Lysosome; Membrane; Polymorphism; Reference proteome; Repeat; Transmembrane; Transmembrane helix; Transport; Voltage-gated channel
Q6ZNW5	GDPP1_HUMAN	reviewed	GDP-D-glucose phosphorylase 1 (EC 2.7.7.78)	GDPGP1 C15orf58	Homo sapiens (Human)	385	cytoplasm [GO:0005737]; GDP-D-glucose phosphorylase activity [GO:0080048]; guanyl-nucleotide exchange factor activity [GO:0005085]; hydrolase activity [GO:0016787]; nucleotide binding [GO:0000166]; nucleotidyltransferase activity [GO:0016779]; glucose metabolic process [GO:0006006]	GO:0000166; GO:0005085; GO:0005737; GO:0006006; GO:0016779; GO:0016787; GO:0080048	hsa:390637;	Complete proteome; Cytoplasm; Guanine-nucleotide releasing factor; Hydrolase; Nucleotide-binding; Nucleotidyltransferase; Polymorphism; Reference proteome; Transferase
Q9NXR8	ING3_HUMAN	reviewed	Inhibitor of growth protein 3 (p47ING3)	ING3 HSPC301	Homo sapiens (Human)	418	cytoplasm [GO:0005737]; NuA4 histone acetyltransferase complex [GO:0035267]; nucleolus [GO:0005730]; nucleoplasm [GO:0005654]; nucleus [GO:0005634]; Piccolo NuA4 histone acetyltransferase complex [GO:0032777]; Swr1 complex [GO:0000812]; methylated histone binding [GO:0035064]; zinc ion binding [GO:0008270]; histone H2A acetylation [GO:0043968]; histone H4 acetylation [GO:0043967]; positive regula…	GO:0000812; GO:0005634; GO:0005654; GO:0005730; GO:0005737; GO:0006351; GO:0006355; GO:0008270; GO:0032777; GO:0035064; GO:0035267; GO:0040008; GO:0043065; GO:0043967; GO:0043968	hsa:54556;	3D-structure; Acetylation; Alternative splicing; Chromatin regulator; Complete proteome; Direct protein sequencing; Disease mutation; Growth regulation; Isopeptide bond; Metal-binding; Nucleus; Reference proteome; Transcription; Transcription regulation; Ubl conjugation; Zinc; Zinc-finger
Q9UMZ2	SYNRG_HUMAN	reviewed	Synergin gamma (AP1 subunit gamma-binding protein 1) (Gamma-synergin)	SYNRG AP1GBP1 SYNG	Homo sapiens (Human)	1314	AP-1 adaptor complex [GO:0030121]; cytoplasm [GO:0005737]; Golgi apparatus [GO:0005794]; endocytosis [GO:0006897]; intracellular protein transport [GO:0006886]	GO:0005737; GO:0005794; GO:0006886; GO:0006897; GO:0030121	hsa:11276;	3D-structure; Acetylation; Alternative splicing; Coiled coil; Complete proteome; Cytoplasm; Endocytosis; Golgi apparatus; Membrane; Phosphoprotein; Polymorphism; Protein transport; Reference proteome; Repeat; Transport
Q6PFW1	VIP1_HUMAN	reviewed	Inositol hexakisphosphate and diphosphoinositol-pentakisphosphate kinase 1 (EC 2.7.4.21) (EC 2.7.4.24) (Diphosphoinositol pentakisphosphate kinase 1) (Histidine acid phosphatase domain-containing protein 2A) (IP6 kinase) (Inositol pyrophosphate synthase 1) (InsP6 and PP-IP5 kinase 1) (VIP1 homolog) (hsVIP1)	PPIP5K1 HISPPD2A IP6K IPS1 KIAA0377 VIP1	Homo sapiens (Human)	1433	cytoplasm [GO:0005737]; cytosol [GO:0005829]; nucleoplasm [GO:0005654]; plasma membrane [GO:0005886]; acid phosphatase activity [GO:0003993]; ATP binding [GO:0005524]; diphosphoinositol-pentakisphosphate kinase activity [GO:0033857]; inositol heptakisphosphate kinase activity [GO:0000829]; inositol hexakisphosphate 1-kinase activity [GO:0052723]; inositol hexakisphosphate 3-kinase activity [GO:00…	GO:0000827; GO:0000828; GO:0000829; GO:0000832; GO:0003993; GO:0005524; GO:0005654; GO:0005737; GO:0005829; GO:0005886; GO:0006020; GO:0032958; GO:0033857; GO:0043647; GO:0052723; GO:0052724	hsa:9677;	ATP-binding; Alternative splicing; Cell membrane; Complete proteome; Cytoplasm; Kinase; Membrane; Nucleotide-binding; Phosphoprotein; Reference proteome; Transferase
Q4VXU2	PAP1L_HUMAN	reviewed	Polyadenylate-binding protein 1-like	PABPC1L C20orf119	Homo sapiens (Human)	614	extracellular exosome [GO:0070062]; nucleotide binding [GO:0000166]; RNA binding [GO:0003723]; mRNA polyadenylation [GO:0006378]; oocyte maturation [GO:0001556]	GO:0000166; GO:0001556; GO:0003723; GO:0006378; GO:0070062	hsa:80336;	Acetylation; Alternative splicing; Complete proteome; Methylation; Phosphoprotein; Polymorphism; RNA-binding; Reference proteome; Repeat
Q68DE3	USF3_HUMAN	reviewed	Basic helix-loop-helix domain-containing protein USF3 (Upstream transcription factor 3)	USF3 KIAA2018	Homo sapiens (Human)	2245	endoplasmic reticulum [GO:0005783]; Golgi membrane [GO:0000139]; nucleus [GO:0005634]; DNA binding [GO:0003677]; mannosyl-oligosaccharide 1,2-alpha-mannosidase activity [GO:0004571]; N-glycan processing [GO:0006491]	GO:0000139; GO:0003677; GO:0004571; GO:0005634; GO:0005783; GO:0006491		Coiled coil; Complete proteome; DNA-binding; Nucleus; Polymorphism; Reference proteome
Q00535	CDK5_HUMAN	reviewed	Cyclin-dependent-like kinase 5 (EC 2.7.11.1) (Cell division protein kinase 5) (Serine/threonine-protein kinase PSSALRE) (Tau protein kinase II catalytic subunit) (TPKII catalytic subunit)	CDK5 CDKN5	Homo sapiens (Human)	292	axon [GO:0030424]; cell junction [GO:0030054]; cyclin-dependent protein kinase 5 holoenzyme complex [GO:0016533]; cytoplasm [GO:0005737]; cytoskeleton [GO:0005856]; cytosol [GO:0005829]; dendrite [GO:0030425]; filopodium [GO:0030175]; growth cone [GO:0030426]; lamellipodium [GO:0030027]; membrane [GO:0016020]; neuromuscular junction [GO:0031594]; neuronal cell body [GO:0043025]; nucleoplasm [GO:0…	GO:0001764; GO:0001963; GO:0004672; GO:0004674; GO:0004693; GO:0005176; GO:0005524; GO:0005634; GO:0005654; GO:0005737; GO:0005829; GO:0005856; GO:0005886; GO:0006886; GO:0006913; GO:0007049; GO:0007160; GO:0007268; GO:0007416; GO:0007519; GO:0008045; GO:0008283; GO:0008542; GO:0009611; GO:0014044; GO:0014069; GO:0016020; GO:0016079; GO:0016241; GO:0016301; GO:0016310; GO:0016533; GO:0018105; GO:…	hsa:1020;	3D-structure; ATP-binding; Acetylation; Alternative splicing; Apoptosis; Biological rhythms; Cell cycle; Cell division; Cell junction; Cell membrane; Cell projection; Complete proteome; Cytoplasm; Kinase; Lissencephaly; Membrane; Neurodegeneration; Neurogenesis; Nucleotide-binding; Nucleus; Phosphoprotein; Polymorphism; Postsynaptic cell membrane; Reference proteome; Serine/threonine-protein kina…
Q00534	CDK6_HUMAN	reviewed	Cyclin-dependent kinase 6 (EC 2.7.11.22) (Cell division protein kinase 6) (Serine/threonine-protein kinase PLSTIRE)	CDK6 CDKN6	Homo sapiens (Human)	326	centrosome [GO:0005813]; cyclin-dependent protein kinase holoenzyme complex [GO:0000307]; cytoplasm [GO:0005737]; cytosol [GO:0005829]; nucleoplasm [GO:0005654]; nucleus [GO:0005634]; ruffle [GO:0001726]; ATP binding [GO:0005524]; cyclin binding [GO:0030332]; cyclin-dependent protein serine/threonine kinase activity [GO:0004693]; FBXO family protein binding [GO:0098770]; astrocyte development [GO…	GO:0000082; GO:0000307; GO:0001726; GO:0001954; GO:0003323; GO:0004693; GO:0005524; GO:0005634; GO:0005654; GO:0005737; GO:0005813; GO:0005829; GO:0006468; GO:0007050; GO:0008285; GO:0009615; GO:0010468; GO:0014002; GO:0021542; GO:0021670; GO:0030332; GO:0042063; GO:0043697; GO:0045596; GO:0045638; GO:0045646; GO:0045656; GO:0045668; GO:0045786; GO:0048146; GO:0048699; GO:0050680; GO:0051301; GO:…	hsa:1021;	3D-structure; ATP-binding; Acetylation; Cell cycle; Cell division; Cell projection; Complete proteome; Cytoplasm; Cytoskeleton; Differentiation; Disease mutation; Kinase; Nucleotide-binding; Nucleus; Phosphoprotein; Polymorphism; Primary microcephaly; Reference proteome; Serine/threonine-protein kinase; Transferase
Q07960	RHG01_HUMAN	reviewed	Rho GTPase-activating protein 1 (CDC42 GTPase-activating protein) (GTPase-activating protein rhoGAP) (Rho-related small GTPase protein activator) (Rho-type GTPase-activating protein 1) (p50-RhoGAP)	ARHGAP1 CDC42GAP RHOGAP1	Homo sapiens (Human)	439	cell-cell adherens junction [GO:0005913]; cytoplasm [GO:0005737]; cytosol [GO:0005829]; extracellular exosome [GO:0070062]; perinuclear region of cytoplasm [GO:0048471]; cadherin binding involved in cell-cell adhesion [GO:0098641]; GTPase activator activity [GO:0005096]; SH3/SH2 adaptor activity [GO:0005070]; regulation of small GTPase mediated signal transduction [GO:0051056]; Rho protein signal…	GO:0005070; GO:0005096; GO:0005737; GO:0005829; GO:0005913; GO:0007264; GO:0007266; GO:0048471; GO:0051056; GO:0070062; GO:0098641	hsa:392;	3D-structure; Acetylation; Complete proteome; Cytoplasm; Direct protein sequencing; GTPase activation; Phosphoprotein; Polymorphism; Reference proteome; SH3-binding
Q9NXR5	ANR10_HUMAN	reviewed	Ankyrin repeat domain-containing protein 10	ANKRD10	Homo sapiens (Human)	420	regulation of canonical Wnt signaling pathway [GO:0060828]	GO:0060828	hsa:55608;	ANK repeat; Alternative splicing; Complete proteome; Polymorphism; Reference proteome; Repeat
Q9NXR7	BRE_HUMAN	reviewed	BRCA1-A complex subunit BRE (BRCA1/BRCA2-containing complex subunit 45) (Brain and reproductive organ-expressed protein)	BRE BRCC45	Homo sapiens (Human)	383	BRCA1-A complex [GO:0070531]; BRISC complex [GO:0070552]; cytoplasm [GO:0005737]; nuclear ubiquitin ligase complex [GO:0000152]; nucleoplasm [GO:0005654]; nucleus [GO:0005634]; peroxisome targeting sequence binding [GO:0000268]; polyubiquitin binding [GO:0031593]; tumor necrosis factor receptor binding [GO:0005164]; apoptotic process [GO:0006915]; cell division [GO:0051301]; cellular response to …	GO:0000152; GO:0000268; GO:0005164; GO:0005634; GO:0005654; GO:0005737; GO:0006302; GO:0006303; GO:0006915; GO:0006974; GO:0007067; GO:0007165; GO:0010212; GO:0016569; GO:0031572; GO:0031593; GO:0045739; GO:0051301; GO:0070531; GO:0070536; GO:0070552	hsa:9577;	Acetylation; Alternative splicing; Apoptosis; Cell cycle; Cell division; Chromatin regulator; Complete proteome; Cytoplasm; DNA damage; DNA repair; Mitosis; Nucleus; Phosphoprotein; Reference proteome; Repeat; Ubl conjugation pathway
Q9UHL9	GT2D1_HUMAN	reviewed	General transcription factor II-I repeat domain-containing protein 1 (GTF2I repeat domain-containing protein 1) (General transcription factor III) (MusTRD1/BEN) (Muscle TFII-I repeat domain-containing protein 1) (Slow-muscle-fiber enhancer-binding protein) (USE B1-binding protein) (Williams-Beuren syndrome chromosomal region 11 protein) (Williams-Beuren syndrome chromosomal region 12 protein)	GTF2IRD1 CREAM1 GTF3 MUSTRD1 RBAP2 WBSCR11 WBSCR12	Homo sapiens (Human)	959	cytoplasm [GO:0005737]; nucleoplasm [GO:0005654]; nucleus [GO:0005634]; DNA binding [GO:0003677]; RNA polymerase II transcription factor activity, sequence-specific DNA binding [GO:0000981]; transcription factor activity, RNA polymerase II distal enhancer sequence-specific binding [GO:0003705]; transcription factor activity, sequence-specific DNA binding [GO:0003700]; multicellular organism devel…	GO:0000981; GO:0003677; GO:0003700; GO:0003705; GO:0005634; GO:0005654; GO:0005737; GO:0006351; GO:0006355; GO:0007275; GO:0014886	hsa:9569;	3D-structure; Alternative splicing; Complete proteome; DNA-binding; Developmental protein; Isopeptide bond; Nucleus; Phosphoprotein; Polymorphism; Reference proteome; Repeat; Transcription; Transcription regulation; Ubl conjugation; Williams-Beuren syndrome
Q9H8L6	MMRN2_HUMAN	reviewed	Multimerin-2 (EMILIN-3) (Elastin microfibril interface located protein 3) (Elastin microfibril interfacer 3) (EndoGlyx-1 p125/p140 subunit)	MMRN2 EMILIN3	Homo sapiens (Human)	949	basement membrane [GO:0005604]; extracellular exosome [GO:0070062]; extracellular matrix [GO:0031012]; extracellular space [GO:0005615]; angiogenesis [GO:0001525]; negative regulation of cell migration involved in sprouting angiogenesis [GO:0090051]; negative regulation of vascular endothelial growth factor receptor signaling pathway [GO:0030948]	GO:0001525; GO:0005604; GO:0005615; GO:0030948; GO:0031012; GO:0070062; GO:0090051	hsa:79812;	Angiogenesis; Coiled coil; Complete proteome; Disulfide bond; Extracellular matrix; Glycoprotein; Polymorphism; Reference proteome; Secreted; Signal
Q5H9L2	TCAL5_HUMAN	reviewed	Transcription elongation factor A protein-like 5 (TCEA-like protein 5) (Transcription elongation factor S-II protein-like 5)	TCEAL5	Homo sapiens (Human)	206	nucleus [GO:0005634]; WW domain binding [GO:0050699]; regulation of transcription from RNA polymerase II promoter [GO:0006357]; transcription, DNA-templated [GO:0006351]	GO:0005634; GO:0006351; GO:0006357; GO:0050699	hsa:340543;	Complete proteome; Nucleus; Phosphoprotein; Reference proteome; Transcription; Transcription regulation
Q9UBM7	DHCR7_HUMAN	reviewed	7-dehydrocholesterol reductase (7-DHC reductase) (EC 1.3.1.21) (Putative sterol reductase SR-2) (Sterol Delta(7)-reductase)	DHCR7 D7SR	Homo sapiens (Human)	475	endoplasmic reticulum [GO:0005783]; endoplasmic reticulum membrane [GO:0005789]; integral component of endoplasmic reticulum membrane [GO:0030176]; membrane [GO:0016020]; nuclear outer membrane [GO:0005640]; 7-dehydrocholesterol reductase activity [GO:0047598]; NADP binding [GO:0050661]; blood vessel development [GO:0001568]; cell differentiation [GO:0030154]; cholesterol biosynthetic process [GO…	GO:0001568; GO:0005640; GO:0005783; GO:0005789; GO:0006695; GO:0009791; GO:0016020; GO:0030154; GO:0030176; GO:0030324; GO:0033489; GO:0033490; GO:0035264; GO:0042127; GO:0045540; GO:0047598; GO:0050661	hsa:1717;	Cholesterol biosynthesis; Cholesterol metabolism; Complete proteome; Disease mutation; Endoplasmic reticulum; Lipid biosynthesis; Lipid metabolism; Membrane; NADP; Oxidoreductase; Phosphoprotein; Polymorphism; Reference proteome; Steroid biosynthesis; Steroid metabolism; Sterol biosynthesis; Sterol metabolism; Transmembrane; Transmembrane helix
Q6P996	PDXD1_HUMAN	reviewed	Pyridoxal-dependent decarboxylase domain-containing protein 1 (EC 4.1.1.-)	PDXDC1 KIAA0251	Homo sapiens (Human)	788	cell-cell adherens junction [GO:0005913]; Golgi apparatus [GO:0005794]; intracellular membrane-bounded organelle [GO:0043231]; cadherin binding involved in cell-cell adhesion [GO:0098641]; carboxy-lyase activity [GO:0016831]; pyridoxal phosphate binding [GO:0030170]; carboxylic acid metabolic process [GO:0019752]	GO:0005794; GO:0005913; GO:0016831; GO:0019752; GO:0030170; GO:0043231; GO:0098641	hsa:102724985;hsa:23042;	Alternative splicing; Complete proteome; Decarboxylase; Lyase; Phosphoprotein; Polymorphism; Pyridoxal phosphate; Reference proteome
P51993	FUT6_HUMAN	reviewed	Alpha-(1,3)-fucosyltransferase 6 (EC 2.4.1.65) (Fucosyltransferase 6) (Fucosyltransferase VI) (Fuc-TVI) (FucT-VI) (Galactoside 3-L-fucosyltransferase)	FUT6 FCT3A	Homo sapiens (Human)	359	extracellular exosome [GO:0070062]; Golgi apparatus [GO:0005794]; Golgi cisterna membrane [GO:0032580]; Golgi membrane [GO:0000139]; integral component of membrane [GO:0016021]; 3-galactosyl-N-acetylglucosaminide 4-alpha-L-fucosyltransferase activity [GO:0017060]; alpha-(1->3)-fucosyltransferase activity [GO:0046920]; fucosyltransferase activity [GO:0008417]; L-fucose catabolic process [GO:004235…	GO:0000139; GO:0005794; GO:0006486; GO:0006487; GO:0008417; GO:0016021; GO:0017060; GO:0032580; GO:0042355; GO:0046920; GO:0070062	hsa:2528;	Alternative splicing; Complete proteome; Glycoprotein; Glycosyltransferase; Golgi apparatus; Membrane; Polymorphism; Reference proteome; Signal-anchor; Transferase; Transmembrane; Transmembrane helix
A0AVF1	IFT56_HUMAN	reviewed	Intraflagellar transport protein 56 (Tetratricopeptide repeat protein 26) (TPR repeat protein 26)	TTC26 IFT56	Homo sapiens (Human)	554	centrosome [GO:0005813]; ciliary basal body [GO:0036064]; ciliary tip [GO:0097542]; cilium [GO:0005929]; intraciliary transport particle B [GO:0030992]; cilium assembly [GO:0042384]; intraciliary transport [GO:0042073]; smoothened signaling pathway [GO:0007224]; spermatid development [GO:0007286]	GO:0005813; GO:0005929; GO:0007224; GO:0007286; GO:0030992; GO:0036064; GO:0042073; GO:0042384; GO:0097542	hsa:79989;	Alternative splicing; Cell projection; Cilium; Complete proteome; Polymorphism; Protein transport; Reference proteome; Repeat; TPR repeat; Transport
Q16630	CPSF6_HUMAN	reviewed	Cleavage and polyadenylation specificity factor subunit 6 (Cleavage and polyadenylation specificity factor 68 kDa subunit) (CFIm68) (CPSF 68 kDa subunit) (Pre-mRNA cleavage factor Im 68 kDa subunit) (Protein HPBRII-4/7)	CPSF6 CFIM68	Homo sapiens (Human)	551	intracellular ribonucleoprotein complex [GO:0030529]; membrane [GO:0016020]; mRNA cleavage factor complex [GO:0005849]; nucleoplasm [GO:0005654]; nucleus [GO:0005634]; paraspeckles [GO:0042382]; mRNA binding [GO:0003729]; nucleotide binding [GO:0000166]; poly(A) RNA binding [GO:0044822]; mRNA polyadenylation [GO:0006378]; mRNA processing [GO:0006397]; protein tetramerization [GO:0051262]	GO:0000166; GO:0003729; GO:0005634; GO:0005654; GO:0005849; GO:0006378; GO:0006397; GO:0016020; GO:0030529; GO:0042382; GO:0044822; GO:0051262	hsa:11052;	3D-structure; Alternative splicing; Complete proteome; Direct protein sequencing; Nucleus; Phosphoprotein; RNA-binding; Reference proteome; mRNA processing
P40429	RL13A_HUMAN	reviewed	60S ribosomal protein L13a (23 kDa highly basic protein)	RPL13A	Homo sapiens (Human)	203	cytoplasm [GO:0005737]; cytosol [GO:0005829]; cytosolic large ribosomal subunit [GO:0022625]; focal adhesion [GO:0005925]; GAIT complex [GO:0097452]; intracellular ribonucleoprotein complex [GO:0030529]; large ribosomal subunit [GO:0015934]; membrane [GO:0016020]; nucleolus [GO:0005730]; nucleus [GO:0005634]; mRNA binding [GO:0003729]; poly(A) RNA binding [GO:0044822]; structural constituent of r…	GO:0000184; GO:0003729; GO:0003735; GO:0005634; GO:0005730; GO:0005737; GO:0005829; GO:0005925; GO:0006364; GO:0006412; GO:0006413; GO:0006614; GO:0015934; GO:0016020; GO:0017148; GO:0019083; GO:0022625; GO:0030529; GO:0044822; GO:0071346; GO:0097452; GO:1901194	hsa:23521;	3D-structure; Acetylation; Citrullination; Complete proteome; Cytoplasm; Direct protein sequencing; Phosphoprotein; Reference proteome; Ribonucleoprotein; Ribosomal protein; Translation regulation
Q9P2D6	F135A_HUMAN	reviewed	Protein FAM135A	FAM135A KIAA1411	Homo sapiens (Human)	1515	carboxylic ester hydrolase activity [GO:0052689]; cellular lipid metabolic process [GO:0044255]	GO:0044255; GO:0052689	hsa:57579;	Alternative splicing; Complete proteome; Polymorphism; Reference proteome
Q13838	DX39B_HUMAN	reviewed	Spliceosome RNA helicase DDX39B (EC 3.6.4.13) (56 kDa U2AF65-associated protein) (ATP-dependent RNA helicase p47) (DEAD box protein UAP56) (HLA-B-associated transcript 1 protein)	DDX39B BAT1 UAP56	Homo sapiens (Human)	428	cytoplasm [GO:0005737]; nuclear matrix [GO:0016363]; nuclear speck [GO:0016607]; nucleoplasm [GO:0005654]; nucleus [GO:0005634]; spliceosomal complex [GO:0005681]; transcription export complex [GO:0000346]; ATP binding [GO:0005524]; ATP-dependent protein binding [GO:0043008]; ATP-dependent RNA helicase activity [GO:0004004]; ATPase activity [GO:0016887]; identical protein binding [GO:0042802]; po…	GO:0000245; GO:0000346; GO:0000398; GO:0001889; GO:0004004; GO:0005524; GO:0005634; GO:0005654; GO:0005681; GO:0005737; GO:0006369; GO:0006405; GO:0006406; GO:0008186; GO:0008380; GO:0010501; GO:0016363; GO:0016607; GO:0016887; GO:0017070; GO:0030621; GO:0031124; GO:0032786; GO:0042802; GO:0043008; GO:0044822; GO:0045727; GO:0046784; GO:0061051; GO:1904707; GO:2000002; GO:2000573	hsa:7919;	3D-structure; ATP-binding; Acetylation; Alternative splicing; Complete proteome; Cytoplasm; Helicase; Hydrolase; Isopeptide bond; Nucleotide-binding; Nucleus; Phosphoprotein; RNA-binding; Reference proteome; Spliceosome; Transport; Ubl conjugation; mRNA processing; mRNA splicing; mRNA transport
Q96T37	RBM15_HUMAN	reviewed	Putative RNA-binding protein 15 (One-twenty two protein 1) (RNA-binding motif protein 15)	RBM15 OTT OTT1	Homo sapiens (Human)	977	nuclear membrane [GO:0031965]; nuclear speck [GO:0016607]; nucleoplasm [GO:0005654]; nucleic acid binding [GO:0003676]; nucleotide binding [GO:0000166]; poly(A) RNA binding [GO:0044822]; mRNA splicing, via spliceosome [GO:0000398]; negative regulation of myeloid cell differentiation [GO:0045638]; patterning of blood vessels [GO:0001569]; placenta blood vessel development [GO:0060674]; positive re…	GO:0000166; GO:0000398; GO:0001569; GO:0003676; GO:0005654; GO:0007221; GO:0016032; GO:0016607; GO:0031965; GO:0044822; GO:0045638; GO:0048536; GO:0060412; GO:0060674	hsa:64783;	Acetylation; Alternative initiation; Alternative splicing; Chromosomal rearrangement; Complete proteome; Host-virus interaction; Membrane; Nucleus; Phosphoprotein; Proto-oncogene; RNA-binding; Reference proteome; Repeat
P08842	STS_HUMAN	reviewed	Steryl-sulfatase (EC 3.1.6.2) (Arylsulfatase C) (ASC) (Steroid sulfatase) (Steryl-sulfate sulfohydrolase)	STS ARSC1	Homo sapiens (Human)	583	endoplasmic reticulum [GO:0005783]; endoplasmic reticulum lumen [GO:0005788]; endoplasmic reticulum membrane [GO:0005789]; endosome [GO:0005768]; Golgi apparatus [GO:0005794]; integral component of membrane [GO:0016021]; intracellular membrane-bounded organelle [GO:0043231]; lysosome [GO:0005764]; membrane [GO:0016020]; plasma membrane [GO:0005886]; metal ion binding [GO:0046872]; steryl-sulfatas…	GO:0004773; GO:0005764; GO:0005768; GO:0005783; GO:0005788; GO:0005789; GO:0005794; GO:0005886; GO:0006687; GO:0006706; GO:0007565; GO:0008484; GO:0008544; GO:0016020; GO:0016021; GO:0043231; GO:0043687; GO:0046872	hsa:412;	3D-structure; Calcium; Complete proteome; Direct protein sequencing; Disease mutation; Disulfide bond; Endoplasmic reticulum; Glycoprotein; Hydrolase; Ichthyosis; Lipid metabolism; Membrane; Metal-binding; Pregnancy; Reference proteome; Signal; Steroid metabolism; Transmembrane; Transmembrane helix
P03891	NU2M_HUMAN	reviewed	NADH-ubiquinone oxidoreductase chain 2 (EC 1.6.5.3) (NADH dehydrogenase subunit 2)	MT-ND2 MTND2 NADH2 ND2	Homo sapiens (Human)	347	integral component of membrane [GO:0016021]; mitochondrial inner membrane [GO:0005743]; mitochondrial respiratory chain complex I [GO:0005747]; postsynaptic density [GO:0014069]; NADH dehydrogenase (ubiquinone) activity [GO:0008137]; mitochondrial electron transport, NADH to ubiquinone [GO:0006120]; mitochondrial respiratory chain complex I assembly [GO:0032981]; reactive oxygen species metabolic…	GO:0005743; GO:0005747; GO:0006120; GO:0008137; GO:0014069; GO:0016021; GO:0032981; GO:0072593	hsa:4536;	Alzheimer disease; Amyloidosis; Complete proteome; Disease mutation; Electron transport; Leber hereditary optic neuropathy; Membrane; Mitochondrion; Mitochondrion inner membrane; NAD; Neurodegeneration; Oxidoreductase; Polymorphism; Reference proteome; Respiratory chain; Transmembrane; Transmembrane helix; Transport; Ubiquinone
Q5VUR7	A20A3_HUMAN	reviewed	Ankyrin repeat domain-containing protein 20A3	ANKRD20A3	Homo sapiens (Human)	823			hsa:441425;	ANK repeat; Coiled coil; Complete proteome; Reference proteome; Repeat
Q9H6Q4	NARFL_HUMAN	reviewed	Cytosolic Fe-S cluster assembly factor NARFL (Iron-only hydrogenase-like protein 1) (IOP1) (Nuclear prelamin A recognition factor-like protein) (Protein related to Narf)	NARFL PRN	Homo sapiens (Human)	476	CIA complex [GO:0097361]; 4 iron, 4 sulfur cluster binding [GO:0051539]; metal ion binding [GO:0046872]; hematopoietic progenitor cell differentiation [GO:0002244]; iron-sulfur cluster assembly [GO:0016226]; oxygen homeostasis [GO:0032364]; regulation of gene expression [GO:0010468]; response to hypoxia [GO:0001666]	GO:0001666; GO:0002244; GO:0010468; GO:0016226; GO:0032364; GO:0046872; GO:0051539; GO:0097361	hsa:64428;	4Fe-4S; Acetylation; Alternative splicing; Complete proteome; Iron; Iron-sulfur; Metal-binding; Polymorphism; Reference proteome
P05386	RLA1_HUMAN	reviewed	60S acidic ribosomal protein P1	RPLP1 RRP1	Homo sapiens (Human)	114	cytoplasm [GO:0005737]; cytosol [GO:0005829]; cytosolic large ribosomal subunit [GO:0022625]; extracellular exosome [GO:0070062]; focal adhesion [GO:0005925]; preribosome, large subunit precursor [GO:0030687]; large ribosomal subunit rRNA binding [GO:0070180]; protein kinase activator activity [GO:0030295]; structural constituent of ribosome [GO:0003735]; cytoplasmic translation [GO:0002181]; nuc…	GO:0000184; GO:0002181; GO:0003735; GO:0005737; GO:0005829; GO:0005925; GO:0006364; GO:0006412; GO:0006413; GO:0006414; GO:0006614; GO:0019083; GO:0022625; GO:0030295; GO:0030687; GO:0045860; GO:0070062; GO:0070180	hsa:6176;	3D-structure; Acetylation; Alternative splicing; Complete proteome; Phosphoprotein; Reference proteome; Ribonucleoprotein; Ribosomal protein
P05387	RLA2_HUMAN	reviewed	60S acidic ribosomal protein P2 (Renal carcinoma antigen NY-REN-44)	RPLP2 D11S2243E RPP2	Homo sapiens (Human)	115	cytosol [GO:0005829]; cytosolic large ribosomal subunit [GO:0022625]; extracellular exosome [GO:0070062]; focal adhesion [GO:0005925]; membrane [GO:0016020]; preribosome, large subunit precursor [GO:0030687]; large ribosomal subunit rRNA binding [GO:0070180]; structural constituent of ribosome [GO:0003735]; cytoplasmic translation [GO:0002181]; nuclear-transcribed mRNA catabolic process, nonsense…	GO:0000184; GO:0002181; GO:0003735; GO:0005829; GO:0005925; GO:0006364; GO:0006412; GO:0006413; GO:0006414; GO:0006614; GO:0016020; GO:0019083; GO:0022625; GO:0030687; GO:0070062; GO:0070180	hsa:6181;	3D-structure; Acetylation; Complete proteome; Direct protein sequencing; Phosphoprotein; Reference proteome; Ribonucleoprotein; Ribosomal protein
Q8TBY9	WDR66_HUMAN	reviewed	WD repeat-containing protein 66	WDR66	Homo sapiens (Human)	1149			hsa:144406;	Alternative splicing; Complete proteome; Polymorphism; Reference proteome; Repeat; WD repeat
P05771	KPCB_HUMAN	reviewed	Protein kinase C beta type (PKC-B) (PKC-beta) (EC 2.7.11.13)	PRKCB PKCB PRKCB1	Homo sapiens (Human)	671	cytoplasm [GO:0005737]; cytosol [GO:0005829]; extracellular exosome [GO:0070062]; nucleoplasm [GO:0005654]; nucleus [GO:0005634]; plasma membrane [GO:0005886]; androgen receptor binding [GO:0050681]; ATP binding [GO:0005524]; calcium channel regulator activity [GO:0005246]; calcium-dependent protein kinase C activity [GO:0004698]; chromatin binding [GO:0003682]; histone binding [GO:0042393]; hist…	GO:0001666; GO:0002250; GO:0003682; GO:0004674; GO:0004697; GO:0004698; GO:0005080; GO:0005246; GO:0005524; GO:0005634; GO:0005654; GO:0005737; GO:0005829; GO:0005886; GO:0006351; GO:0006357; GO:0006468; GO:0006816; GO:0006874; GO:0006915; GO:0007077; GO:0007165; GO:0008270; GO:0010829; GO:0018105; GO:0030168; GO:0030374; GO:0030949; GO:0035403; GO:0035408; GO:0035556; GO:0042113; GO:0042393; GO:…	hsa:5579;	3D-structure; ATP-binding; Acetylation; Adaptive immunity; Alternative splicing; Apoptosis; Calcium; Chromatin regulator; Complete proteome; Cytoplasm; Direct protein sequencing; Immunity; Kinase; Membrane; Metal-binding; Nucleotide-binding; Nucleus; Phosphoprotein; Polymorphism; Reference proteome; Repeat; Serine/threonine-protein kinase; Transcription; Transcription regulation; Transferase; Zin…
P02766	TTHY_HUMAN	reviewed	Transthyretin (ATTR) (Prealbumin) (TBPA)	TTR PALB	Homo sapiens (Human)	147	cytoplasm [GO:0005737]; extracellular exosome [GO:0070062]; extracellular region [GO:0005576]; extracellular space [GO:0005615]; protein complex [GO:0043234]; identical protein binding [GO:0042802]; thyroid hormone binding [GO:0070324]; cellular protein metabolic process [GO:0044267]; extracellular matrix organization [GO:0030198]; retinoid metabolic process [GO:0001523]; retinol metabolic proces…	GO:0001523; GO:0005576; GO:0005615; GO:0005737; GO:0006810; GO:0030198; GO:0042572; GO:0042802; GO:0043234; GO:0044267; GO:0070062; GO:0070324	hsa:7276;	3D-structure; Amyloid; Amyloidosis; Complete proteome; Cytoplasm; Direct protein sequencing; Disease mutation; Gamma-carboxyglutamic acid; Glycoprotein; Hormone; Neuropathy; Phosphoprotein; Polymorphism; Reference proteome; Secreted; Signal; Thyroid hormone; Transport
Q9UJ70	NAGK_HUMAN	reviewed	N-acetyl-D-glucosamine kinase (N-acetylglucosamine kinase) (EC 2.7.1.59) (GlcNAc kinase)	NAGK	Homo sapiens (Human)	344	cytosol [GO:0005829]; extracellular exosome [GO:0070062]; ATP binding [GO:0005524]; N-acetylglucosamine kinase activity [GO:0045127]; N-acylmannosamine kinase activity [GO:0009384]; N-acetylglucosamine metabolic process [GO:0006044]; N-acetylmannosamine metabolic process [GO:0006051]; N-acetylneuraminate catabolic process [GO:0019262]; UDP-N-acetylglucosamine biosynthetic process [GO:0006048]	GO:0005524; GO:0005829; GO:0006044; GO:0006048; GO:0006051; GO:0009384; GO:0019262; GO:0045127; GO:0070062	hsa:55577;	3D-structure; ATP-binding; Acetylation; Alternative splicing; Complete proteome; Direct protein sequencing; Kinase; Nucleotide-binding; Phosphoprotein; Polymorphism; Reference proteome; Transferase
Q5VV52	ZN691_HUMAN	reviewed	Zinc finger protein 691	ZNF691	Homo sapiens (Human)	312	nucleus [GO:0005634]; metal ion binding [GO:0046872]; RNA polymerase II regulatory region sequence-specific DNA binding [GO:0000977]; transcription factor activity, sequence-specific DNA binding [GO:0003700]; regulation of transcription, DNA-templated [GO:0006355]	GO:0000977; GO:0003700; GO:0005634; GO:0006355; GO:0046872	hsa:51058;	Alternative splicing; Complete proteome; DNA-binding; Isopeptide bond; Metal-binding; Nucleus; Phosphoprotein; Reference proteome; Repeat; Ubl conjugation; Zinc; Zinc-finger
P35251	RFC1_HUMAN	reviewed	Replication factor C subunit 1 (Activator 1 140 kDa subunit) (A1 140 kDa subunit) (Activator 1 large subunit) (Activator 1 subunit 1) (DNA-binding protein PO-GA) (Replication factor C 140 kDa subunit) (RF-C 140 kDa subunit) (RFC140) (Replication factor C large subunit)	RFC1 RFC140	Homo sapiens (Human)	1148	cytoplasm [GO:0005737]; DNA replication factor C complex [GO:0005663]; extracellular exosome [GO:0070062]; nucleolus [GO:0005730]; nucleoplasm [GO:0005654]; nucleus [GO:0005634]; ATP binding [GO:0005524]; DNA binding [GO:0003677]; DNA clamp loader activity [GO:0003689]; double-stranded DNA binding [GO:0003690]; enzyme activator activity [GO:0008047]; sequence-specific DNA binding [GO:0043565]; DN…	GO:0000122; GO:0000722; GO:0003677; GO:0003689; GO:0003690; GO:0005524; GO:0005634; GO:0005654; GO:0005663; GO:0005730; GO:0005737; GO:0006261; GO:0006283; GO:0006296; GO:0006297; GO:0006351; GO:0007004; GO:0008047; GO:0019985; GO:0033683; GO:0042276; GO:0042769; GO:0043565; GO:0045893; GO:0070062; GO:0070987	hsa:5981;	3D-structure; ATP-binding; Activator; Alternative splicing; Complete proteome; DNA replication; DNA-binding; Direct protein sequencing; Isopeptide bond; Nucleotide-binding; Nucleus; Phosphoprotein; Polymorphism; Reference proteome; Transcription; Transcription regulation; Ubl conjugation
Q9BZL1	UBL5_HUMAN	reviewed	Ubiquitin-like protein 5	UBL5	Homo sapiens (Human)	73	cytoplasm [GO:0005737]; nucleus [GO:0005634]; protein tag [GO:0031386]; cellular protein modification process [GO:0006464]; mRNA splicing, via spliceosome [GO:0000398]; positive regulation of protein targeting to mitochondrion [GO:1903955]	GO:0000398; GO:0005634; GO:0005737; GO:0006464; GO:0031386; GO:1903955	hsa:59286;	3D-structure; Complete proteome; Cytoplasm; Reference proteome; Ubl conjugation pathway
O15258	RER1_HUMAN	reviewed	Protein RER1	RER1	Homo sapiens (Human)	196	cell surface [GO:0009986]; endoplasmic reticulum-Golgi intermediate compartment [GO:0005793]; Golgi apparatus [GO:0005794]; integral component of Golgi membrane [GO:0030173]; plasma membrane [GO:0005886]; positive regulation of establishment of protein localization to plasma membrane [GO:0090004]; retrograde vesicle-mediated transport, Golgi to ER [GO:0006890]; skeletal muscle acetylcholine-gated…	GO:0005793; GO:0005794; GO:0005886; GO:0006890; GO:0009986; GO:0030173; GO:0071340; GO:0090004	hsa:11079;	Acetylation; Complete proteome; Golgi apparatus; Membrane; Phosphoprotein; Reference proteome; Transmembrane; Transmembrane helix
Q6NZI2	PTRF_HUMAN	reviewed	Polymerase I and transcript release factor (Cavin-1)	PTRF FKSG13	Homo sapiens (Human)	390	caveola [GO:0005901]; cytoplasm [GO:0005737]; cytosol [GO:0005829]; endoplasmic reticulum [GO:0005783]; membrane raft [GO:0045121]; mitochondrion [GO:0005739]; nucleoplasm [GO:0005654]; nucleus [GO:0005634]; protein complex [GO:0043234]; poly(A) RNA binding [GO:0044822]; rRNA primary transcript binding [GO:0042134]; regulation of transcription, DNA-templated [GO:0006355]; termination of RNA polym…	GO:0005634; GO:0005654; GO:0005737; GO:0005739; GO:0005783; GO:0005829; GO:0005901; GO:0006355; GO:0006361; GO:0006363; GO:0042134; GO:0043234; GO:0044822; GO:0045121	hsa:284119;	Acetylation; Alternative splicing; Cell membrane; Coiled coil; Complete proteome; Congenital generalized lipodystrophy; Cytoplasm; Diabetes mellitus; Direct protein sequencing; Endoplasmic reticulum; Isopeptide bond; Membrane; Microsome; Mitochondrion; Nucleus; Phosphoprotein; Polymorphism; RNA-binding; Reference proteome; Transcription; Transcription regulation; Transcription termination; Ubl co…
Q8N428	GLT16_HUMAN	reviewed	Polypeptide N-acetylgalactosaminyltransferase 16 (EC 2.4.1.41) (Polypeptide GalNAc transferase 16) (GalNAc-T16) (Polypeptide GalNAc transferase-like protein 1) (GalNAc-T-like protein 1) (pp-GaNTase-like protein 1) (Polypeptide N-acetylgalactosaminyltransferase-like protein 1) (Protein-UDP acetylgalactosaminyltransferase-like protein 1) (UDP-GalNAc:polypeptide N-acetylgalactosaminyltransferase-lik…	GALNT16 GALNTL1 KIAA1130	Homo sapiens (Human)	558	extracellular exosome [GO:0070062]; Golgi membrane [GO:0000139]; integral component of membrane [GO:0016021]; carbohydrate binding [GO:0030246]; metal ion binding [GO:0046872]; polypeptide N-acetylgalactosaminyltransferase activity [GO:0004653]; protein glycosylation [GO:0006486]	GO:0000139; GO:0004653; GO:0006486; GO:0016021; GO:0030246; GO:0046872; GO:0070062	hsa:57452;	Alternative splicing; Complete proteome; Disulfide bond; Glycosyltransferase; Golgi apparatus; Lectin; Manganese; Membrane; Metal-binding; Polymorphism; Reference proteome; Signal-anchor; Transferase; Transmembrane; Transmembrane helix
P29400	CO4A5_HUMAN	reviewed	Collagen alpha-5(IV) chain	COL4A5	Homo sapiens (Human)	1685	basal lamina [GO:0005605]; collagen type IV trimer [GO:0005587]; endoplasmic reticulum lumen [GO:0005788]; extracellular region [GO:0005576]; neuromuscular junction [GO:0031594]; extracellular matrix structural constituent [GO:0005201]; collagen catabolic process [GO:0030574]; collagen-activated tyrosine kinase receptor signaling pathway [GO:0038063]; extracellular matrix organization [GO:0030198…	GO:0005201; GO:0005576; GO:0005587; GO:0005605; GO:0005788; GO:0007528; GO:0030198; GO:0030574; GO:0031594; GO:0038063	hsa:1287;	Alport syndrome; Alternative splicing; Basement membrane; Chromosomal rearrangement; Collagen; Complete proteome; Deafness; Disease mutation; Disulfide bond; Extracellular matrix; Glycoprotein; Hydroxylation; Polymorphism; Reference proteome; Repeat; Secreted; Signal
Q86XA9	HTR5A_HUMAN	reviewed	HEAT repeat-containing protein 5A	HEATR5A C14orf125 KIAA1316	Homo sapiens (Human)	2040			hsa:25938;	Alternative splicing; Complete proteome; Phosphoprotein; Reference proteome; Repeat
P39023	RL3_HUMAN	reviewed	60S ribosomal protein L3 (HIV-1 TAR RNA-binding protein B) (TARBP-B)	RPL3 OK/SW-cl.32	Homo sapiens (Human)	403	cytoplasm [GO:0005737]; cytosol [GO:0005829]; cytosolic large ribosomal subunit [GO:0022625]; extracellular exosome [GO:0070062]; focal adhesion [GO:0005925]; nucleolus [GO:0005730]; nucleoplasm [GO:0005654]; nucleus [GO:0005634]; 5S rRNA binding [GO:0008097]; poly(A) RNA binding [GO:0044822]; RNA binding [GO:0003723]; structural constituent of ribosome [GO:0003735]; cellular response to interleu…	GO:0000027; GO:0000184; GO:0003723; GO:0003735; GO:0005634; GO:0005654; GO:0005730; GO:0005737; GO:0005829; GO:0005925; GO:0006364; GO:0006412; GO:0006413; GO:0006614; GO:0008097; GO:0019083; GO:0022625; GO:0044822; GO:0070062; GO:0071353	hsa:6122;	3D-structure; Acetylation; Complete proteome; Cytoplasm; Direct protein sequencing; Isopeptide bond; Nucleus; Phosphoprotein; Polymorphism; Reference proteome; Ribonucleoprotein; Ribosomal protein; Ubl conjugation
Q2VWP7	PRTG_HUMAN	reviewed	Protogenin (Protein Shen-Dan)	PRTG	Homo sapiens (Human)	1150	extracellular space [GO:0005615]; integral component of membrane [GO:0016021]; multicellular organism development [GO:0007275]	GO:0005615; GO:0007275; GO:0016021	hsa:283659;	Complete proteome; Developmental protein; Disulfide bond; Glycoprotein; Immunoglobulin domain; Membrane; Polymorphism; Reference proteome; Repeat; Signal; Transmembrane; Transmembrane helix
O95251	KAT7_HUMAN	reviewed	Histone acetyltransferase KAT7 (EC 2.3.1.48) (Histone acetyltransferase binding to ORC1) (Lysine acetyltransferase 7) (MOZ, YBF2/SAS3, SAS2 and TIP60 protein 2) (MYST-2)	KAT7 HBO1 HBOa MYST2	Homo sapiens (Human)	611	cytoplasm [GO:0005737]; histone acetyltransferase complex [GO:0000123]; nucleoplasm [GO:0005654]; nucleus [GO:0005634]; histone acetyltransferase activity [GO:0004402]; transcription factor activity, sequence-specific DNA binding [GO:0003700]; zinc ion binding [GO:0008270]; DNA replication [GO:0006260]; histone H3 acetylation [GO:0043966]; histone H4-K12 acetylation [GO:0043983]; histone H4-K5 ac…	GO:0000123; GO:0003700; GO:0004402; GO:0005634; GO:0005654; GO:0005737; GO:0006260; GO:0006351; GO:0006355; GO:0008270; GO:0043966; GO:0043981; GO:0043982; GO:0043983; GO:1900182	hsa:11143;	Acetylation; Acyltransferase; Alternative splicing; Chromatin regulator; Complete proteome; DNA replication; Metal-binding; Nucleus; Phosphoprotein; Reference proteome; Transcription; Transcription regulation; Transferase; Zinc; Zinc-finger
Q96CS2	HAUS1_HUMAN	reviewed	HAUS augmin-like complex subunit 1 (Coiled-coil domain-containing protein 5) (Enhancer of invasion-cluster) (HEI-C)	HAUS1 CCDC5 HEIC	Homo sapiens (Human)	278	centrosome [GO:0005813]; cytoplasm [GO:0005737]; cytosol [GO:0005829]; HAUS complex [GO:0070652]; microtubule [GO:0005874]; spindle pole [GO:0000922]; cell division [GO:0051301]; centrosome organization [GO:0051297]; G2/M transition of mitotic cell cycle [GO:0000086]; mitotic nuclear division [GO:0007067]; spindle assembly [GO:0051225]	GO:0000086; GO:0000922; GO:0005737; GO:0005813; GO:0005829; GO:0005874; GO:0007067; GO:0051225; GO:0051297; GO:0051301; GO:0070652	hsa:115106;	Alternative splicing; Cell cycle; Cell division; Coiled coil; Complete proteome; Cytoplasm; Cytoskeleton; Microtubule; Mitosis; Reference proteome
Q96CS3	FAF2_HUMAN	reviewed	FAS-associated factor 2 (Protein ETEA) (UBX domain-containing protein 3B) (UBX domain-containing protein 8)	FAF2 ETEA KIAA0887 UBXD8 UBXN3B	Homo sapiens (Human)	445	endoplasmic reticulum [GO:0005783]; lipid particle [GO:0005811]; VCP-NPL4-UFD1 AAA ATPase complex [GO:0034098]; lipase binding [GO:0035473]; lipase inhibitor activity [GO:0055102]; ubiquitin binding [GO:0043130]; ubiquitin protein ligase binding [GO:0031625]; ER-associated ubiquitin-dependent protein catabolic process [GO:0030433]; lipid particle organization [GO:0034389]; response to unfolded pr…	GO:0005783; GO:0005811; GO:0006986; GO:0030433; GO:0030970; GO:0031625; GO:0034098; GO:0034389; GO:0035473; GO:0043130; GO:0055102	hsa:23197;	3D-structure; Acetylation; Coiled coil; Complete proteome; Cytoplasm; Endoplasmic reticulum; Lipid droplet; Reference proteome; Unfolded protein response
Q9P219	DAPLE_HUMAN	reviewed	Protein Daple (Coiled-coil domain-containing protein 88C) (Dvl-associating protein with a high frequency of leucine residues) (hDaple) (Hook-related protein 2) (HkRP2)	CCDC88C DAPLE KIAA1509	Homo sapiens (Human)	2028	cytoplasm [GO:0005737]; PDZ domain binding [GO:0030165]; protein self-association [GO:0043621]; protein destabilization [GO:0031648]; protein homooligomerization [GO:0051260]; regulation of protein phosphorylation [GO:0001932]; stress-activated protein kinase signaling cascade [GO:0031098]; Wnt signaling pathway [GO:0016055]	GO:0001932; GO:0005737; GO:0016055; GO:0030165; GO:0031098; GO:0031648; GO:0043621; GO:0051260	hsa:440193;	Alternative splicing; Coiled coil; Complete proteome; Cytoplasm; Disease mutation; Neurodegeneration; Phosphoprotein; Polymorphism; Reference proteome; Spinocerebellar ataxia; Wnt signaling pathway
Q5W111	SPRY7_HUMAN	reviewed	SPRY domain-containing protein 7 (Chronic lymphocytic leukemia deletion region gene 6 protein) (CLL deletion region gene 6 protein)	SPRYD7 C13orf1 CLLD6	Homo sapiens (Human)	196			hsa:57213;	Acetylation; Alternative splicing; Complete proteome; Reference proteome
Q9P215	POGK_HUMAN	reviewed	Pogo transposable element with KRAB domain	POGK KIAA1513 LST003 SLTP003	Homo sapiens (Human)	609	nucleus [GO:0005634]; DNA binding [GO:0003677]; multicellular organism development [GO:0007275]; regulation of transcription, DNA-templated [GO:0006355]	GO:0003677; GO:0005634; GO:0006355; GO:0007275	hsa:57645;	Coiled coil; Complete proteome; DNA-binding; Developmental protein; Isopeptide bond; Nucleus; Reference proteome; Ubl conjugation
P62807	H2B1C_HUMAN	reviewed	Histone H2B type 1-C/E/F/G/I (Histone H2B.1 A) (Histone H2B.a) (H2B/a) (Histone H2B.g) (H2B/g) (Histone H2B.h) (H2B/h) (Histone H2B.k) (H2B/k) (Histone H2B.l) (H2B/l)	HIST1H2BC H2BFL; HIST1H2BE H2BFH; HIST1H2BF H2BFG; HIST1H2BG H2BFA; HIST1H2BI H2BFK	Homo sapiens (Human)	126	cytoplasm [GO:0005737]; extracellular exosome [GO:0070062]; extracellular space [GO:0005615]; nuclear nucleosome [GO:0000788]; nucleoplasm [GO:0005654]; nucleosome [GO:0000786]; nucleus [GO:0005634]; DNA binding [GO:0003677]; antibacterial humoral response [GO:0019731]; defense response to Gram-positive bacterium [GO:0050830]; innate immune response in mucosa [GO:0002227]; nucleosome assembly [GO…	GO:0000786; GO:0000788; GO:0002227; GO:0003677; GO:0005615; GO:0005634; GO:0005654; GO:0005737; GO:0006334; GO:0019731; GO:0050830; GO:0070062	hsa:3017;hsa:8339;hsa:8343;hsa:8344;hsa:8346;hsa:8347;	3D-structure; Acetylation; Antibiotic; Antimicrobial; Chromosome; Complete proteome; DNA-binding; Direct protein sequencing; Glycoprotein; Isopeptide bond; Methylation; Nucleosome core; Nucleus; Phosphoprotein; Polymorphism; Reference proteome; Ubl conjugation
P62805	H4_HUMAN	reviewed	Histone H4	HIST1H4A H4/A H4FA; HIST1H4B H4/I H4FI; HIST1H4C H4/G H4FG; HIST1H4D H4/B H4FB; HIST1H4E H4/J H4FJ; HIST1H4F H4/C H4FC; HIST1H4H H4/H H4FH; HIST1H4I H4/M H4FM; HIST1H4J H4/E H4FE; HIST1H4K H4/D H4FD; HIST1H4L H4/K H4FK; HIST2H4A H4/N H4F2 H4FN HIST2H4; HIST2H4B H4/O H4FO; HIST4H4	Homo sapiens (Human)	103	extracellular exosome [GO:0070062]; extracellular matrix [GO:0031012]; extracellular region [GO:0005576]; membrane [GO:0016020]; nuclear chromosome [GO:0000228]; nuclear chromosome, telomeric region [GO:0000784]; nucleoplasm [GO:0005654]; nucleosome [GO:0000786]; nucleus [GO:0005634]; protein complex [GO:0043234]; DNA binding [GO:0003677]; histone binding [GO:0042393]; poly(A) RNA binding [GO:004…	GO:0000183; GO:0000228; GO:0000784; GO:0000786; GO:0003677; GO:0005576; GO:0005634; GO:0005654; GO:0006303; GO:0006334; GO:0006335; GO:0006336; GO:0006352; GO:0016020; GO:0016233; GO:0019904; GO:0031012; GO:0031047; GO:0032200; GO:0034080; GO:0042393; GO:0043234; GO:0044267; GO:0044822; GO:0045653; GO:0045814; GO:0045815; GO:0051290; GO:0070062; GO:1904837	hsa:121504;hsa:554313;hsa:8294;hsa:8359;hsa:8360;hsa:8361;hsa:8362;hsa:8363;hsa:8364;hsa:8365;hsa:8366;hsa:8367;hsa:8368;hsa:8370;	3D-structure; Acetylation; Chromosomal rearrangement; Chromosome; Citrullination; Complete proteome; DNA-binding; Direct protein sequencing; Isopeptide bond; Methylation; Nucleosome core; Nucleus; Phosphoprotein; Polymorphism; Reference proteome; Ubl conjugation
Q8IY92	SLX4_HUMAN	reviewed	Structure-specific endonuclease subunit SLX4 (BTB/POZ domain-containing protein 12)	SLX4 BTBD12 KIAA1784 KIAA1987	Homo sapiens (Human)	1834	cell junction [GO:0030054]; cytoplasm [GO:0005737]; nucleoplasm [GO:0005654]; Slx1-Slx4 complex [GO:0033557]; 5'-flap endonuclease activity [GO:0017108]; endodeoxyribonuclease activity [GO:0004520]; enzyme activator activity [GO:0008047]; DNA double-strand break processing involved in repair via single-strand annealing [GO:0010792]; DNA repair [GO:0006281]; DNA replication [GO:0006260]; double-st…	GO:0000706; GO:0000712; GO:0000724; GO:0004520; GO:0005654; GO:0005737; GO:0006260; GO:0006281; GO:0006289; GO:0008047; GO:0010792; GO:0017108; GO:0030054; GO:0033557; GO:0036297; GO:0072429; GO:0090656; GO:1904431	hsa:84464;	3D-structure; Alternative splicing; Coiled coil; Complete proteome; DNA damage; DNA recombination; DNA repair; Fanconi anemia; Isopeptide bond; Nucleus; Phosphoprotein; Polymorphism; Reference proteome; Ubl conjugation
P07099	HYEP_HUMAN	reviewed	Epoxide hydrolase 1 (EC 3.3.2.9) (Epoxide hydratase) (Microsomal epoxide hydrolase)	EPHX1 EPHX EPOX	Homo sapiens (Human)	455	endoplasmic reticulum membrane [GO:0005789]; integral component of membrane [GO:0016021]; organelle membrane [GO:0031090]; cis-stilbene-oxide hydrolase activity [GO:0033961]; epoxide hydrolase activity [GO:0004301]; aromatic compound catabolic process [GO:0019439]; response to organic cyclic compound [GO:0014070]; response to toxic substance [GO:0009636]; xenobiotic metabolic process [GO:0006805]	GO:0004301; GO:0005789; GO:0006805; GO:0009636; GO:0014070; GO:0016021; GO:0019439; GO:0031090; GO:0033961	hsa:2052;	Aromatic hydrocarbons catabolism; Complete proteome; Detoxification; Direct protein sequencing; Endoplasmic reticulum; Hydrolase; Membrane; Methylation; Microsome; Polymorphism; Reference proteome; Signal-anchor; Transmembrane; Transmembrane helix
Q92833	JARD2_HUMAN	reviewed	Protein Jumonji (Jumonji/ARID domain-containing protein 2)	JARID2 JMJ	Homo sapiens (Human)	1246	ESC/E(Z) complex [GO:0035098]; histone methyltransferase complex [GO:0035097]; nucleoplasm [GO:0005654]; nucleus [GO:0005634]; chromatin binding [GO:0003682]; RNA polymerase II regulatory region sequence-specific DNA binding [GO:0000977]; transcriptional repressor activity, RNA polymerase II transcription regulatory region sequence-specific binding [GO:0001227]; central nervous system development…	GO:0000977; GO:0001227; GO:0001889; GO:0003682; GO:0005634; GO:0005654; GO:0006351; GO:0007417; GO:0008285; GO:0016569; GO:0031061; GO:0035097; GO:0035098; GO:0045814; GO:0045892; GO:0048536; GO:0048538; GO:0048863; GO:0051574	hsa:3720;	3D-structure; Acetylation; Alternative splicing; Chromatin regulator; Complete proteome; Developmental protein; Differentiation; Nucleus; Phosphoprotein; Reference proteome; Repressor; Transcription; Transcription regulation
P28562	DUS1_HUMAN	reviewed	Dual specificity protein phosphatase 1 (EC 3.1.3.16) (EC 3.1.3.48) (Dual specificity protein phosphatase hVH1) (Mitogen-activated protein kinase phosphatase 1) (MAP kinase phosphatase 1) (MKP-1) (Protein-tyrosine phosphatase CL100)	DUSP1 CL100 MKP1 PTPN10 VH1	Homo sapiens (Human)	367	cytoplasm [GO:0005737]; nucleus [GO:0005634]; MAP kinase tyrosine/serine/threonine phosphatase activity [GO:0017017]; non-membrane spanning protein tyrosine phosphatase activity [GO:0004726]; protein tyrosine/threonine phosphatase activity [GO:0008330]; cellular response to hormone stimulus [GO:0032870]; endoderm formation [GO:0001706]; inactivation of MAPK activity [GO:0000188]; intracellular si…	GO:0000188; GO:0001706; GO:0004726; GO:0005634; GO:0005737; GO:0006979; GO:0008330; GO:0009416; GO:0017017; GO:0032355; GO:0032526; GO:0032870; GO:0033574; GO:0035335; GO:0035556; GO:0035970; GO:0042542; GO:0042981; GO:0043065; GO:0043066; GO:0043407; GO:0043409; GO:0051384; GO:0051447; GO:0051591; GO:0051592; GO:0070373; GO:0071850; GO:0090266; GO:2000279	hsa:1843;	Cell cycle; Complete proteome; Hydrolase; Nucleus; Phosphoprotein; Polymorphism; Protein phosphatase; Reference proteome; Stress response
Q92831	KAT2B_HUMAN	reviewed	Histone acetyltransferase KAT2B (EC 2.3.1.48) (Histone acetyltransferase PCAF) (Histone acetylase PCAF) (Lysine acetyltransferase 2B) (P300/CBP-associated factor) (P/CAF)	KAT2B PCAF	Homo sapiens (Human)	832	A band [GO:0031672]; actomyosin [GO:0042641]; Ada2/Gcn5/Ada3 transcription activator complex [GO:0005671]; I band [GO:0031674]; kinetochore [GO:0000776]; nucleoplasm [GO:0005654]; nucleus [GO:0005634]; PCAF complex [GO:0000125]; acetyltransferase activity [GO:0016407]; chromatin binding [GO:0003682]; cyclin-dependent protein serine/threonine kinase inhibitor activity [GO:0004861]; histone acetylt…	GO:0000125; GO:0000776; GO:0000977; GO:0003682; GO:0003712; GO:0003713; GO:0004402; GO:0004468; GO:0004861; GO:0005634; GO:0005654; GO:0005671; GO:0006338; GO:0006367; GO:0006473; GO:0007050; GO:0007219; GO:0008134; GO:0008285; GO:0010835; GO:0016032; GO:0016407; GO:0018076; GO:0018393; GO:0018394; GO:0019901; GO:0031672; GO:0031674; GO:0032403; GO:0032869; GO:0035948; GO:0042641; GO:0042826; GO:…	hsa:8850;	3D-structure; Activator; Acyltransferase; Biological rhythms; Bromodomain; Cell cycle; Complete proteome; Host-virus interaction; Nucleus; Polymorphism; Reference proteome; Transcription; Transcription regulation; Transferase
Q92830	KAT2A_HUMAN	reviewed	Histone acetyltransferase KAT2A (EC 2.3.1.48) (General control of amino acid synthesis protein 5-like 2) (Histone acetyltransferase GCN5) (HsGCN5) (Lysine acetyltransferase 2A) (STAF97)	KAT2A GCN5 GCN5L2 HGCN5	Homo sapiens (Human)	837	Ada2/Gcn5/Ada3 transcription activator complex [GO:0005671]; extracellular space [GO:0005615]; mitotic spindle [GO:0072686]; nuclear chromatin [GO:0000790]; nucleoplasm [GO:0005654]; STAGA complex [GO:0030914]; transcription factor TFTC complex [GO:0033276]; chromatin binding [GO:0003682]; H3 histone acetyltransferase activity [GO:0010484]; histone acetyltransferase activity [GO:0004402]; histone…	GO:0000790; GO:0001701; GO:0001756; GO:0001843; GO:0003682; GO:0003713; GO:0004402; GO:0005615; GO:0005654; GO:0005671; GO:0006338; GO:0006357; GO:0006366; GO:0008134; GO:0008283; GO:0010484; GO:0014070; GO:0016032; GO:0016578; GO:0021537; GO:0022037; GO:0030901; GO:0030914; GO:0031346; GO:0031647; GO:0031667; GO:0033276; GO:0035066; GO:0035264; GO:0035948; GO:0042826; GO:0043966; GO:0043997; GO:…	hsa:2648;	3D-structure; Acetylation; Acyltransferase; Alternative splicing; Bromodomain; Complete proteome; Host-virus interaction; Nucleus; Reference proteome; Transcription; Transcription regulation; Transferase
Q5SRI9	MANEA_HUMAN	reviewed	Glycoprotein endo-alpha-1,2-mannosidase (Endo-alpha mannosidase) (Endomannosidase) (hEndo) (EC 3.2.1.130) (Mandaselin)	MANEA	Homo sapiens (Human)	462	Golgi apparatus [GO:0005794]; Golgi membrane [GO:0000139]; integral component of membrane [GO:0016021]; glycoprotein endo-alpha-1,2-mannosidase activity [GO:0004569]	GO:0000139; GO:0004569; GO:0005794; GO:0016021	hsa:79694;	Complete proteome; Golgi apparatus; Hydrolase; Membrane; Polymorphism; Reference proteome; Signal-anchor; Transmembrane; Transmembrane helix
P21453	S1PR1_HUMAN	reviewed	Sphingosine 1-phosphate receptor 1 (S1P receptor 1) (S1P1) (Endothelial differentiation G-protein coupled receptor 1) (Sphingosine 1-phosphate receptor Edg-1) (S1P receptor Edg-1) (CD antigen CD363)	S1PR1 CHEDG1 EDG1	Homo sapiens (Human)	382	endosome [GO:0005768]; external side of plasma membrane [GO:0009897]; integral component of membrane [GO:0016021]; intrinsic component of plasma membrane [GO:0031226]; membrane raft [GO:0045121]; plasma membrane [GO:0005886]; G-protein coupled receptor activity [GO:0004930]; G-protein coupled receptor binding [GO:0001664]; sphingolipid binding [GO:0046625]; sphingosine-1-phosphate receptor activi…	GO:0001525; GO:0001664; GO:0001955; GO:0003245; GO:0003376; GO:0004930; GO:0005768; GO:0005886; GO:0006935; GO:0007155; GO:0007186; GO:0007193; GO:0007420; GO:0009897; GO:0016021; GO:0016477; GO:0019226; GO:0030032; GO:0030155; GO:0030182; GO:0030335; GO:0030500; GO:0030595; GO:0031226; GO:0031532; GO:0038036; GO:0043547; GO:0045121; GO:0045124; GO:0045446; GO:0045944; GO:0046625; GO:0048661; GO:…	hsa:1901;	3D-structure; Acetylation; Angiogenesis; Cell membrane; Chemotaxis; Complete proteome; Disulfide bond; Endosome; G-protein coupled receptor; Glycoprotein; Lipoprotein; Membrane; Palmitate; Phosphoprotein; Polymorphism; Receptor; Reference proteome; Transducer; Transmembrane; Transmembrane helix
P16403	H12_HUMAN	reviewed	Histone H1.2 (Histone H1c) (Histone H1d) (Histone H1s-1)	HIST1H1C H1F2	Homo sapiens (Human)	213	nuclear euchromatin [GO:0005719]; nucleosome [GO:0000786]; nucleus [GO:0005634]; transcriptionally active chromatin [GO:0035327]; chromatin DNA binding [GO:0031490]; poly(A) RNA binding [GO:0044822]; histone H3-K27 trimethylation [GO:0098532]; histone H3-K4 trimethylation [GO:0080182]; negative regulation of transcription from RNA polymerase II promoter [GO:0000122]; nucleosome assembly [GO:00063…	GO:0000122; GO:0000786; GO:0005634; GO:0005719; GO:0006334; GO:0016584; GO:0031490; GO:0035327; GO:0044822; GO:0080182; GO:0098532	hsa:3006;	Acetylation; Chromosome; Citrullination; Complete proteome; DNA-binding; Direct protein sequencing; Methylation; Nucleus; Phosphoprotein; Polymorphism; Reference proteome
Q9H3M7	TXNIP_HUMAN	reviewed	Thioredoxin-interacting protein (Thioredoxin-binding protein 2) (Vitamin D3 up-regulated protein 1)	TXNIP VDUP1	Homo sapiens (Human)	391	cytoplasm [GO:0005737]; cytosol [GO:0005829]; mitochondrial intermembrane space [GO:0005758]; nucleus [GO:0005634]; enzyme inhibitor activity [GO:0004857]; ubiquitin protein ligase binding [GO:0031625]; cell cycle [GO:0007049]; cellular response to tumor cell [GO:0071228]; keratinocyte differentiation [GO:0030216]; negative regulation of cell division [GO:0051782]; negative regulation of transcri…	GO:0000122; GO:0004857; GO:0005634; GO:0005737; GO:0005758; GO:0005829; GO:0006351; GO:0006606; GO:0007049; GO:0009612; GO:0009749; GO:0030216; GO:0031625; GO:0032355; GO:0032570; GO:0042127; GO:0042493; GO:0042542; GO:0043065; GO:0048008; GO:0051592; GO:0051782; GO:0071228	hsa:10628;	3D-structure; Alternative splicing; Cell cycle; Complete proteome; Cytoplasm; Disulfide bond; Isopeptide bond; Phosphoprotein; Polymorphism; Reference proteome; Transcription; Transcription regulation; Tumor suppressor; Ubl conjugation
Q9Y6E2	BZW2_HUMAN	reviewed	Basic leucine zipper and W2 domain-containing protein 2	BZW2 HSPC028 MSTP017	Homo sapiens (Human)	419	cell-cell adherens junction [GO:0005913]; cytoplasm [GO:0005737]; membrane [GO:0016020]; cadherin binding involved in cell-cell adhesion [GO:0098641]; cell differentiation [GO:0030154]; nervous system development [GO:0007399]	GO:0005737; GO:0005913; GO:0007399; GO:0016020; GO:0030154; GO:0098641	hsa:28969;	Acetylation; Alternative splicing; Complete proteome; Developmental protein; Differentiation; Neurogenesis; Phosphoprotein; Polymorphism; Reference proteome
Q8TAL5	CI043_HUMAN	reviewed	Uncharacterized protein C9orf43	C9orf43	Homo sapiens (Human)	461			hsa:257169;	Complete proteome; Polymorphism; Reference proteome
O43933	PEX1_HUMAN	reviewed	Peroxisome biogenesis factor 1 (Peroxin-1) (Peroxisome biogenesis disorder protein 1)	PEX1	Homo sapiens (Human)	1283	cytoplasm [GO:0005737]; cytosol [GO:0005829]; extracellular exosome [GO:0070062]; intracellular membrane-bounded organelle [GO:0043231]; peroxisomal membrane [GO:0005778]; peroxisome [GO:0005777]; ATP binding [GO:0005524]; ATPase activity, coupled [GO:0042623]; protein C-terminus binding [GO:0008022]; protein complex binding [GO:0032403]; microtubule-based peroxisome localization [GO:0060152]; pe…	GO:0005524; GO:0005737; GO:0005777; GO:0005778; GO:0005829; GO:0006625; GO:0007031; GO:0008022; GO:0016558; GO:0032403; GO:0042623; GO:0043231; GO:0060152; GO:0070062	hsa:5189;	ATP-binding; Alternative splicing; Amelogenesis imperfecta; Complete proteome; Cytoplasm; Deafness; Disease mutation; Membrane; Nucleotide-binding; Peroxisome; Peroxisome biogenesis; Peroxisome biogenesis disorder; Phosphoprotein; Polymorphism; Protein transport; Reference proteome; Repeat; Transport; Zellweger syndrome
Q9BZG8	DPH1_HUMAN	reviewed	Diphthamide biosynthesis protein 1 (DPH1 homolog) (HsDph1) (Diphthamide biosynthesis protein 2 homolog-like 1) (DPH-like 1) (DPH2-like 1) (Diphthamide biosynthesis protein 2-like) (Ovarian cancer-associated gene 1 protein)	DPH1 DPH2L DPH2L1 OVCA1	Homo sapiens (Human)	443	cytosol [GO:0005829]; nucleus [GO:0005634]; cell proliferation [GO:0008283]; peptidyl-diphthamide biosynthetic process from peptidyl-histidine [GO:0017183]	GO:0005634; GO:0005829; GO:0008283; GO:0017183	hsa:1801;	Alternative splicing; Complete proteome; Cytoplasm; Disease mutation; Dwarfism; Ectodermal dysplasia; Hypotrichosis; Mental retardation; Nucleus; Polymorphism; Reference proteome; Tumor suppressor
Q5TZA2	CROCC_HUMAN	reviewed	Rootletin (Ciliary rootlet coiled-coil protein)	CROCC KIAA0445	Homo sapiens (Human)	2017	actin cytoskeleton [GO:0015629]; centriole [GO:0005814]; centrosome [GO:0005813]; ciliary rootlet [GO:0035253]; cytoplasm [GO:0005737]; extracellular exosome [GO:0070062]; photoreceptor inner segment [GO:0001917]; plasma membrane [GO:0005886]; kinesin binding [GO:0019894]; structural molecule activity [GO:0005198]; cell cycle [GO:0007049]; centriole-centriole cohesion [GO:0010457]; centrosome org…	GO:0001917; GO:0005198; GO:0005737; GO:0005813; GO:0005814; GO:0005886; GO:0007049; GO:0008104; GO:0010457; GO:0010669; GO:0015629; GO:0019894; GO:0032053; GO:0033365; GO:0035253; GO:0045494; GO:0051297; GO:0051656; GO:0070062	hsa:9696;	Alternative splicing; Cell cycle; Cilium biogenesis/degradation; Coiled coil; Complete proteome; Cytoplasm; Cytoskeleton; Phosphoprotein; Polymorphism; Reference proteome
Q5TB80	CE162_HUMAN	reviewed	Centrosomal protein of 162 kDa (Cep162) (Protein QN1 homolog)	CEP162 C6orf84 KIAA1009 QN1	Homo sapiens (Human)	1403	axonemal microtubule [GO:0005879]; centriole [GO:0005814]; centrosome [GO:0005813]; cytoplasm [GO:0005737]; cytosol [GO:0005829]; nucleoplasm [GO:0005654]; spindle [GO:0005819]; cilium assembly [GO:0042384]	GO:0005654; GO:0005737; GO:0005813; GO:0005814; GO:0005819; GO:0005829; GO:0005879; GO:0042384	hsa:22832;	Alternative splicing; Cilium biogenesis/degradation; Coiled coil; Complete proteome; Cytoplasm; Cytoskeleton; Microtubule; Nucleus; Phosphoprotein; Polymorphism; Reference proteome
Q9Y592	CEP83_HUMAN	reviewed	Centrosomal protein of 83 kDa (Cep83) (Coiled-coil domain-containing protein 41) (Renal carcinoma antigen NY-REN-58)	CEP83 CCDC41	Homo sapiens (Human)	693	centriole [GO:0005814]; ciliary transition fiber [GO:0097539]; cytosol [GO:0005829]; Golgi apparatus [GO:0005794]; cilium assembly [GO:0042384]; protein localization to centrosome [GO:0071539]; vesicle docking [GO:0048278]	GO:0005794; GO:0005814; GO:0005829; GO:0042384; GO:0048278; GO:0071539; GO:0097539	hsa:51134;	Alternative splicing; Ciliopathy; Cilium biogenesis/degradation; Coiled coil; Complete proteome; Cytoplasm; Cytoskeleton; Disease mutation; Nephronophthisis; Phosphoprotein; Polymorphism; Reference proteome
P16402	H13_HUMAN	reviewed	Histone H1.3 (Histone H1c) (Histone H1s-2)	HIST1H1D H1F3	Homo sapiens (Human)	221	nuclear chromatin [GO:0000790]; nuclear euchromatin [GO:0005719]; nucleosome [GO:0000786]; chromatin DNA binding [GO:0031490]; poly(A) RNA binding [GO:0044822]; histone H3-K27 trimethylation [GO:0098532]; histone H3-K4 trimethylation [GO:0080182]; negative regulation of transcription from RNA polymerase II promoter [GO:0000122]; nucleosome assembly [GO:0006334]; nucleosome positioning [GO:0016584]	GO:0000122; GO:0000786; GO:0000790; GO:0005719; GO:0006334; GO:0016584; GO:0031490; GO:0044822; GO:0080182; GO:0098532	hsa:3007;	Acetylation; Chromosome; Citrullination; Complete proteome; DNA-binding; Direct protein sequencing; Nucleus; Phosphoprotein; Polymorphism; Reference proteome
Q09161	NCBP1_HUMAN	reviewed	Nuclear cap-binding protein subunit 1 (80 kDa nuclear cap-binding protein) (CBP80) (NCBP 80 kDa subunit)	NCBP1 CBP80 NCBP	Homo sapiens (Human)	790	cytoplasm [GO:0005737]; cytosol [GO:0005829]; intracellular ribonucleoprotein complex [GO:0030529]; mitochondrion [GO:0005739]; mRNA cap binding complex [GO:0005845]; nuclear cap binding complex [GO:0005846]; nucleoplasm [GO:0005654]; nucleus [GO:0005634]; RNA cap binding complex [GO:0034518]; poly(A) RNA binding [GO:0044822]; RNA binding [GO:0003723]; RNA cap binding [GO:0000339]; 7-methylguanos…	GO:0000184; GO:0000339; GO:0000398; GO:0003723; GO:0005634; GO:0005654; GO:0005737; GO:0005739; GO:0005829; GO:0005845; GO:0005846; GO:0006366; GO:0006368; GO:0006369; GO:0006370; GO:0006405; GO:0006406; GO:0006446; GO:0008334; GO:0008380; GO:0008543; GO:0010467; GO:0030307; GO:0030529; GO:0031047; GO:0031124; GO:0031442; GO:0034518; GO:0042795; GO:0044822; GO:0045292; GO:0051168; GO:0098789	hsa:4686;	3D-structure; Acetylation; Coiled coil; Complete proteome; Cytoplasm; Direct protein sequencing; Nonsense-mediated mRNA decay; Nucleus; Phosphoprotein; RNA-mediated gene silencing; Reference proteome; Translation regulation; Transport; mRNA capping; mRNA processing; mRNA splicing; mRNA transport
P50225	ST1A1_HUMAN	reviewed	Sulfotransferase 1A1 (ST1A1) (EC 2.8.2.1) (Aryl sulfotransferase 1) (HAST1/HAST2) (Phenol sulfotransferase 1) (Phenol-sulfating phenol sulfotransferase 1) (P-PST 1) (ST1A3) (Thermostable phenol sulfotransferase) (Ts-PST)	SULT1A1 STP STP1 OK/SW-cl.88	Homo sapiens (Human)	295	cytosol [GO:0005829]; aryl sulfotransferase activity [GO:0004062]; flavonol 3-sulfotransferase activity [GO:0047894]; steroid sulfotransferase activity [GO:0050294]; sulfotransferase activity [GO:0008146]; 3'-phosphoadenosine 5'-phosphosulfate metabolic process [GO:0050427]; amine metabolic process [GO:0009308]; catecholamine metabolic process [GO:0006584]; estrogen metabolic process [GO:0008210]…	GO:0004062; GO:0005829; GO:0006584; GO:0006805; GO:0008146; GO:0008202; GO:0008210; GO:0009308; GO:0009812; GO:0047894; GO:0050294; GO:0050427; GO:0051923	hsa:6817;	3D-structure; Alternative splicing; Catecholamine metabolism; Complete proteome; Cytoplasm; Direct protein sequencing; Lipid metabolism; Phosphoprotein; Polymorphism; Reference proteome; Steroid metabolism; Transferase
Q6NX49	ZN544_HUMAN	reviewed	Zinc finger protein 544	ZNF544	Homo sapiens (Human)	715	nucleus [GO:0005634]; DNA binding [GO:0003677]; metal ion binding [GO:0046872]; transcription factor activity, sequence-specific DNA binding [GO:0003700]; regulation of transcription, DNA-templated [GO:0006355]; transcription, DNA-templated [GO:0006351]	GO:0003677; GO:0003700; GO:0005634; GO:0006351; GO:0006355; GO:0046872	hsa:27300;	Complete proteome; DNA-binding; Isopeptide bond; Metal-binding; Nucleus; Polymorphism; Reference proteome; Repeat; Transcription; Transcription regulation; Ubl conjugation; Zinc; Zinc-finger
P09001	RM03_HUMAN	reviewed	39S ribosomal protein L3, mitochondrial (L3mt) (MRP-L3)	MRPL3 MRL3 RPML3	Homo sapiens (Human)	348	mitochondrial inner membrane [GO:0005743]; mitochondrial large ribosomal subunit [GO:0005762]; poly(A) RNA binding [GO:0044822]; RNA binding [GO:0003723]; structural constituent of ribosome [GO:0003735]; mitochondrial translational elongation [GO:0070125]; mitochondrial translational termination [GO:0070126]; translation [GO:0006412]	GO:0003723; GO:0003735; GO:0005743; GO:0005762; GO:0006412; GO:0044822; GO:0070125; GO:0070126	hsa:11222;	3D-structure; Complete proteome; Disease mutation; Mitochondrion; Polymorphism; Reference proteome; Ribonucleoprotein; Ribosomal protein; Transit peptide
P60520	GBRL2_HUMAN	reviewed	Gamma-aminobutyric acid receptor-associated protein-like 2 (GABA(A) receptor-associated protein-like 2) (Ganglioside expression factor 2) (GEF-2) (General protein transport factor p16) (Golgi-associated ATPase enhancer of 16 kDa) (GATE-16) (MAP1 light chain 3-related protein)	GABARAPL2 FLC3A GEF2	Homo sapiens (Human)	117	autophagosome [GO:0005776]; autophagosome membrane [GO:0000421]; cytoplasm [GO:0005737]; cytoplasmic vesicle [GO:0031410]; cytosol [GO:0005829]; Golgi apparatus [GO:0005794]; Golgi membrane [GO:0000139]; intracellular [GO:0005622]; ATPase binding [GO:0051117]; beta-tubulin binding [GO:0048487]; GABA receptor binding [GO:0050811]; microtubule binding [GO:0008017]; SNARE binding [GO:0000149]; ubiqu…	GO:0000045; GO:0000139; GO:0000149; GO:0000421; GO:0000422; GO:0005622; GO:0005737; GO:0005776; GO:0005794; GO:0005829; GO:0006891; GO:0006914; GO:0006995; GO:0008017; GO:0015031; GO:0016236; GO:0031410; GO:0031625; GO:0032781; GO:0048487; GO:0050811; GO:0051117; GO:1901799	hsa:11345;	3D-structure; Acetylation; Autophagy; Complete proteome; Cytoplasmic vesicle; Golgi apparatus; Lipoprotein; Phosphoprotein; Polymorphism; Protein transport; Reference proteome; Transport
Q9UKZ1	CNO11_HUMAN	reviewed	CCR4-NOT transcription complex subunit 11	CNOT11 C2orf29 C40	Homo sapiens (Human)	510	CCR4-NOT complex [GO:0030014]; cytosol [GO:0005829]; nucleus [GO:0005634]; cell proliferation [GO:0008283]; DNA damage response, signal transduction by p53 class mediator resulting in cell cycle arrest [GO:0006977]; gene silencing by RNA [GO:0031047]; nuclear-transcribed mRNA poly(A) tail shortening [GO:0000289]; regulation of transcription, DNA-templated [GO:0006355]; regulation of translation […	GO:0000289; GO:0005634; GO:0005829; GO:0006351; GO:0006355; GO:0006417; GO:0006977; GO:0008283; GO:0030014; GO:0031047	hsa:55571;	Complete proteome; Cytoplasm; Methylation; Nucleus; RNA-mediated gene silencing; Reference proteome; Transcription; Transcription regulation; Translation regulation
P53701	CCHL_HUMAN	reviewed	Cytochrome c-type heme lyase (CCHL) (EC 4.4.1.17) (Holocytochrome c-type synthase)	HCCS CCHL	Homo sapiens (Human)	268	mitochondrial inner membrane [GO:0005743]; mitochondrion [GO:0005739]; holocytochrome-c synthase activity [GO:0004408]; metal ion binding [GO:0046872]; animal organ morphogenesis [GO:0009887]; cytochrome c-heme linkage [GO:0018063]; oxidation-reduction process [GO:0055114]	GO:0004408; GO:0005739; GO:0005743; GO:0009887; GO:0018063; GO:0046872; GO:0055114	hsa:3052;	Complete proteome; Disease mutation; Heme; Iron; Lipoprotein; Lyase; Membrane; Metal-binding; Microphthalmia; Mitochondrion; Mitochondrion inner membrane; Myristate; Reference proteome; Repeat
Q9UKZ4	TEN1_HUMAN	reviewed	Teneurin-1 (Ten-1) (Protein Odd Oz/ten-m homolog 1) (Tenascin-M1) (Ten-m1) (Teneurin transmembrane protein 1) [Cleaved into: Ten-1 intracellular domain (IDten-1) (Ten-1 ICD); Teneurin C-terminal-associated peptide (TCPA-1) (Ten-1 extracellular domain) (Ten-1 ECD)]	TENM1 ODZ1 TNM1	Homo sapiens (Human)	2725	cytoplasm [GO:0005737]; cytoskeleton [GO:0005856]; endoplasmic reticulum [GO:0005783]; extracellular region [GO:0005576]; Golgi apparatus [GO:0005794]; integral component of plasma membrane [GO:0005887]; neuron projection [GO:0043005]; nuclear matrix [GO:0016363]; nuclear speck [GO:0016607]; nucleus [GO:0005634]; perinuclear region of cytoplasm [GO:0048471]; plasma membrane [GO:0005886]; cell adh…	GO:0000902; GO:0005576; GO:0005634; GO:0005737; GO:0005783; GO:0005794; GO:0005856; GO:0005886; GO:0005887; GO:0006351; GO:0006359; GO:0006955; GO:0007157; GO:0007218; GO:0007399; GO:0008201; GO:0008285; GO:0016363; GO:0016607; GO:0030838; GO:0033138; GO:0042803; GO:0043005; GO:0043406; GO:0046982; GO:0048471; GO:0048666; GO:0050839; GO:0051491; GO:0090316	hsa:10178;	Alternative splicing; Cell membrane; Cleavage on pair of basic residues; Complete proteome; Cytoplasm; Cytoskeleton; Disulfide bond; EGF-like domain; Glycoprotein; Membrane; Neuropeptide; Nucleus; Phosphoprotein; Polymorphism; Reference proteome; Repeat; Repressor; Stress response; Transcription; Transcription regulation; Transmembrane; Transmembrane helix
Q8NFQ6	BPIFC_HUMAN	reviewed	BPI fold-containing family C protein (Bactericidal/permeability-increasing protein-like 2) (BPI-like 2)	BPIFC BPIL2	Homo sapiens (Human)	507	extracellular space [GO:0005615]; lipopolysaccharide binding [GO:0001530]; phospholipid binding [GO:0005543]	GO:0001530; GO:0005543; GO:0005615	hsa:254240;	Alternative splicing; Complete proteome; Disulfide bond; Glycoprotein; Polymorphism; Reference proteome; Secreted; Signal
Q14568	HS902_HUMAN	reviewed	Heat shock protein HSP 90-alpha A2 (Heat shock 90 kDa protein 1 alpha-like 3) (Heat shock protein HSP 90-alpha A2 pseudogene)	HSP90AA2P HSP90AA2 HSPCAL3	Homo sapiens (Human)	343	cytoplasm [GO:0005737]; extracellular exosome [GO:0070062]; ATP binding [GO:0005524]; protein folding [GO:0006457]; response to stress [GO:0006950]	GO:0005524; GO:0005737; GO:0006457; GO:0006950; GO:0070062		ATP-binding; Chaperone; Complete proteome; Cytoplasm; Nucleotide-binding; Phosphoprotein; Polymorphism; Reference proteome; Stress response
Q9H967	WDR76_HUMAN	reviewed	WD repeat-containing protein 76	WDR76	Homo sapiens (Human)	626	nucleus [GO:0005634]; DNA binding [GO:0003677]; cellular response to DNA damage stimulus [GO:0006974]; regulation of DNA damage checkpoint [GO:2000001]	GO:0003677; GO:0005634; GO:0006974; GO:2000001	hsa:79968;	Complete proteome; Polymorphism; Reference proteome; Repeat; WD repeat
Q14562	DHX8_HUMAN	reviewed	ATP-dependent RNA helicase DHX8 (EC 3.6.4.13) (DEAH box protein 8) (RNA helicase HRH1)	DHX8 DDX8	Homo sapiens (Human)	1220	catalytic step 2 spliceosome [GO:0071013]; cytoplasm [GO:0005737]; nucleoplasm [GO:0005654]; nucleus [GO:0005634]; spliceosomal complex [GO:0005681]; ATP binding [GO:0005524]; ATP-dependent RNA helicase activity [GO:0004004]; poly(A) RNA binding [GO:0044822]; mRNA splicing, via spliceosome [GO:0000398]; RNA processing [GO:0006396]; RNA splicing [GO:0008380]	GO:0000398; GO:0004004; GO:0005524; GO:0005634; GO:0005654; GO:0005681; GO:0005737; GO:0006396; GO:0008380; GO:0044822; GO:0071013	hsa:1659;	3D-structure; ATP-binding; Complete proteome; Helicase; Hydrolase; Nucleotide-binding; Nucleus; Phosphoprotein; Polymorphism; Reference proteome; Spliceosome; mRNA processing; mRNA splicing
Q14566	MCM6_HUMAN	reviewed	DNA replication licensing factor MCM6 (EC 3.6.4.12) (p105MCM)	MCM6	Homo sapiens (Human)	821	MCM complex [GO:0042555]; nuclear chromosome, telomeric region [GO:0000784]; nucleoplasm [GO:0005654]; nucleus [GO:0005634]; ATP binding [GO:0005524]; DNA helicase activity [GO:0003678]; single-stranded DNA binding [GO:0003697]; DNA replication [GO:0006260]; DNA replication initiation [GO:0006270]; DNA unwinding involved in DNA replication [GO:0006268]; G1/S transition of mitotic cell cycle [GO:0…	GO:0000082; GO:0000784; GO:0003678; GO:0003697; GO:0005524; GO:0005634; GO:0005654; GO:0006260; GO:0006268; GO:0006270; GO:0042555	hsa:4175;	3D-structure; ATP-binding; Acetylation; Cell cycle; Complete proteome; DNA replication; DNA-binding; Glycoprotein; Helicase; Hydrolase; Nucleotide-binding; Nucleus; Phosphoprotein; Polymorphism; Reference proteome
Q8NFQ8	TOIP2_HUMAN	reviewed	Torsin-1A-interacting protein 2 (Lumenal domain-like LAP1)	TOR1AIP2 IFRG15 LULL1	Homo sapiens (Human)	470	endoplasmic reticulum [GO:0005783]; endoplasmic reticulum membrane [GO:0005789]; integral component of membrane [GO:0016021]; nuclear membrane [GO:0031965]; ATPase activator activity [GO:0001671]; ATPase binding [GO:0051117]; endoplasmic reticulum organization [GO:0007029]; positive regulation of ATPase activity [GO:0032781]; protein localization to nuclear envelope [GO:0090435]	GO:0001671; GO:0005783; GO:0005789; GO:0007029; GO:0016021; GO:0031965; GO:0032781; GO:0051117; GO:0090435	hsa:163590;	3D-structure; Acetylation; Alternative splicing; Complete proteome; Endoplasmic reticulum; Glycoprotein; Membrane; Nucleus; Phosphoprotein; Reference proteome; Transmembrane; Transmembrane helix
Q9NRH1	YAED1_HUMAN	reviewed	Yae1 domain-containing protein 1	YAE1D1 C7orf36 GK003	Homo sapiens (Human)	226	ribosomal large subunit biogenesis [GO:0042273]; translational initiation [GO:0006413]	GO:0006413; GO:0042273	hsa:57002;	Alternative splicing; Complete proteome; Polymorphism; Reference proteome
Q9NRH2	SNRK_HUMAN	reviewed	SNF-related serine/threonine-protein kinase (EC 2.7.11.1) (SNF1-related kinase)	SNRK KIAA0096 SNFRK	Homo sapiens (Human)	765	cytoplasm [GO:0005737]; nucleus [GO:0005634]; ATP binding [GO:0005524]; magnesium ion binding [GO:0000287]; protein serine/threonine kinase activity [GO:0004674]; intracellular signal transduction [GO:0035556]; myeloid cell differentiation [GO:0030099]; protein phosphorylation [GO:0006468]	GO:0000287; GO:0004674; GO:0005524; GO:0005634; GO:0005737; GO:0006468; GO:0030099; GO:0035556	hsa:54861;	ATP-binding; Alternative splicing; Complete proteome; Kinase; Magnesium; Metal-binding; Methylation; Nucleotide-binding; Nucleus; Phosphoprotein; Polymorphism; Reference proteome; Serine/threonine-protein kinase; Transferase
Q9NRH3	TBG2_HUMAN	reviewed	Tubulin gamma-2 chain (Gamma-2-tubulin)	TUBG2	Homo sapiens (Human)	451	cytoplasmic microtubule [GO:0005881]; cytosol [GO:0005829]; gamma-tubulin complex [GO:0000930]; microtubule [GO:0005874]; microtubule cytoskeleton [GO:0015630]; pericentriolar material [GO:0000242]; spindle microtubule [GO:0005876]; GTP binding [GO:0005525]; GTPase activity [GO:0003924]; structural molecule activity [GO:0005198]; cytoplasmic microtubule organization [GO:0031122]; microtubule nucl…	GO:0000242; GO:0000930; GO:0003924; GO:0005198; GO:0005525; GO:0005829; GO:0005874; GO:0005876; GO:0005881; GO:0007020; GO:0015630; GO:0031122	hsa:27175;	Complete proteome; Cytoplasm; Cytoskeleton; GTP-binding; Microtubule; Nucleotide-binding; Phosphoprotein; Polymorphism; Reference proteome
P41219	PERI_HUMAN	reviewed	Peripherin (Neurofilament 4)	PRPH NEF4 PRPH1	Homo sapiens (Human)	470	extracellular exosome [GO:0070062]; intermediate filament [GO:0005882]; membrane [GO:0016020]; type III intermediate filament [GO:0045098]; structural molecule activity [GO:0005198]	GO:0005198; GO:0005882; GO:0016020; GO:0045098; GO:0070062	hsa:5630;	Acetylation; Alternative splicing; Coiled coil; Complete proteome; Intermediate filament; Isopeptide bond; Nitration; Phosphoprotein; Reference proteome; Ubl conjugation
P41214	EIF2D_HUMAN	reviewed	Eukaryotic translation initiation factor 2D (eIF2d) (Hepatocellular carcinoma-associated antigen 56) (Ligatin)	EIF2D HCA56 LGTN	Homo sapiens (Human)	584	cytoplasm [GO:0005737]; nucleus [GO:0005634]; receptor activity [GO:0004872]; translation initiation factor activity [GO:0003743]; formation of translation preinitiation complex [GO:0001731]; intracellular protein transport [GO:0006886]; IRES-dependent translational initiation [GO:0002192]; ribosome disassembly [GO:0032790]	GO:0001731; GO:0002192; GO:0003743; GO:0004872; GO:0005634; GO:0005737; GO:0006886; GO:0032790	hsa:1939;	Acetylation; Alternative splicing; Complete proteome; Cytoplasm; Initiation factor; Phosphoprotein; Polymorphism; Protein biosynthesis; Reference proteome
P41212	ETV6_HUMAN	reviewed	Transcription factor ETV6 (ETS translocation variant 6) (ETS-related protein Tel1) (Tel)	ETV6 TEL TEL1	Homo sapiens (Human)	452	cytoplasm [GO:0005737]; nucleolus [GO:0005730]; nucleus [GO:0005634]; protein domain specific binding [GO:0019904]; RNA polymerase II core promoter proximal region sequence-specific DNA binding [GO:0000978]; RNA polymerase II regulatory region sequence-specific DNA binding [GO:0000977]; RNA polymerase II transcription factor activity, sequence-specific DNA binding [GO:0000981]; transcription fact…	GO:0000122; GO:0000977; GO:0000978; GO:0000981; GO:0001077; GO:0001227; GO:0003700; GO:0005634; GO:0005730; GO:0005737; GO:0007296; GO:0019904; GO:0022008; GO:0030154; GO:0071425; GO:0097152	hsa:2120;	3D-structure; Acetylation; Chromosomal rearrangement; Complete proteome; DNA-binding; Disease mutation; Isopeptide bond; Nucleus; Phosphoprotein; Proto-oncogene; Reference proteome; Repressor; Transcription; Transcription regulation; Ubl conjugation
Q92521	PIGB_HUMAN	reviewed	GPI mannosyltransferase 3 (EC 2.4.1.-) (GPI mannosyltransferase III) (GPI-MT-III) (Phosphatidylinositol-glycan biosynthesis class B protein) (PIG-B)	PIGB	Homo sapiens (Human)	554	endoplasmic reticulum membrane [GO:0005789]; integral component of membrane [GO:0016021]; glycolipid mannosyltransferase activity [GO:0004376]; mannosyltransferase activity [GO:0000030]; GPI anchor biosynthetic process [GO:0006506]; preassembly of GPI anchor in ER membrane [GO:0016254]	GO:0000030; GO:0004376; GO:0005789; GO:0006506; GO:0016021; GO:0016254	hsa:9488;	Complete proteome; Endoplasmic reticulum; GPI-anchor biosynthesis; Glycoprotein; Glycosyltransferase; Membrane; Polymorphism; Reference proteome; Transferase; Transmembrane; Transmembrane helix
Q92520	FAM3C_HUMAN	reviewed	Protein FAM3C (Interleukin-like EMT inducer)	FAM3C ILEI GS3786	Homo sapiens (Human)	227	extracellular exosome [GO:0070062]; extracellular region [GO:0005576]; Golgi apparatus [GO:0005794]; platelet dense granule lumen [GO:0031089]; cytokine activity [GO:0005125]; multicellular organism development [GO:0007275]; platelet degranulation [GO:0002576]	GO:0002576; GO:0005125; GO:0005576; GO:0005794; GO:0007275; GO:0031089; GO:0070062	hsa:10447;	Complete proteome; Cytoplasmic vesicle; Developmental protein; Disulfide bond; Oncogene; Reference proteome; Secreted; Signal
Q86U06	RBM23_HUMAN	reviewed	Probable RNA-binding protein 23 (RNA-binding motif protein 23) (RNA-binding region-containing protein 4) (Splicing factor SF2)	RBM23 RNPC4 PP239	Homo sapiens (Human)	439	membrane [GO:0016020]; nucleus [GO:0005634]; nucleotide binding [GO:0000166]; RNA binding [GO:0003723]; mRNA processing [GO:0006397]	GO:0000166; GO:0003723; GO:0005634; GO:0006397; GO:0016020	hsa:55147;	3D-structure; Alternative splicing; Complete proteome; Nucleus; Phosphoprotein; Polymorphism; RNA-binding; Reference proteome; Repeat
Q7L8L6	FAKD5_HUMAN	reviewed	FAST kinase domain-containing protein 5, mitochondrial	FASTKD5 KIAA1792	Homo sapiens (Human)	764	mitochondrial nucleoid [GO:0042645]; mitochondrion [GO:0005739]; ribonucleoprotein granule [GO:0035770]; poly(A) RNA binding [GO:0044822]; protein kinase activity [GO:0004672]; rRNA binding [GO:0019843]; cellular respiration [GO:0045333]; mitochondrial RNA processing [GO:0000963]; mRNA processing [GO:0006397]	GO:0000963; GO:0004672; GO:0005739; GO:0006397; GO:0019843; GO:0035770; GO:0042645; GO:0044822; GO:0045333	hsa:60493;	Acetylation; Complete proteome; Mitochondrion; Mitochondrion nucleoid; Phosphoprotein; Polymorphism; RNA-binding; Reference proteome; Transit peptide; mRNA processing; rRNA-binding
Q53HV7	SMUG1_HUMAN	reviewed	Single-strand selective monofunctional uracil DNA glycosylase (EC 3.2.2.-)	SMUG1	Homo sapiens (Human)	270	nucleolus [GO:0005730]; nucleoplasm [GO:0005654]; DNA binding [GO:0003677]; DNA N-glycosylase activity [GO:0019104]; oxidized pyrimidine nucleobase lesion DNA N-glycosylase activity [GO:0000703]; single-strand selective uracil DNA N-glycosylase activity [GO:0017065]; uracil DNA N-glycosylase activity [GO:0004844]; base-excision repair [GO:0006284]; depyrimidination [GO:0045008]	GO:0000703; GO:0003677; GO:0004844; GO:0005654; GO:0005730; GO:0006284; GO:0017065; GO:0019104; GO:0045008	hsa:23583;	Alternative splicing; Complete proteome; DNA damage; DNA repair; DNA-binding; Direct protein sequencing; Glycosidase; Hydrolase; Nucleus; Polymorphism; Reference proteome
Q9UPN4	CP131_HUMAN	reviewed	Centrosomal protein of 131 kDa (5-azacytidine-induced protein 1) (Pre-acrosome localization protein 1)	CEP131 AZI1 KIAA1118	Homo sapiens (Human)	1083	acrosomal vesicle [GO:0001669]; centriolar satellite [GO:0034451]; centrosome [GO:0005813]; ciliary transition zone [GO:0035869]; cytosol [GO:0005829]; intercellular bridge [GO:0045171]; intracellular membrane-bounded organelle [GO:0043231]; microtubule cytoskeleton [GO:0015630]; microtubule organizing center [GO:0005815]; nuclear membrane [GO:0031965]; nucleus [GO:0005634]; protein complex bindi…	GO:0000086; GO:0001669; GO:0005634; GO:0005813; GO:0005815; GO:0005829; GO:0007275; GO:0007283; GO:0008284; GO:0010824; GO:0015630; GO:0030154; GO:0031965; GO:0032403; GO:0034451; GO:0035735; GO:0035869; GO:0042803; GO:0043231; GO:0045171; GO:0071539; GO:0090316	hsa:22994;	Alternative splicing; Cell cycle; Cell projection; Cilium biogenesis/degradation; Complete proteome; Cytoplasm; Cytoplasmic vesicle; Cytoskeleton; Developmental protein; Differentiation; Phosphoprotein; Polymorphism; Reference proteome; Spermatogenesis; Transport; Ubl conjugation
Q02878	RL6_HUMAN	reviewed	60S ribosomal protein L6 (Neoplasm-related protein C140) (Tax-responsive enhancer element-binding protein 107) (TaxREB107)	RPL6 TXREB1	Homo sapiens (Human)	288	cell-cell adherens junction [GO:0005913]; cytoplasmic ribonucleoprotein granule [GO:0036464]; cytosol [GO:0005829]; cytosolic large ribosomal subunit [GO:0022625]; focal adhesion [GO:0005925]; membrane [GO:0016020]; nucleus [GO:0005634]; cadherin binding involved in cell-cell adhesion [GO:0098641]; DNA binding [GO:0003677]; poly(A) RNA binding [GO:0044822]; RNA binding [GO:0003723]; structural co…	GO:0000027; GO:0000184; GO:0002181; GO:0003677; GO:0003723; GO:0003735; GO:0005634; GO:0005829; GO:0005913; GO:0005925; GO:0006355; GO:0006364; GO:0006412; GO:0006413; GO:0006614; GO:0016020; GO:0019083; GO:0022625; GO:0036464; GO:0044822; GO:0098641	hsa:6128;	3D-structure; Acetylation; Complete proteome; Direct protein sequencing; Phosphoprotein; Polymorphism; Reference proteome; Ribonucleoprotein; Ribosomal protein
Q9HAP6	LIN7B_HUMAN	reviewed	Protein lin-7 homolog B (Lin-7B) (hLin7B) (Mammalian lin-seven protein 2) (MALS-2) (Vertebrate lin-7 homolog 2) (Veli-2) (hVeli2)	LIN7B MALS2 VELI2 UNQ3116/PRO10200	Homo sapiens (Human)	207	basolateral plasma membrane [GO:0016323]; bicellular tight junction [GO:0005923]; cell-cell junction [GO:0005911]; neuron projection [GO:0043005]; plasma membrane [GO:0005886]; postsynaptic density [GO:0014069]; postsynaptic membrane [GO:0045211]; presynapse [GO:0098793]; protein domain specific binding [GO:0019904]; exocytosis [GO:0006887]; maintenance of epithelial cell apical/basal polarity [G…	GO:0005886; GO:0005911; GO:0005923; GO:0006887; GO:0007269; GO:0014069; GO:0015031; GO:0016323; GO:0019904; GO:0043005; GO:0045199; GO:0045211; GO:0098793; GO:1903361	hsa:64130;	3D-structure; Alternative splicing; Cell junction; Cell membrane; Complete proteome; Exocytosis; Membrane; Postsynaptic cell membrane; Protein transport; Reference proteome; Synapse; Synaptosome; Tight junction; Transport
P27449	VATL_HUMAN	reviewed	V-type proton ATPase 16 kDa proteolipid subunit (V-ATPase 16 kDa proteolipid subunit) (Vacuolar proton pump 16 kDa proteolipid subunit)	ATP6V0C ATP6C ATP6L ATPL	Homo sapiens (Human)	155	endosome membrane [GO:0010008]; extracellular exosome [GO:0070062]; focal adhesion [GO:0005925]; integral component of membrane [GO:0016021]; lysosomal membrane [GO:0005765]; phagocytic vesicle membrane [GO:0030670]; vacuolar proton-transporting V-type ATPase, V0 domain [GO:0000220]; proton-transporting ATP synthase activity, rotational mechanism [GO:0046933]; proton-transporting ATPase activity,…	GO:0000220; GO:0005765; GO:0005925; GO:0007042; GO:0008286; GO:0010008; GO:0015991; GO:0015992; GO:0016021; GO:0016032; GO:0016241; GO:0030177; GO:0030670; GO:0031625; GO:0033572; GO:0034220; GO:0046933; GO:0046961; GO:0070062; GO:0090383	hsa:527;	Complete proteome; Host-virus interaction; Hydrogen ion transport; Ion transport; Membrane; Reference proteome; Transmembrane; Transmembrane helix; Transport; Ubl conjugation; Vacuole
P07203	GPX1_HUMAN	reviewed	Glutathione peroxidase 1 (GPx-1) (GSHPx-1) (EC 1.11.1.9) (Cellular glutathione peroxidase)	GPX1	Homo sapiens (Human)	203	cytoplasm [GO:0005737]; cytosol [GO:0005829]; extracellular exosome [GO:0070062]; mitochondrial matrix [GO:0005759]; mitochondrion [GO:0005739]; glutathione peroxidase activity [GO:0004602]; SH3 domain binding [GO:0017124]; angiogenesis involved in wound healing [GO:0060055]; blood vessel endothelial cell migration [GO:0043534]; cell redox homeostasis [GO:0045454]; cellular response to oxidative …	GO:0000302; GO:0001659; GO:0001885; GO:0002862; GO:0004602; GO:0005737; GO:0005739; GO:0005759; GO:0005829; GO:0006195; GO:0006641; GO:0006749; GO:0007605; GO:0008631; GO:0009410; GO:0009609; GO:0009650; GO:0010269; GO:0010332; GO:0017124; GO:0018158; GO:0019372; GO:0033194; GO:0033599; GO:0034599; GO:0040029; GO:0042311; GO:0042542; GO:0042744; GO:0043154; GO:0043403; GO:0043523; GO:0043534; GO:…	hsa:2876;	3D-structure; Acetylation; Alternative splicing; Complete proteome; Cytoplasm; Oxidoreductase; Peroxidase; Phosphoprotein; Polymorphism; Reference proteome; Selenocysteine
Q9HAP2	MLXIP_HUMAN	reviewed	MLX-interacting protein (Class E basic helix-loop-helix protein 36) (bHLHe36) (Transcriptional activator MondoA)	MLXIP BHLHE36 KIAA0867 MIR MONDOA	Homo sapiens (Human)	919	mitochondrial outer membrane [GO:0005741]; nucleus [GO:0005634]; DNA binding [GO:0003677]; transcription factor activity, sequence-specific DNA binding [GO:0003700]; transcription factor activity, transcription factor binding [GO:0000989]; regulation of carbohydrate metabolic process by regulation of transcription from RNA polymerase II promoter [GO:1900402]; transcription, DNA-templated [GO:0006…	GO:0000989; GO:0003677; GO:0003700; GO:0005634; GO:0005741; GO:0006351; GO:1900402	hsa:22877;	Acetylation; Activator; Alternative splicing; Complete proteome; Cytoplasm; DNA-binding; Membrane; Mitochondrion; Mitochondrion outer membrane; Nucleus; Phosphoprotein; Polymorphism; Reference proteome; Transcription; Transcription regulation
Q96HA1	P121A_HUMAN	reviewed	Nuclear envelope pore membrane protein POM 121 (Nuclear envelope pore membrane protein POM 121A) (Nucleoporin Nup121) (Pore membrane protein of 121 kDa)	POM121 KIAA0618 NUP121 POM121A	Homo sapiens (Human)	1249	endoplasmic reticulum membrane [GO:0005789]; integral component of membrane [GO:0016021]; nuclear envelope [GO:0005635]; nuclear membrane [GO:0031965]; nuclear pore [GO:0005643]; nuclear localization sequence binding [GO:0008139]; nucleocytoplasmic transporter activity [GO:0005487]; structural constituent of nuclear pore [GO:0017056]; gene silencing by RNA [GO:0031047]; intracellular transport of…	GO:0005487; GO:0005635; GO:0005643; GO:0005789; GO:0006405; GO:0006406; GO:0006409; GO:0006606; GO:0007077; GO:0008139; GO:0010827; GO:0016021; GO:0016032; GO:0016925; GO:0017056; GO:0019083; GO:0031047; GO:0031965; GO:0075733; GO:1900034	hsa:9883;	Alternative splicing; Complete proteome; Endoplasmic reticulum; Membrane; Nuclear pore complex; Nucleus; Phosphoprotein; Polymorphism; Protein transport; Reference proteome; Repeat; Translocation; Transmembrane; Transmembrane helix; Transport; mRNA transport
P86397	HTD2_HUMAN	reviewed	Hydroxyacyl-thioester dehydratase type 2, mitochondrial (HsHTD2) (EC 4.2.1.-) (3-hydroxyacyl-[acyl-carrier-protein] dehydratase)	RPP14	Homo sapiens (Human)	168	cytoplasm [GO:0005737]; mitochondrion [GO:0005739]; nucleolus [GO:0005730]; lyase activity [GO:0016829]; fatty acid metabolic process [GO:0006631]	GO:0005730; GO:0005737; GO:0005739; GO:0006631; GO:0016829		3D-structure; Complete proteome; Fatty acid metabolism; Lipid metabolism; Lyase; Mitochondrion; Reference proteome; Transit peptide
P16870	CBPE_HUMAN	reviewed	Carboxypeptidase E (CPE) (EC 3.4.17.10) (Carboxypeptidase H) (CPH) (Enkephalin convertase) (Prohormone-processing carboxypeptidase)	CPE	Homo sapiens (Human)	476	extracellular exosome [GO:0070062]; extracellular space [GO:0005615]; Golgi apparatus [GO:0005794]; neuronal cell body [GO:0043025]; nucleus [GO:0005634]; plasma membrane [GO:0005886]; secretory granule [GO:0030141]; secretory granule membrane [GO:0030667]; synaptic membrane [GO:0097060]; transport vesicle membrane [GO:0030658]; carboxypeptidase activity [GO:0004180]; cell adhesion molecule bindi…	GO:0003214; GO:0004180; GO:0004181; GO:0004185; GO:0005615; GO:0005634; GO:0005794; GO:0005886; GO:0006464; GO:0007218; GO:0008152; GO:0008270; GO:0016055; GO:0030070; GO:0030141; GO:0030658; GO:0030667; GO:0042043; GO:0043025; GO:0050839; GO:0070062; GO:0072657; GO:0097060	hsa:1363;	Alternative splicing; Carboxypeptidase; Cleavage on pair of basic residues; Complete proteome; Cytoplasmic vesicle; Glycoprotein; Hydrolase; Membrane; Metal-binding; Metalloprotease; Nucleus; Polymorphism; Protease; Reference proteome; Secreted; Signal; Zinc; Zymogen
Q96HA8	NTAQ1_HUMAN	reviewed	Protein N-terminal glutamine amidohydrolase (EC 3.5.1.-) (Protein NH2-terminal glutamine deamidase) (N-terminal Gln amidase) (Nt(Q)-amidase) (WDYHV motif-containing protein 1)	WDYHV1 C8orf32 NTAQ1	Homo sapiens (Human)	205	cytosol [GO:0005829]; nucleus [GO:0005634]; protein-N-terminal glutamine amidohydrolase activity [GO:0070773]; cellular protein modification process [GO:0006464]	GO:0005634; GO:0005829; GO:0006464; GO:0070773	hsa:55093;	3D-structure; Alternative splicing; Complete proteome; Cytoplasm; Hydrolase; Nucleus; Polymorphism; Reference proteome
Q9P1Y6	PHRF1_HUMAN	reviewed	PHD and RING finger domain-containing protein 1	PHRF1 KIAA1542	Homo sapiens (Human)	1649	membrane [GO:0016020]; RNA polymerase binding [GO:0070063]; zinc ion binding [GO:0008270]; mRNA processing [GO:0006397]; transcription from RNA polymerase II promoter [GO:0006366]	GO:0006366; GO:0006397; GO:0008270; GO:0016020; GO:0070063	hsa:57661;	Alternative splicing; Coiled coil; Complete proteome; Metal-binding; Phosphoprotein; Polymorphism; Reference proteome; Zinc; Zinc-finger
O75164	KDM4A_HUMAN	reviewed	Lysine-specific demethylase 4A (EC 1.14.11.-) (JmjC domain-containing histone demethylation protein 3A) (Jumonji domain-containing protein 2A)	KDM4A JHDM3A JMJD2 JMJD2A KIAA0677	Homo sapiens (Human)	1064	cytoplasm [GO:0005737]; nucleolus [GO:0005730]; nucleoplasm [GO:0005654]; nucleus [GO:0005634]; pericentric heterochromatin [GO:0005721]; double-stranded DNA binding [GO:0003690]; histone demethylase activity [GO:0032452]; histone demethylase activity (H3-K36 specific) [GO:0051864]; methylated histone binding [GO:0035064]; ubiquitin protein ligase binding [GO:0031625]; zinc ion binding [GO:000827…	GO:0003690; GO:0005634; GO:0005654; GO:0005721; GO:0005730; GO:0005737; GO:0006351; GO:0008270; GO:0010507; GO:0010628; GO:0010629; GO:0014898; GO:0016032; GO:0016577; GO:0031625; GO:0031667; GO:0032452; GO:0035064; GO:0045666; GO:0045892; GO:0048712; GO:0051864; GO:0060548; GO:1900113	hsa:9682;	3D-structure; Acetylation; Alternative splicing; Chromatin regulator; Complete proteome; Dioxygenase; Host-virus interaction; Iron; Metal-binding; Nucleus; Oxidoreductase; Phosphoprotein; Polymorphism; Reference proteome; Repeat; Transcription; Transcription regulation; Ubl conjugation; Zinc; Zinc-finger
O75165	DJC13_HUMAN	reviewed	DnaJ homolog subfamily C member 13 (Required for receptor-mediated endocytosis 8) (RME-8)	DNAJC13 KIAA0678 RME8	Homo sapiens (Human)	2243	cytoplasm [GO:0005737]; early endosome membrane [GO:0031901]; endosome membrane [GO:0010008]; extracellular exosome [GO:0070062]; intracellular membrane-bounded organelle [GO:0043231]; lysosomal membrane [GO:0005765]; membrane [GO:0016020]; endosome organization [GO:0007032]; osteoblast differentiation [GO:0001649]; protein transport [GO:0015031]; regulation of early endosome to late endosome tra…	GO:0001649; GO:0005737; GO:0005765; GO:0007032; GO:0010008; GO:0015031; GO:0016020; GO:0031901; GO:0043231; GO:0070062; GO:1902954; GO:2000641	hsa:23317;	Acetylation; Chaperone; Complete proteome; Disease mutation; Endosome; Membrane; Neurodegeneration; Parkinson disease; Parkinsonism; Polymorphism; Protein transport; Reference proteome; Transport
Q96G28	CFA36_HUMAN	reviewed	Cilia- and flagella-associated protein 36 (Coiled-coil domain-containing protein 104)	CFAP36 CCDC104 UNQ163/PRO189	Homo sapiens (Human)	342	cell projection [GO:0042995]; cytoplasm [GO:0005737]; nucleus [GO:0005634]	GO:0005634; GO:0005737; GO:0042995	hsa:112942;	Alternative splicing; Cell projection; Coiled coil; Complete proteome; Cytoplasm; Nucleus; Phosphoprotein; Polymorphism; Reference proteome
Q9H211	CDT1_HUMAN	reviewed	DNA replication factor Cdt1 (Double parked homolog) (DUP)	CDT1	Homo sapiens (Human)	546	cytosol [GO:0005829]; nucleoplasm [GO:0005654]; nucleus [GO:0005634]; DNA binding [GO:0003677]; DNA replication [GO:0006260]; DNA replication checkpoint [GO:0000076]; G1/S transition of mitotic cell cycle [GO:0000082]; regulation of DNA-dependent DNA replication initiation [GO:0030174]; regulation of nuclear cell cycle DNA replication [GO:0033262]; regulation of transcription involved in G1/S tra…	GO:0000076; GO:0000082; GO:0000083; GO:0003677; GO:0005634; GO:0005654; GO:0005829; GO:0006260; GO:0030174; GO:0033262	hsa:81620;	3D-structure; Cell cycle; Complete proteome; DNA replication; DNA-binding; Disease mutation; Dwarfism; Nucleus; Phosphoprotein; Polymorphism; Proto-oncogene; Reference proteome; Ubl conjugation
O75161	NPHP4_HUMAN	reviewed	Nephrocystin-4 (Nephroretinin)	NPHP4 KIAA0673	Homo sapiens (Human)	1426	bicellular tight junction [GO:0005923]; cell-cell junction [GO:0005911]; centrosome [GO:0005813]; ciliary base [GO:0097546]; cytosol [GO:0005829]; membrane [GO:0016020]; nucleus [GO:0005634]; photoreceptor connecting cilium [GO:0032391]; ribbon synapse [GO:0097470]; structural molecule activity [GO:0005198]; actin cytoskeleton organization [GO:0030036]; flagellated sperm motility [GO:0030317]; hi…	GO:0005198; GO:0005634; GO:0005813; GO:0005829; GO:0005911; GO:0005923; GO:0007165; GO:0007632; GO:0016020; GO:0016337; GO:0030036; GO:0030317; GO:0032391; GO:0035329; GO:0035845; GO:0045494; GO:0060041; GO:0090090; GO:0097470; GO:0097546; GO:1903348	hsa:261734;	Alternative splicing; Cell junction; Cell projection; Ciliopathy; Cilium; Complete proteome; Cytoplasm; Cytoskeleton; Disease mutation; Leber congenital amaurosis; Nephronophthisis; Nucleus; Phosphoprotein; Polymorphism; Reference proteome; Senior-Loken syndrome; Tight junction
Q96G23	CERS2_HUMAN	reviewed	Ceramide synthase 2 (CerS2) (LAG1 longevity assurance homolog 2) (SP260) (Tumor metastasis-suppressor gene 1 protein)	CERS2 LASS2 TMSG1	Homo sapiens (Human)	380	endoplasmic reticulum [GO:0005783]; endoplasmic reticulum membrane [GO:0005789]; integral component of membrane [GO:0016021]; membrane [GO:0016020]; nuclear membrane [GO:0031965]; DNA binding [GO:0003677]; sphingosine N-acyltransferase activity [GO:0050291]; ceramide biosynthetic process [GO:0046513]; negative regulation of axon regeneration [GO:0048681]; negative regulation of Schwann cell migra…	GO:0003677; GO:0005783; GO:0005789; GO:0016020; GO:0016021; GO:0030148; GO:0031965; GO:0046513; GO:0048681; GO:0050291; GO:1900148; GO:1905045	hsa:29956;	Complete proteome; DNA-binding; Endoplasmic reticulum; Glycoprotein; Homeobox; Lipid biosynthesis; Lipid metabolism; Membrane; Nucleus; Phosphoprotein; Polymorphism; Reference proteome; Transmembrane; Transmembrane helix
Q7L3V2	BOP_HUMAN	reviewed	Protein Bop (BH3-only protein)	BOP C22orf29	Homo sapiens (Human)	364	mitochondrion [GO:0005739]; mitochondrial outer membrane permeabilization [GO:0097345]; regulation of mitochondrial membrane potential [GO:0051881]	GO:0005739; GO:0051881; GO:0097345	hsa:79680;	Apoptosis; Complete proteome; Mitochondrion; Polymorphism; Reference proteome
Q96G21	IMP4_HUMAN	reviewed	U3 small nucleolar ribonucleoprotein protein IMP4 (U3 snoRNP protein IMP4) (Brix domain-containing protein 4)	IMP4 BXDC4	Homo sapiens (Human)	291	Mpp10 complex [GO:0034457]; nucleolus [GO:0005730]; nucleoplasm [GO:0005654]; small-subunit processome [GO:0032040]; rRNA primary transcript binding [GO:0042134]; snoRNA binding [GO:0030515]; rRNA processing [GO:0006364]	GO:0005654; GO:0005730; GO:0006364; GO:0030515; GO:0032040; GO:0034457; GO:0042134	hsa:92856;	Complete proteome; Nucleus; Reference proteome; Ribonucleoprotein; Ribosome biogenesis; rRNA processing
P06865	HEXA_HUMAN	reviewed	Beta-hexosaminidase subunit alpha (EC 3.2.1.52) (Beta-N-acetylhexosaminidase subunit alpha) (Hexosaminidase subunit A) (N-acetyl-beta-glucosaminidase subunit alpha)	HEXA	Homo sapiens (Human)	529	azurophil granule [GO:0042582]; extracellular exosome [GO:0070062]; lysosomal lumen [GO:0043202]; membrane [GO:0016020]; acetylglucosaminyltransferase activity [GO:0008375]; beta-N-acetylhexosaminidase activity [GO:0004563]; protein heterodimerization activity [GO:0046982]; carbohydrate metabolic process [GO:0005975]; chondroitin sulfate catabolic process [GO:0030207]; glycosaminoglycan biosynthe…	GO:0004563; GO:0005975; GO:0006024; GO:0006687; GO:0008375; GO:0016020; GO:0030207; GO:0030214; GO:0042340; GO:0042582; GO:0043202; GO:0046982; GO:0070062	hsa:3073;	3D-structure; Alternative splicing; Complete proteome; Direct protein sequencing; Disease mutation; Disulfide bond; Gangliosidosis; Glycoprotein; Glycosidase; Hydrolase; Lysosome; Neurodegeneration; Polymorphism; Reference proteome; Signal; Zymogen
Q96G25	MED8_HUMAN	reviewed	Mediator of RNA polymerase II transcription subunit 8 (Activator-recruited cofactor 32 kDa component) (ARC32) (Mediator complex subunit 8)	MED8	Homo sapiens (Human)	268	mediator complex [GO:0016592]; nucleoplasm [GO:0005654]; RNA polymerase II transcription cofactor activity [GO:0001104]; protein ubiquitination [GO:0016567]; transcription initiation from RNA polymerase II promoter [GO:0006367]	GO:0001104; GO:0005654; GO:0006367; GO:0016567; GO:0016592	hsa:112950;	Activator; Alternative splicing; Coiled coil; Complete proteome; Direct protein sequencing; Nucleus; Phosphoprotein; Reference proteome; Transcription; Transcription regulation; Ubl conjugation pathway
Q9BWU0	NADAP_HUMAN	reviewed	Kanadaptin (Human lung cancer oncogene 3 protein) (HLC-3) (Kidney anion exchanger adapter protein) (Solute carrier family 4 anion exchanger member 1 adapter protein)	SLC4A1AP HLC3	Homo sapiens (Human)	796	cytoplasm [GO:0005737]; intracellular membrane-bounded organelle [GO:0043231]; nucleoplasm [GO:0005654]; nucleus [GO:0005634]; plasma membrane [GO:0005886]	GO:0005634; GO:0005654; GO:0005737; GO:0005886; GO:0043231	hsa:22950;	3D-structure; Coiled coil; Complete proteome; Cytoplasm; Nucleus; Phosphoprotein; Polymorphism; Reference proteome
Q9NQR1	KMT5A_HUMAN	reviewed	N-lysine methyltransferase KMT5A (EC 2.1.1.-) (H4-K20-HMTase KMT5A) (Histone-lysine N-methyltransferase KMT5A) (EC 2.1.1.43) (Lysine N-methyltransferase 5A) (Lysine-specific methylase 5A) (PR/SET domain-containing protein 07) (PR-Set7) (PR/SET07) (SET domain-containing protein 8)	KMT5A PRSET7 SET07 SET8 SETD8	Homo sapiens (Human)	393	chromosome [GO:0005694]; cytoplasm [GO:0005737]; nucleoplasm [GO:0005654]; nucleus [GO:0005634]; histone methyltransferase activity (H4-K20 specific) [GO:0042799]; histone-lysine N-methyltransferase activity [GO:0018024]; lysine N-methyltransferase activity [GO:0016278]; p53 binding [GO:0002039]; protein-lysine N-methyltransferase activity [GO:0016279]; transcription corepressor activity [GO:0003…	GO:0000122; GO:0002039; GO:0003714; GO:0005634; GO:0005654; GO:0005694; GO:0005737; GO:0006351; GO:0007067; GO:0016278; GO:0016279; GO:0018024; GO:0018026; GO:0042799; GO:0043516; GO:0045892; GO:0051301; GO:1901796	hsa:387893;	3D-structure; Acetylation; Alternative splicing; Cell cycle; Cell division; Chromatin regulator; Chromosome; Coiled coil; Complete proteome; Direct protein sequencing; Methyltransferase; Mitosis; Nucleus; Phosphoprotein; Reference proteome; Repressor; S-adenosyl-L-methionine; Transcription; Transcription regulation; Transferase; Ubl conjugation
O94967	WDR47_HUMAN	reviewed	WD repeat-containing protein 47 (Neuronal enriched MAP-interacting protein) (Nemitin)	WDR47 KIAA0893	Homo sapiens (Human)	919	cytoplasm [GO:0005737]; microtubule [GO:0005874]; multicellular organism development [GO:0007275]	GO:0005737; GO:0005874; GO:0007275	hsa:22911;	Alternative splicing; Complete proteome; Cytoplasm; Cytoskeleton; Developmental protein; Microtubule; Phosphoprotein; Reference proteome; Repeat; WD repeat
P23416	GLRA2_HUMAN	reviewed	Glycine receptor subunit alpha-2	GLRA2	Homo sapiens (Human)	452	cell junction [GO:0030054]; cell projection [GO:0042995]; chloride channel complex [GO:0034707]; integral component of plasma membrane [GO:0005887]; plasma membrane [GO:0005886]; postsynaptic membrane [GO:0045211]; extracellular-glycine-gated chloride channel activity [GO:0016934]; glycine binding [GO:0016594]; glycine-gated chloride ion channel activity [GO:0022852]; metal ion binding [GO:004687…	GO:0005886; GO:0005887; GO:0007218; GO:0016594; GO:0016934; GO:0022852; GO:0030054; GO:0034220; GO:0034707; GO:0042995; GO:0045211; GO:0046872; GO:0060012; GO:0071230; GO:0071294; GO:0071361; GO:1902476	hsa:2742;	Alternative splicing; Cell junction; Cell membrane; Cell projection; Chloride; Chloride channel; Complete proteome; Disulfide bond; Glycoprotein; Ion channel; Ion transport; Ligand-gated ion channel; Membrane; Metal-binding; Phosphoprotein; Postsynaptic cell membrane; Receptor; Reference proteome; Signal; Synapse; Transmembrane; Transmembrane helix; Transport; Zinc
Q8TEH3	DEN1A_HUMAN	reviewed	DENN domain-containing protein 1A (Connecdenn 1) (Connecdenn) (Protein FAM31A)	DENND1A FAM31A KIAA1608	Homo sapiens (Human)	1009	cell junction [GO:0030054]; clathrin-coated vesicle [GO:0030136]; clathrin-coated vesicle membrane [GO:0030665]; dendrite [GO:0030425]; neuronal cell body [GO:0043025]; presynaptic membrane [GO:0042734]; phosphatidylinositol phosphate binding [GO:1901981]; phosphatidylinositol-3-phosphate binding [GO:0032266]; Rab guanyl-nucleotide exchange factor activity [GO:0017112]; endocytic recycling [GO:00…	GO:0006897; GO:0015031; GO:0017112; GO:0030054; GO:0030136; GO:0030425; GO:0030665; GO:0032266; GO:0032456; GO:0032483; GO:0042734; GO:0043025; GO:0048488; GO:1901981	hsa:57706;	Alternative splicing; Cell junction; Cell membrane; Complete proteome; Cytoplasmic vesicle; Guanine-nucleotide releasing factor; Lipid-binding; Membrane; Phosphoprotein; Protein transport; Reference proteome; Synapse; Transport
Q13232	NDK3_HUMAN	reviewed	Nucleoside diphosphate kinase 3 (NDK 3) (NDP kinase 3) (EC 2.7.4.6) (DR-nm23) (Nucleoside diphosphate kinase C) (NDPKC) (nm23-H3)	NME3	Homo sapiens (Human)	169	extracellular exosome [GO:0070062]; intracellular [GO:0005622]; mitochondrion [GO:0005739]; ATP binding [GO:0005524]; metal ion binding [GO:0046872]; nucleoside diphosphate kinase activity [GO:0004550]; apoptotic process [GO:0006915]; CTP biosynthetic process [GO:0006241]; GTP biosynthetic process [GO:0006183]; nucleoside triphosphate biosynthetic process [GO:0009142]; purine nucleotide metabolic…	GO:0004550; GO:0005524; GO:0005622; GO:0005739; GO:0006163; GO:0006183; GO:0006220; GO:0006228; GO:0006241; GO:0006915; GO:0009142; GO:0042981; GO:0046872; GO:0070062	hsa:4832;	3D-structure; ATP-binding; Apoptosis; Complete proteome; Kinase; Magnesium; Metal-binding; Nucleotide metabolism; Nucleotide-binding; Reference proteome; Transferase
Q13233	M3K1_HUMAN	reviewed	Mitogen-activated protein kinase kinase kinase 1 (EC 2.7.11.25) (MAPK/ERK kinase kinase 1) (MEK kinase 1) (MEKK 1)	MAP3K1 MAPKKK1 MEKK MEKK1	Homo sapiens (Human)	1512	cytoplasm [GO:0005737]; cytosol [GO:0005829]; ATP binding [GO:0005524]; MAP kinase kinase kinase activity [GO:0004709]; protein kinase activity [GO:0004672]; protein kinase binding [GO:0019901]; protein serine/threonine kinase activity [GO:0004674]; receptor signaling protein serine/threonine kinase activity [GO:0004702]; zinc ion binding [GO:0008270]; apoptotic process [GO:0006915]; cellular res…	GO:0002755; GO:0004672; GO:0004674; GO:0004702; GO:0004709; GO:0005524; GO:0005737; GO:0005829; GO:0006468; GO:0006915; GO:0008270; GO:0019901; GO:0038095; GO:0071260	hsa:4214;	ATP-binding; Acetylation; Complete proteome; Kinase; Magnesium; Metal-binding; Nucleotide-binding; Phosphoprotein; Polymorphism; Reference proteome; Serine/threonine-protein kinase; Transferase; Zinc; Zinc-finger
Q5TBA9	FRY_HUMAN	reviewed	Protein furry homolog	FRY C13orf14	Homo sapiens (Human)	3013	cell cortex [GO:0005938]; microtubule organizing center [GO:0005815]; site of polarized growth [GO:0030427]; spindle pole [GO:0000922]; enzyme inhibitor activity [GO:0004857]; actin filament reorganization [GO:0090527]; cell morphogenesis [GO:0000902]; negative regulation of tubulin deacetylation [GO:1904428]; neuron projection development [GO:0031175]	GO:0000902; GO:0000922; GO:0004857; GO:0005815; GO:0005938; GO:0030427; GO:0031175; GO:0090527; GO:1904428	hsa:10129;	Complete proteome; Cytoplasm; Cytoskeleton; Phosphoprotein; Polymorphism; Reference proteome
Q9UJY5	GGA1_HUMAN	reviewed	ADP-ribosylation factor-binding protein GGA1 (Gamma-adaptin-related protein 1) (Golgi-localized, gamma ear-containing, ARF-binding protein 1)	GGA1	Homo sapiens (Human)	639	clathrin adaptor complex [GO:0030131]; endosome membrane [GO:0010008]; Golgi apparatus [GO:0005794]; intracellular membrane-bounded organelle [GO:0043231]; membrane [GO:0016020]; nucleoplasm [GO:0005654]; cellular protein metabolic process [GO:0044267]; intracellular protein transport [GO:0006886]; positive regulation of protein catabolic process [GO:0045732]; toxin transport [GO:1901998]; vesicl…	GO:0005654; GO:0005794; GO:0006886; GO:0010008; GO:0016020; GO:0016192; GO:0030131; GO:0043231; GO:0044267; GO:0045732; GO:1901998	hsa:26088;	3D-structure; Acetylation; Alternative splicing; Complete proteome; Endosome; Golgi apparatus; Membrane; Phosphoprotein; Polymorphism; Protein transport; Reference proteome; Transport; Ubl conjugation
P53041	PPP5_HUMAN	reviewed	Serine/threonine-protein phosphatase 5 (PP5) (EC 3.1.3.16) (Protein phosphatase T) (PP-T) (PPT)	PPP5C PPP5	Homo sapiens (Human)	499	cytoplasm [GO:0005737]; cytosol [GO:0005829]; intracellular membrane-bounded organelle [GO:0043231]; nucleoplasm [GO:0005654]; nucleus [GO:0005634]; perikaryon [GO:0043204]; plasma membrane [GO:0005886]; protein complex [GO:0043234]; proximal dendrite [GO:1990635]; ADP binding [GO:0043531]; ATP binding [GO:0005524]; lipid binding [GO:0008289]; metal ion binding [GO:0046872]; phosphoprotein phosph…	GO:0000165; GO:0001933; GO:0003723; GO:0004721; GO:0004722; GO:0004871; GO:0005524; GO:0005634; GO:0005654; GO:0005737; GO:0005829; GO:0005886; GO:0006281; GO:0006351; GO:0006470; GO:0007067; GO:0008289; GO:0010288; GO:0016576; GO:0043123; GO:0043204; GO:0043231; GO:0043234; GO:0043278; GO:0043531; GO:0046872; GO:0051291; GO:0070301; GO:0071276; GO:1901215; GO:1990635; GO:2000324	hsa:5536;	3D-structure; Acetylation; Alzheimer disease; Amyloid; Amyloidosis; Cell membrane; Complete proteome; Cytoplasm; DNA damage; DNA repair; Hydrolase; Lipid-binding; Magnesium; Manganese; Membrane; Metal-binding; Neurodegeneration; Nucleus; Protein phosphatase; Reference proteome; Repeat; TPR repeat
Q99504	EYA3_HUMAN	reviewed	Eyes absent homolog 3 (EC 3.1.3.48)	EYA3	Homo sapiens (Human)	573	centrosome [GO:0005813]; cytoplasm [GO:0005737]; nucleoplasm [GO:0005654]; nucleus [GO:0005634]; transcription factor complex [GO:0005667]; metal ion binding [GO:0046872]; protein tyrosine phosphatase activity [GO:0004725]; anatomical structure morphogenesis [GO:0009653]; cell differentiation [GO:0030154]; double-strand break repair [GO:0006302]; histone dephosphorylation [GO:0016576]; multicellu…	GO:0004725; GO:0005634; GO:0005654; GO:0005667; GO:0005737; GO:0005813; GO:0006302; GO:0006351; GO:0006355; GO:0007275; GO:0007601; GO:0009653; GO:0010212; GO:0016576; GO:0030154; GO:0045739; GO:0046872; GO:2001240	hsa:2140;	Acetylation; Activator; Alternative splicing; Chromatin regulator; Complete proteome; Cytoplasm; DNA damage; DNA repair; Developmental protein; Hydrolase; Magnesium; Metal-binding; Nucleus; Phosphoprotein; Protein phosphatase; Reference proteome; Transcription; Transcription regulation
Q9NY97	B3GN2_HUMAN	reviewed	N-acetyllactosaminide beta-1,3-N-acetylglucosaminyltransferase 2 (EC 2.4.1.149) (Beta-1,3-N-acetylglucosaminyltransferase 1) (BGnT-1) (Beta-1,3-Gn-T1) (Beta3Gn-T1) (Beta-1,3-galactosyltransferase 7) (Beta-1,3-GalTase 7) (Beta3Gal-T7) (Beta3GalT7) (b3Gal-T7) (Beta-3-Gx-T7) (UDP-Gal:beta-GlcNAc beta-1,3-galactosyltransferase 7) (UDP-GlcNAc:betaGal beta-1,3-N-acetylglucosaminyltransferase 2) (BGnT-2…	B3GNT2 B3GALT7 B3GNT1	Homo sapiens (Human)	397	extracellular exosome [GO:0070062]; Golgi membrane [GO:0000139]; integral component of membrane [GO:0016021]; N-acetyllactosaminide beta-1,3-N-acetylglucosaminyltransferase activity [GO:0008532]; UDP-galactose:beta-N-acetylglucosamine beta-1,3-galactosyltransferase activity [GO:0008499]; axon guidance [GO:0007411]; keratan sulfate biosynthetic process [GO:0018146]; O-glycan processing [GO:0016266…	GO:0000139; GO:0007411; GO:0007608; GO:0008499; GO:0008532; GO:0016021; GO:0016266; GO:0018146; GO:0030311; GO:0070062	hsa:10678;	Alternative splicing; Complete proteome; Glycoprotein; Glycosyltransferase; Golgi apparatus; Manganese; Membrane; Reference proteome; Signal-anchor; Transferase; Transmembrane; Transmembrane helix
P10914	IRF1_HUMAN	reviewed	Interferon regulatory factor 1 (IRF-1)	IRF1	Homo sapiens (Human)	325	cytoplasm [GO:0005737]; cytosol [GO:0005829]; nuclear chromatin [GO:0000790]; nucleoplasm [GO:0005654]; nucleus [GO:0005634]; DNA binding [GO:0003677]; RNA polymerase II core promoter proximal region sequence-specific DNA binding [GO:0000978]; transcriptional activator activity, RNA polymerase II core promoter proximal region sequence-specific binding [GO:0001077]; apoptotic process [GO:0006915];…	GO:0000790; GO:0000978; GO:0001077; GO:0002819; GO:0003677; GO:0005634; GO:0005654; GO:0005737; GO:0005829; GO:0006366; GO:0006915; GO:0007050; GO:0007596; GO:0008285; GO:0032481; GO:0032728; GO:0034124; GO:0035458; GO:0043374; GO:0045084; GO:0045088; GO:0045590; GO:0045892; GO:0045893; GO:0045944; GO:0051607; GO:0051726; GO:0060333; GO:0060337; GO:0071260; GO:2000564	hsa:3659;	Acetylation; Activator; Antiviral defense; Complete proteome; Cytoplasm; DNA-binding; Disease mutation; Immunity; Innate immunity; Isopeptide bond; Nucleus; Phosphoprotein; Reference proteome; Repressor; Transcription; Transcription regulation; Tumor suppressor; Ubl conjugation
Q6UW02	CP20A_HUMAN	reviewed	Cytochrome P450 20A1 (EC 1.14.-.-)	CYP20A1 UNQ667/PRO1301	Homo sapiens (Human)	462	integral component of membrane [GO:0016021]; membrane [GO:0016020]; heme binding [GO:0020037]; iron ion binding [GO:0005506]; monooxygenase activity [GO:0004497]; oxidoreductase activity, acting on paired donors, with incorporation or reduction of molecular oxygen [GO:0016705]	GO:0004497; GO:0005506; GO:0016020; GO:0016021; GO:0016705; GO:0020037	hsa:57404;	Alternative splicing; Complete proteome; Heme; Iron; Membrane; Metal-binding; Monooxygenase; Oxidoreductase; Polymorphism; Reference proteome; Transmembrane; Transmembrane helix
P41221	WNT5A_HUMAN	reviewed	Protein Wnt-5a	WNT5A	Homo sapiens (Human)	380	cell surface [GO:0009986]; clathrin-coated endocytic vesicle membrane [GO:0030669]; endocytic vesicle membrane [GO:0030666]; endoplasmic reticulum lumen [GO:0005788]; extracellular exosome [GO:0070062]; extracellular region [GO:0005576]; extracellular space [GO:0005615]; Golgi lumen [GO:0005796]; plasma membrane [GO:0005886]; proteinaceous extracellular matrix [GO:0005578]; chemoattractant activi…	GO:0000187; GO:0001736; GO:0001756; GO:0001837; GO:0001938; GO:0001947; GO:0002053; GO:0002088; GO:0002741; GO:0003323; GO:0003402; GO:0003408; GO:0003700; GO:0005109; GO:0005115; GO:0005576; GO:0005578; GO:0005615; GO:0005788; GO:0005796; GO:0005886; GO:0007223; GO:0007257; GO:0007411; GO:0007442; GO:0007494; GO:0008584; GO:0008595; GO:0009986; GO:0010033; GO:0010595; GO:0010800; GO:0010820; GO:…	hsa:7474;	Alternative splicing; Chondrogenesis; Complete proteome; Developmental protein; Differentiation; Disease mutation; Disulfide bond; Dwarfism; Extracellular matrix; Glycoprotein; Lipoprotein; Reference proteome; Secreted; Signal; Wnt signaling pathway
Q14674	ESPL1_HUMAN	reviewed	Separin (EC 3.4.22.49) (Caspase-like protein ESPL1) (Extra spindle poles-like 1 protein) (Separase)	ESPL1 ESP1 KIAA0165	Homo sapiens (Human)	2120	centrosome [GO:0005813]; cytoplasm [GO:0005737]; cytosol [GO:0005829]; mitotic spindle [GO:0072686]; nucleus [GO:0005634]; catalytic activity [GO:0003824]; cysteine-type endopeptidase activity [GO:0004197]; cysteine-type peptidase activity [GO:0008234]; apoptotic process [GO:0006915]; cytokinesis [GO:0000910]; establishment of mitotic spindle localization [GO:0040001]; homologous chromosome segre…	GO:0000070; GO:0000212; GO:0000910; GO:0003824; GO:0004197; GO:0005634; GO:0005737; GO:0005813; GO:0005829; GO:0006915; GO:0008234; GO:0040001; GO:0045143; GO:0045842; GO:0045875; GO:0051307; GO:0072686; GO:1901970	hsa:9700;	Alternative splicing; Autocatalytic cleavage; Chromosome partition; Complete proteome; Cytoplasm; Direct protein sequencing; Hydrolase; Nucleus; Phosphoprotein; Polymorphism; Protease; Reference proteome; Thiol protease
O43306	ADCY6_HUMAN	reviewed	Adenylate cyclase type 6 (EC 4.6.1.1) (ATP pyrophosphate-lyase 6) (Adenylate cyclase type VI) (Adenylyl cyclase 6) (Ca(2+)-inhibitable adenylyl cyclase)	ADCY6 KIAA0422	Homo sapiens (Human)	1168	cilium [GO:0005929]; integral component of membrane [GO:0016021]; intracellular [GO:0005622]; intrinsic component of plasma membrane [GO:0031226]; membrane [GO:0016020]; plasma membrane [GO:0005886]; adenylate cyclase activity [GO:0004016]; ATP binding [GO:0005524]; metal ion binding [GO:0046872]; protein kinase binding [GO:0019901]; activation of adenylate cyclase activity [GO:0007190]; activati…	GO:0003091; GO:0004016; GO:0005524; GO:0005622; GO:0005886; GO:0005929; GO:0006171; GO:0007189; GO:0007190; GO:0007193; GO:0007212; GO:0010977; GO:0016020; GO:0016021; GO:0019901; GO:0019933; GO:0031226; GO:0034199; GO:0035811; GO:0042312; GO:0046872; GO:0071377; GO:0071380; GO:0071870; GO:1904117; GO:1904322	hsa:112;	ATP-binding; Alternative splicing; Cell membrane; Cell projection; Cilium; Complete proteome; Disease mutation; Glycoprotein; Lyase; Magnesium; Manganese; Membrane; Metal-binding; Nucleotide-binding; Phosphoprotein; Polymorphism; Reference proteome; Repeat; Transmembrane; Transmembrane helix; cAMP biosynthesis
P23743	DGKA_HUMAN	reviewed	Diacylglycerol kinase alpha (DAG kinase alpha) (EC 2.7.1.107) (80 kDa diacylglycerol kinase) (Diglyceride kinase alpha) (DGK-alpha)	DGKA DAGK DAGK1	Homo sapiens (Human)	735	cytosol [GO:0005829]; membrane [GO:0016020]; plasma membrane [GO:0005886]; ATP binding [GO:0005524]; calcium ion binding [GO:0005509]; diacylglycerol kinase activity [GO:0004143]; kinase activity [GO:0016301]; phospholipid binding [GO:0005543]; diacylglycerol metabolic process [GO:0046339]; glycerolipid metabolic process [GO:0046486]; intracellular signal transduction [GO:0035556]; lipid phosphor…	GO:0004143; GO:0005509; GO:0005524; GO:0005543; GO:0005829; GO:0005886; GO:0006654; GO:0007205; GO:0016020; GO:0016301; GO:0030168; GO:0035556; GO:0046339; GO:0046486; GO:0046834	hsa:1606;	3D-structure; ATP-binding; Acetylation; Alternative splicing; Calcium; Complete proteome; Kinase; Metal-binding; Nucleotide-binding; Polymorphism; Reference proteome; Repeat; Transferase; Zinc; Zinc-finger
Q9UHB6	LIMA1_HUMAN	reviewed	LIM domain and actin-binding protein 1 (Epithelial protein lost in neoplasm)	LIMA1 EPLIN SREBP3 PP624	Homo sapiens (Human)	759	actin cytoskeleton [GO:0015629]; brush border [GO:0005903]; cell-cell adherens junction [GO:0005913]; cleavage furrow [GO:0032154]; cytoplasm [GO:0005737]; focal adhesion [GO:0005925]; plasma membrane [GO:0005886]; stress fiber [GO:0001725]; actin filament binding [GO:0051015]; actin monomer binding [GO:0003785]; cadherin binding involved in cell-cell adhesion [GO:0098641]; zinc ion binding [GO:0…	GO:0001725; GO:0003785; GO:0005737; GO:0005886; GO:0005903; GO:0005913; GO:0005925; GO:0008270; GO:0015629; GO:0030835; GO:0031529; GO:0032154; GO:0051015; GO:0051017; GO:0098641	hsa:51474;	3D-structure; Acetylation; Actin-binding; Alternative promoter usage; Alternative splicing; Cell junction; Complete proteome; Cytoplasm; Cytoskeleton; LIM domain; Metal-binding; Phosphoprotein; Reference proteome; Zinc
Q9BUV8	CT024_HUMAN	reviewed	Uncharacterized protein C20orf24 (Rab5-interacting protein) (RIP5)	C20orf24 PNAS-11	Homo sapiens (Human)	137			hsa:55969;	Alternative splicing; Complete proteome; Reference proteome
Q8WUF8	F172A_HUMAN	reviewed	Protein FAM172A	FAM172A C5orf21	Homo sapiens (Human)	416	endoplasmic reticulum [GO:0005783]; extracellular region [GO:0005576]	GO:0005576; GO:0005783	hsa:83989;	Alternative splicing; Complete proteome; Polymorphism; Reference proteome; Secreted; Signal
Q8WUF5	IASPP_HUMAN	reviewed	RelA-associated inhibitor (Inhibitor of ASPP protein) (Protein iASPP) (NFkB-interacting protein 1) (PPP1R13B-like protein)	PPP1R13L IASPP NKIP1 PPP1R13BL RAI	Homo sapiens (Human)	828	cell junction [GO:0030054]; cell-cell adherens junction [GO:0005913]; cytoplasm [GO:0005737]; intercellular bridge [GO:0045171]; nucleoplasm [GO:0005654]; nucleus [GO:0005634]; cadherin binding involved in cell-cell adhesion [GO:0098641]; identical protein binding [GO:0042802]; transcription corepressor activity [GO:0003714]; transcription factor binding [GO:0008134]; apoptotic process [GO:000691…	GO:0000122; GO:0003215; GO:0003229; GO:0003714; GO:0005634; GO:0005654; GO:0005737; GO:0005913; GO:0006351; GO:0006915; GO:0008134; GO:0009791; GO:0030054; GO:0031076; GO:0035264; GO:0042633; GO:0042802; GO:0045171; GO:0045597; GO:0048871; GO:0060048; GO:0098641; GO:1901796	hsa:10848;	3D-structure; ANK repeat; Acetylation; Apoptosis; Complete proteome; Cytoplasm; Methylation; Nucleus; Phosphoprotein; Reference proteome; Repeat; Repressor; SH3 domain; Transcription; Transcription regulation
Q96BT3	CENPT_HUMAN	reviewed	Centromere protein T (CENP-T) (Interphase centromere complex protein 22)	CENPT C16orf56 ICEN22	Homo sapiens (Human)	561	chromosome, centromeric region [GO:0000775]; condensed chromosome kinetochore [GO:0000777]; cytosol [GO:0005829]; kinetochore [GO:0000776]; nucleoplasm [GO:0005654]; nucleus [GO:0005634]; DNA binding [GO:0003677]; cell division [GO:0051301]; CENP-A containing nucleosome assembly [GO:0034080]; chromosome organization [GO:0051276]; chromosome segregation [GO:0007059]; kinetochore assembly [GO:00513…	GO:0000278; GO:0000775; GO:0000776; GO:0000777; GO:0003677; GO:0005634; GO:0005654; GO:0005829; GO:0007059; GO:0007062; GO:0007067; GO:0034080; GO:0051276; GO:0051301; GO:0051382	hsa:80152;	Alternative splicing; Cell cycle; Cell division; Centromere; Chromosome; Complete proteome; DNA-binding; Kinetochore; Mitosis; Nucleus; Phosphoprotein; Polymorphism; Reference proteome
Q96BT7	ALKB8_HUMAN	reviewed	Alkylated DNA repair protein alkB homolog 8 (EC 1.14.11.-) (Probable alpha-ketoglutarate-dependent dioxygenase ABH8) (S-adenosyl-L-methionine-dependent tRNA methyltransferase ABH8) (tRNA (carboxymethyluridine(34)-5-O)-methyltransferase ABH8) (EC 2.1.1.229)	ALKBH8 ABH8	Homo sapiens (Human)	664	cytosol [GO:0005829]; microtubule cytoskeleton [GO:0015630]; nucleoplasm [GO:0005654]; nucleus [GO:0005634]; ferrous iron binding [GO:0008198]; iron ion binding [GO:0005506]; nucleotide binding [GO:0000166]; oxidoreductase activity, acting on paired donors, with incorporation or reduction of molecular oxygen, 2-oxoglutarate as one donor, and incorporation of one atom each of oxygen into both dono…	GO:0000049; GO:0000166; GO:0002098; GO:0005506; GO:0005634; GO:0005654; GO:0005829; GO:0006974; GO:0008198; GO:0008270; GO:0015630; GO:0016300; GO:0016706; GO:0030488; GO:0055114	hsa:91801;	3D-structure; Alternative splicing; Complete proteome; Cytoplasm; Iron; Metal-binding; Methyltransferase; Multifunctional enzyme; Nucleus; Oxidoreductase; RNA-binding; Reference proteome; S-adenosyl-L-methionine; Transferase; Zinc
Q6EEV4	GL1AD_HUMAN	reviewed	DNA-directed RNA polymerase II subunit GRINL1A, isoforms 4/5 (DNA-directed RNA polymerase II subunit M, isoforms 4/5)	POLR2M GRINL1A	Homo sapiens (Human)	148			hsa:81488;	Alternative splicing; Complete proteome; Polymorphism; Reference proteome
Q9Y5W9	SNX11_HUMAN	reviewed	Sorting nexin-11	SNX11	Homo sapiens (Human)	270	endosome [GO:0005768]; extrinsic component of membrane [GO:0019898]; phosphatidylinositol phosphate binding [GO:1901981]; endocytosis [GO:0006897]; intracellular protein transport [GO:0006886]; vesicle organization [GO:0016050]	GO:0005768; GO:0006886; GO:0006897; GO:0016050; GO:0019898; GO:1901981	hsa:29916;	3D-structure; Alternative splicing; Complete proteome; Endosome; Lipid-binding; Membrane; Protein transport; Reference proteome; Transport
P48147	PPCE_HUMAN	reviewed	Prolyl endopeptidase (PE) (EC 3.4.21.26) (Post-proline cleaving enzyme)	PREP PEP	Homo sapiens (Human)	710	cytoplasm [GO:0005737]; membrane [GO:0016020]; nucleus [GO:0005634]; serine-type endopeptidase activity [GO:0004252]; serine-type exopeptidase activity [GO:0070008]; serine-type peptidase activity [GO:0008236]; proteolysis [GO:0006508]	GO:0004252; GO:0005634; GO:0005737; GO:0006508; GO:0008236; GO:0016020; GO:0070008	hsa:5550;	3D-structure; Acetylation; Complete proteome; Cytoplasm; Direct protein sequencing; Hydrolase; Polymorphism; Protease; Reference proteome; Serine protease
Q99519	NEUR1_HUMAN	reviewed	Sialidase-1 (EC 3.2.1.18) (Acetylneuraminyl hydrolase) (G9 sialidase) (Lysosomal sialidase) (N-acetyl-alpha-neuraminidase 1)	NEU1 NANH	Homo sapiens (Human)	415	cell junction [GO:0030054]; cytoplasmic, membrane-bounded vesicle [GO:0016023]; extracellular exosome [GO:0070062]; intracellular membrane-bounded organelle [GO:0043231]; lysosomal lumen [GO:0043202]; lysosomal membrane [GO:0005765]; lysosome [GO:0005764]; membrane [GO:0016020]; plasma membrane [GO:0005886]; exo-alpha-(2->3)-sialidase activity [GO:0052794]; exo-alpha-(2->6)-sialidase activity [GO…	GO:0004308; GO:0005764; GO:0005765; GO:0005886; GO:0006687; GO:0006689; GO:0009313; GO:0016020; GO:0016023; GO:0030054; GO:0043202; GO:0043231; GO:0052794; GO:0052795; GO:0052796; GO:0070062	hsa:4758;	Carbohydrate metabolism; Cell membrane; Complete proteome; Cytoplasmic vesicle; Direct protein sequencing; Disease mutation; Glycoprotein; Glycosidase; Hydrolase; Lipid degradation; Lipid metabolism; Lysosome; Membrane; Phosphoprotein; Polymorphism; Reference proteome; Repeat; Signal
Q9BQG0	MBB1A_HUMAN	reviewed	Myb-binding protein 1A	MYBBP1A P160	Homo sapiens (Human)	1328	cytoplasm [GO:0005737]; intracellular membrane-bounded organelle [GO:0043231]; membrane [GO:0016020]; NLS-dependent protein nuclear import complex [GO:0042564]; nucleolus [GO:0005730]; nucleoplasm [GO:0005654]; nucleus [GO:0005634]; core promoter binding [GO:0001047]; DNA-directed DNA polymerase activity [GO:0003887]; poly(A) RNA binding [GO:0044822]; sequence-specific DNA binding [GO:0043565]; t…	GO:0001047; GO:0001649; GO:0003714; GO:0003887; GO:0005634; GO:0005654; GO:0005730; GO:0005737; GO:0006351; GO:0006355; GO:0006913; GO:0008134; GO:0016020; GO:0022904; GO:0032922; GO:0042149; GO:0042564; GO:0043231; GO:0043565; GO:0044822; GO:0045815; GO:0045892; GO:0071158; GO:0072332; GO:2000210	hsa:10514;	Acetylation; Activator; Alternative splicing; Biological rhythms; Citrullination; Complete proteome; Cytoplasm; Nucleus; Phosphoprotein; Polymorphism; Reference proteome; Repressor; Transcription; Transcription regulation
Q4G1C9	GRPL2_HUMAN	reviewed	GLIPR1-like protein 2	GLIPR1L2	Homo sapiens (Human)	344	integral component of membrane [GO:0016021]	GO:0016021	hsa:144321;	Alternative splicing; Complete proteome; Membrane; Reference proteome; Transmembrane; Transmembrane helix
Q4VC31	CCD58_HUMAN	reviewed	Coiled-coil domain-containing protein 58	CCDC58	Homo sapiens (Human)	144	mitochondrion [GO:0005739]	GO:0005739	hsa:131076;	Acetylation; Coiled coil; Complete proteome; Reference proteome
Q6PL24	TMED8_HUMAN	reviewed	Protein TMED8	TMED8 FAM15B L10	Homo sapiens (Human)	325	integral component of membrane [GO:0016021]; transport [GO:0006810]	GO:0006810; GO:0016021	hsa:283578;	Acetylation; Complete proteome; Polymorphism; Reference proteome
Q9NYU1	UGGG2_HUMAN	reviewed	UDP-glucose:glycoprotein glucosyltransferase 2 (UGT2) (hUGT2) (EC 2.4.1.-) (UDP--Glc:glycoprotein glucosyltransferase 2) (UDP-glucose ceramide glucosyltransferase-like 1)	UGGT2 UGCGL2 UGT2	Homo sapiens (Human)	1516	endoplasmic reticulum [GO:0005783]; endoplasmic reticulum lumen [GO:0005788]; endoplasmic reticulum quality control compartment [GO:0044322]; endoplasmic reticulum-Golgi intermediate compartment [GO:0005793]; UDP-glucose:glycoprotein glucosyltransferase activity [GO:0003980]; unfolded protein binding [GO:0051082]; 'de novo' posttranslational protein folding [GO:0051084]; endoplasmic reticulum man…	GO:0003980; GO:0005783; GO:0005788; GO:0005793; GO:0018279; GO:0030968; GO:0044322; GO:0051082; GO:0051084; GO:0071712; GO:1904380	hsa:55757;	Alternative splicing; Complete proteome; Endoplasmic reticulum; Glycoprotein; Glycosyltransferase; Phosphoprotein; Polymorphism; Reference proteome; Signal; Transferase
Q14CB8	RHG19_HUMAN	reviewed	Rho GTPase-activating protein 19 (Rho-type GTPase-activating protein 19)	ARHGAP19	Homo sapiens (Human)	494	cytosol [GO:0005829]; nucleus [GO:0005634]; GTPase activator activity [GO:0005096]; regulation of small GTPase mediated signal transduction [GO:0051056]; signal transduction [GO:0007165]	GO:0005096; GO:0005634; GO:0005829; GO:0007165; GO:0051056	hsa:84986;	Acetylation; Alternative splicing; Complete proteome; GTPase activation; Nucleus; Phosphoprotein; Polymorphism; Reference proteome
Q96DR4	STAR4_HUMAN	reviewed	StAR-related lipid transfer protein 4 (START domain-containing protein 4) (StARD4)	STARD4	Homo sapiens (Human)	205	cytoplasmic, membrane-bounded vesicle [GO:0016023]; mitochondrion [GO:0005739]; cholesterol binding [GO:0015485]; cholesterol transporter activity [GO:0017127]; cholesterol import [GO:0070508]; cholesterol transport involved in cholesterol storage [GO:0010879]; intracellular cholesterol transport [GO:0032367]; positive regulation of bile acid biosynthetic process [GO:0070859]; positive regulation…	GO:0005739; GO:0010873; GO:0010879; GO:0015485; GO:0016023; GO:0017127; GO:0032367; GO:0070508; GO:0070859	hsa:134429;	Alternative splicing; Complete proteome; Lipid transport; Lipid-binding; Reference proteome; Transport
Q13454	TUSC3_HUMAN	reviewed	Tumor suppressor candidate 3 (Magnesium uptake/transporter TUSC3) (Protein N33)	TUSC3 N33	Homo sapiens (Human)	348	endoplasmic reticulum membrane [GO:0005789]; integral component of plasma membrane [GO:0005887]; mitochondrion [GO:0005739]; oligosaccharyltransferase complex [GO:0008250]; plasma membrane [GO:0005886]; magnesium ion transmembrane transporter activity [GO:0015095]; cognition [GO:0050890]; magnesium ion transport [GO:0015693]; protein N-linked glycosylation [GO:0006487]; protein N-linked glycosyla…	GO:0005739; GO:0005789; GO:0005886; GO:0005887; GO:0006487; GO:0008250; GO:0015095; GO:0015693; GO:0018279; GO:0050890; GO:0055085	hsa:7991;	3D-structure; Alternative splicing; Complete proteome; Disulfide bond; Endoplasmic reticulum; Magnesium; Membrane; Mental retardation; Polymorphism; Reference proteome; Signal; Transmembrane; Transmembrane helix; Transport
O43665	RGS10_HUMAN	reviewed	Regulator of G-protein signaling 10 (RGS10)	RGS10	Homo sapiens (Human)	173	axon terminus [GO:0043679]; cytosol [GO:0005829]; dendritic spine [GO:0043197]; neuronal cell body [GO:0043025]; nucleus [GO:0005634]; plasma membrane [GO:0005886]; G-protein alpha-subunit binding [GO:0001965]; GTPase activator activity [GO:0005096]; G-protein coupled acetylcholine receptor signaling pathway [GO:0007213]; negative regulation of signal transduction [GO:0009968]; positive regulatio…	GO:0001965; GO:0005096; GO:0005634; GO:0005829; GO:0005886; GO:0007213; GO:0009968; GO:0043025; GO:0043197; GO:0043547; GO:0043679	hsa:6001;	3D-structure; Alternative splicing; Complete proteome; Cytoplasm; GTPase activation; Lipoprotein; Nucleus; Palmitate; Phosphoprotein; Polymorphism; Reference proteome; Signal transduction inhibitor
P55145	MANF_HUMAN	reviewed	Mesencephalic astrocyte-derived neurotrophic factor (Arginine-rich protein) (Protein ARMET)	MANF ARMET ARP	Homo sapiens (Human)	182	endoplasmic reticulum [GO:0005783]; extracellular space [GO:0005615]; nucleus [GO:0005634]; poly(A) RNA binding [GO:0044822]; dopaminergic neuron differentiation [GO:0071542]; neuron projection development [GO:0031175]; response to unfolded protein [GO:0006986]	GO:0005615; GO:0005634; GO:0005783; GO:0006986; GO:0031175; GO:0044822; GO:0071542	hsa:7873;	3D-structure; Complete proteome; Direct protein sequencing; Disulfide bond; Glycoprotein; Growth factor; Phosphoprotein; Reference proteome; Secreted; Sialic acid; Signal; Unfolded protein response
P05423	RPC4_HUMAN	reviewed	DNA-directed RNA polymerase III subunit RPC4 (RNA polymerase III subunit C4) (DNA-directed RNA polymerase III subunit D) (Protein BN51) (RNA polymerase III 47 kDa subunit) (RPC53 homolog)	POLR3D BN51 BN51T	Homo sapiens (Human)	398	cytosol [GO:0005829]; DNA-directed RNA polymerase III complex [GO:0005666]; nuclear chromatin [GO:0000790]; nucleoplasm [GO:0005654]; chromatin binding [GO:0003682]; DNA binding [GO:0003677]; DNA-directed RNA polymerase activity [GO:0003899]; defense response to virus [GO:0051607]; innate immune response [GO:0045087]; positive regulation of innate immune response [GO:0045089]; positive regulation…	GO:0000790; GO:0003677; GO:0003682; GO:0003899; GO:0005654; GO:0005666; GO:0005829; GO:0006383; GO:0032481; GO:0032728; GO:0045087; GO:0045089; GO:0051607	hsa:661;	Acetylation; Antiviral defense; Complete proteome; DNA-directed RNA polymerase; Immunity; Innate immunity; Isopeptide bond; Methylation; Nucleus; Phosphoprotein; Reference proteome; Transcription; Ubl conjugation
P49841	GSK3B_HUMAN	reviewed	Glycogen synthase kinase-3 beta (GSK-3 beta) (EC 2.7.11.26) (Serine/threonine-protein kinase GSK3B) (EC 2.7.11.1)	GSK3B	Homo sapiens (Human)	420	beta-catenin destruction complex [GO:0030877]; centrosome [GO:0005813]; cytoplasm [GO:0005737]; cytosol [GO:0005829]; dendritic shaft [GO:0043198]; growth cone [GO:0030426]; intracellular ribonucleoprotein complex [GO:0030529]; mitochondrion [GO:0005739]; neuronal cell body [GO:0043025]; nucleus [GO:0005634]; perinuclear region of cytoplasm [GO:0048471]; plasma membrane [GO:0005886]; postsynaptic…	GO:0000320; GO:0001085; GO:0001837; GO:0001954; GO:0002039; GO:0004672; GO:0004674; GO:0005524; GO:0005634; GO:0005737; GO:0005739; GO:0005813; GO:0005829; GO:0005886; GO:0005977; GO:0006349; GO:0006468; GO:0006611; GO:0006983; GO:0007212; GO:0007409; GO:0007520; GO:0007623; GO:0008013; GO:0009887; GO:0010614; GO:0010800; GO:0010977; GO:0014043; GO:0014069; GO:0016055; GO:0016301; GO:0016477; GO:…	hsa:2932;	3D-structure; ADP-ribosylation; ATP-binding; Alternative splicing; Alzheimer disease; Biological rhythms; Carbohydrate metabolism; Cell membrane; Complete proteome; Cytoplasm; Developmental protein; Diabetes mellitus; Differentiation; Glycogen metabolism; Kinase; Membrane; Neurogenesis; Nucleotide-binding; Nucleus; Phosphoprotein; Reference proteome; Serine/threonine-protein kinase; Signal transd…
Q9Y5A6	ZSC21_HUMAN	reviewed	Zinc finger and SCAN domain-containing protein 21 (Renal carcinoma antigen NY-REN-21) (Zinc finger protein 38 homolog) (Zfp-38)	ZSCAN21 ZFP38 ZNF38	Homo sapiens (Human)	473	nucleus [GO:0005634]; metal ion binding [GO:0046872]; RNA polymerase II core promoter proximal region sequence-specific DNA binding [GO:0000978]; transcriptional activator activity, RNA polymerase II core promoter proximal region sequence-specific binding [GO:0001077]; positive regulation of transcription from RNA polymerase II promoter [GO:0045944]; regulation of transcription, DNA-templated [GO…	GO:0000978; GO:0001077; GO:0005634; GO:0006355; GO:0045944; GO:0046872	hsa:7589;	Activator; Complete proteome; DNA-binding; Metal-binding; Nucleus; Reference proteome; Repeat; Transcription; Transcription regulation; Zinc; Zinc-finger
Q13643	FHL3_HUMAN	reviewed	Four and a half LIM domains protein 3 (FHL-3) (Skeletal muscle LIM-protein 2) (SLIM-2)	FHL3 SLIM2	Homo sapiens (Human)	280	focal adhesion [GO:0005925]; nucleus [GO:0005634]; stress fiber [GO:0001725]; Z disc [GO:0030018]; zinc ion binding [GO:0008270]; actin cytoskeleton organization [GO:0030036]; muscle organ development [GO:0007517]	GO:0001725; GO:0005634; GO:0005925; GO:0007517; GO:0008270; GO:0030018; GO:0030036	hsa:2275;	3D-structure; Acetylation; Complete proteome; LIM domain; Metal-binding; Reference proteome; Repeat; Zinc; Zinc-finger
Q13641	TPBG_HUMAN	reviewed	Trophoblast glycoprotein (5T4 oncofetal antigen) (5T4 oncofetal trophoblast glycoprotein) (5T4 oncotrophoblast glycoprotein) (M6P1) (Wnt-activated inhibitory factor 1) (WAIF1)	TPBG 5T4	Homo sapiens (Human)	420	cell surface [GO:0009986]; endoplasmic reticulum [GO:0005783]; integral component of plasma membrane [GO:0005887]; cell adhesion [GO:0007155]; positive regulation of synapse assembly [GO:0051965]	GO:0005783; GO:0005887; GO:0007155; GO:0009986; GO:0051965	hsa:7162;	3D-structure; Cell membrane; Complete proteome; Direct protein sequencing; Disulfide bond; Glycoprotein; Leucine-rich repeat; Membrane; Phosphoprotein; Reference proteome; Repeat; Signal; Transmembrane; Transmembrane helix
Q9Y5A9	YTHD2_HUMAN	reviewed	YTH domain-containing family protein 2 (CLL-associated antigen KW-14) (High-glucose-regulated protein 8) (Renal carcinoma antigen NY-REN-2)	YTHDF2 HGRG8	Homo sapiens (Human)	579	cytoplasm [GO:0005737]; cytoplasmic mRNA processing body [GO:0000932]; cytosol [GO:0005829]; nucleus [GO:0005634]; N6-methyladenosine-containing RNA binding [GO:1990247]; poly(A) RNA binding [GO:0044822]; humoral immune response [GO:0006959]; positive regulation of cap-independent translational initiation [GO:1903679]; regulation of mRNA stability [GO:0043488]	GO:0000932; GO:0005634; GO:0005737; GO:0005829; GO:0006959; GO:0043488; GO:0044822; GO:1903679; GO:1990247	hsa:51441;	3D-structure; Acetylation; Alternative splicing; Complete proteome; Cytoplasm; Direct protein sequencing; Nucleus; Phosphoprotein; Polymorphism; RNA-binding; Reference proteome
P40306	PSB10_HUMAN	reviewed	Proteasome subunit beta type-10 (EC 3.4.25.1) (Low molecular mass protein 10) (Macropain subunit MECl-1) (Multicatalytic endopeptidase complex subunit MECl-1) (Proteasome MECl-1) (Proteasome subunit beta-2i)	PSMB10 LMP10 MECL1	Homo sapiens (Human)	273	cytosol [GO:0005829]; nucleoplasm [GO:0005654]; proteasome complex [GO:0000502]; proteasome core complex [GO:0005839]; spermatoproteasome complex [GO:1990111]; threonine-type endopeptidase activity [GO:0004298]; anaphase-promoting complex-dependent catabolic process [GO:0031145]; antigen processing and presentation of exogenous peptide antigen via MHC class I, TAP-dependent [GO:0002479]; Fc-epsil…	GO:0000165; GO:0000209; GO:0000502; GO:0002223; GO:0002479; GO:0004298; GO:0005654; GO:0005829; GO:0005839; GO:0006521; GO:0006959; GO:0016032; GO:0031145; GO:0033209; GO:0038061; GO:0038095; GO:0043161; GO:0043488; GO:0050852; GO:0051436; GO:0051437; GO:0060071; GO:0090090; GO:0090263; GO:1990111	hsa:5699;	Acetylation; Complete proteome; Cytoplasm; Host-virus interaction; Hydrolase; Nucleus; Phosphoprotein; Protease; Proteasome; Reference proteome; Threonine protease; Zymogen
Q6XQN6	PNCB_HUMAN	reviewed	Nicotinate phosphoribosyltransferase (NAPRTase) (EC 6.3.4.21) (FHA-HIT-interacting protein) (Nicotinate phosphoribosyltransferase domain-containing protein 1)	NAPRT FHIP NAPRT1	Homo sapiens (Human)	538	cytoplasm [GO:0005737]; cytosol [GO:0005829]; extracellular exosome [GO:0070062]; Golgi apparatus [GO:0005794]; nucleus [GO:0005634]; ligase activity [GO:0016874]; nicotinate phosphoribosyltransferase activity [GO:0004516]; nicotinate-nucleotide diphosphorylase (carboxylating) activity [GO:0004514]; NAD biosynthetic process [GO:0009435]; nicotinamide metabolic process [GO:0006769]; nicotinate nuc…	GO:0004514; GO:0004516; GO:0005634; GO:0005737; GO:0005794; GO:0005829; GO:0006769; GO:0006979; GO:0009435; GO:0016874; GO:0019358; GO:0070062	hsa:93100;	3D-structure; Alternative splicing; Complete proteome; Cytoplasm; Ligase; Phosphoprotein; Polymorphism; Pyridine nucleotide biosynthesis; Reference proteome; Transferase
Q02127	PYRD_HUMAN	reviewed	Dihydroorotate dehydrogenase (quinone), mitochondrial (DHOdehase) (EC 1.3.5.2) (Dihydroorotate oxidase)	DHODH	Homo sapiens (Human)	395	cytoplasm [GO:0005737]; integral component of membrane [GO:0016021]; mitochondrial inner membrane [GO:0005743]; mitochondrion [GO:0005739]; neuronal cell body [GO:0043025]; nucleoplasm [GO:0005654]; dihydroorotate dehydrogenase activity [GO:0004152]; drug binding [GO:0008144]; FMN binding [GO:0010181]; ubiquinone binding [GO:0048039]; 'de novo' pyrimidine nucleobase biosynthetic process [GO:00062…	GO:0004152; GO:0005654; GO:0005737; GO:0005739; GO:0005743; GO:0006207; GO:0007565; GO:0007595; GO:0008144; GO:0010181; GO:0016021; GO:0031000; GO:0042493; GO:0042594; GO:0043025; GO:0043065; GO:0044205; GO:0046134; GO:0048039; GO:0090140; GO:1903576	hsa:1723;	3D-structure; Complete proteome; Disease mutation; FMN; Flavoprotein; Membrane; Mitochondrion; Mitochondrion inner membrane; Oxidoreductase; Polymorphism; Pyrimidine biosynthesis; Reference proteome; Transit peptide; Transmembrane; Transmembrane helix
P21217	FUT3_HUMAN	reviewed	Galactoside 3(4)-L-fucosyltransferase (EC 2.4.1.65) (Blood group Lewis alpha-4-fucosyltransferase) (Lewis FT) (Fucosyltransferase 3) (Fucosyltransferase III) (FucT-III)	FUT3 FT3B LE	Homo sapiens (Human)	361	extracellular exosome [GO:0070062]; Golgi cisterna membrane [GO:0032580]; Golgi membrane [GO:0000139]; integral component of membrane [GO:0016021]; membrane [GO:0016020]; 3-galactosyl-N-acetylglucosaminide 4-alpha-L-fucosyltransferase activity [GO:0017060]; alpha-(1->3)-fucosyltransferase activity [GO:0046920]; fucosyltransferase activity [GO:0008417]; cell-cell recognition [GO:0009988]; macromol…	GO:0000139; GO:0006487; GO:0008417; GO:0009312; GO:0009988; GO:0016020; GO:0016021; GO:0017060; GO:0032580; GO:0043413; GO:0046920; GO:0070062	hsa:2525;	Blood group antigen; Complete proteome; Glycoprotein; Glycosyltransferase; Golgi apparatus; Membrane; Polymorphism; Reference proteome; Signal-anchor; Transferase; Transmembrane; Transmembrane helix
Q99956	DUS9_HUMAN	reviewed	Dual specificity protein phosphatase 9 (EC 3.1.3.16) (EC 3.1.3.48) (Mitogen-activated protein kinase phosphatase 4) (MAP kinase phosphatase 4) (MKP-4)	DUSP9 MKP4	Homo sapiens (Human)	384	cytoplasm [GO:0005737]; cytosol [GO:0005829]; nucleus [GO:0005634]; MAP kinase tyrosine/serine/threonine phosphatase activity [GO:0017017]; phosphoprotein phosphatase activity [GO:0004721]; protein tyrosine phosphatase activity [GO:0004725]; protein tyrosine/serine/threonine phosphatase activity [GO:0008138]; activation of MAPK activity [GO:0000187]; inactivation of MAPK activity [GO:0000188]; JN…	GO:0000165; GO:0000187; GO:0000188; GO:0004721; GO:0004725; GO:0005634; GO:0005737; GO:0005829; GO:0006470; GO:0007254; GO:0008138; GO:0017017	hsa:1852;	3D-structure; Complete proteome; Cytoplasm; Hydrolase; Phosphoprotein; Protein phosphatase; Reference proteome
P62380	TBPL1_HUMAN	reviewed	TATA box-binding protein-like protein 1 (TBP-like protein 1) (21 kDa TBP-like protein) (Second TBP of unique DNA protein) (STUD) (TATA box-binding protein-related factor 2) (TBP-related factor 2) (TBP-like factor) (TBP-related protein)	TBPL1 TLF TLP TLP21 TRF2 TRP	Homo sapiens (Human)	186	cytoplasm [GO:0005737]; transcription factor TFIIA complex [GO:0005672]; DNA binding [GO:0003677]; transcription coactivator activity [GO:0003713]; acrosome assembly [GO:0001675]; DNA-templated transcription, initiation [GO:0006352]; dTTP biosynthetic process [GO:0006235]; regulation of transcription, DNA-templated [GO:0006355]; spermatid nucleus differentiation [GO:0007289]; transcription from R…	GO:0001675; GO:0003677; GO:0003713; GO:0005672; GO:0005737; GO:0006235; GO:0006352; GO:0006355; GO:0006366; GO:0007289	hsa:9519;	Complete proteome; Cytoplasm; DNA-binding; Nucleus; Reference proteome; Transcription; Transcription regulation
P30626	SORCN_HUMAN	reviewed	Sorcin (22 kDa protein) (CP-22) (CP22) (V19)	SRI	Homo sapiens (Human)	198	axon terminus [GO:0043679]; cytoplasm [GO:0005737]; cytosol [GO:0005829]; dendritic spine neck [GO:0044326]; endoplasmic reticulum membrane [GO:0005789]; extracellular exosome [GO:0070062]; membrane [GO:0016020]; mitochondrion [GO:0005739]; nucleoplasm [GO:0005654]; sarcoplasmic reticulum [GO:0016529]; sarcoplasmic reticulum membrane [GO:0033017]; smooth endoplasmic reticulum [GO:0005790]; T-tubu…	GO:0001508; GO:0002020; GO:0004198; GO:0005102; GO:0005246; GO:0005509; GO:0005654; GO:0005737; GO:0005739; GO:0005789; GO:0005790; GO:0005829; GO:0006508; GO:0006810; GO:0006816; GO:0006880; GO:0006942; GO:0007165; GO:0007507; GO:0007517; GO:0008016; GO:0010459; GO:0010649; GO:0010880; GO:0016020; GO:0016529; GO:0030018; GO:0030315; GO:0033017; GO:0035774; GO:0042802; GO:0042994; GO:0043679; GO:…	hsa:6717;	3D-structure; Alternative splicing; Calcium; Complete proteome; Cytoplasm; Direct protein sequencing; Membrane; Metal-binding; Reference proteome; Repeat; Sarcoplasmic reticulum
P21673	SAT1_HUMAN	reviewed	Diamine acetyltransferase 1 (EC 2.3.1.57) (Polyamine N-acetyltransferase 1) (Putrescine acetyltransferase) (Spermidine/spermine N(1)-acetyltransferase 1) (SSAT) (SSAT-1)	SAT1 SAT	Homo sapiens (Human)	171	cytosol [GO:0005829]; intracellular [GO:0005622]; diamine N-acetyltransferase activity [GO:0004145]; spermidine binding [GO:0019809]; angiogenesis [GO:0001525]; nor-spermidine metabolic process [GO:0046204]; polyamine biosynthetic process [GO:0006596]; putrescine acetylation [GO:0032920]; putrescine catabolic process [GO:0009447]; regulation of cell proliferation [GO:0042127]; spermidine acetylat…	GO:0001525; GO:0004145; GO:0005622; GO:0005829; GO:0006596; GO:0009447; GO:0019809; GO:0032918; GO:0032919; GO:0032920; GO:0042127; GO:0046204; GO:0046208	hsa:6303;	3D-structure; Acyltransferase; Complete proteome; Cytoplasm; Direct protein sequencing; Reference proteome; Transferase
Q8WXK3	ASB13_HUMAN	reviewed	Ankyrin repeat and SOCS box protein 13 (ASB-13)	ASB13	Homo sapiens (Human)	278	intracellular [GO:0005622]; intracellular signal transduction [GO:0035556]; protein ubiquitination [GO:0016567]	GO:0005622; GO:0016567; GO:0035556	hsa:79754;	ANK repeat; Alternative splicing; Complete proteome; Reference proteome; Repeat; Ubl conjugation pathway
Q96CN9	GCC1_HUMAN	reviewed	GRIP and coiled-coil domain-containing protein 1 (Golgi coiled-coil protein 1)	GCC1	Homo sapiens (Human)	775	cytoplasm [GO:0005737]; cytosol [GO:0005829]; Golgi apparatus [GO:0005794]; Golgi membrane [GO:0000139]; plasma membrane [GO:0005886]; protein targeting to Golgi [GO:0000042]	GO:0000042; GO:0000139; GO:0005737; GO:0005794; GO:0005829; GO:0005886	hsa:79571;	Coiled coil; Complete proteome; Cytoplasm; Golgi apparatus; Membrane; Polymorphism; Reference proteome
Q9NZM1	MYOF_HUMAN	reviewed	Myoferlin (Fer-1-like protein 3)	MYOF FER1L3 KIAA1207	Homo sapiens (Human)	2061	caveola [GO:0005901]; cytoplasmic vesicle [GO:0031410]; cytoplasmic vesicle membrane [GO:0030659]; extracellular exosome [GO:0070062]; integral component of membrane [GO:0016021]; intracellular membrane-bounded organelle [GO:0043231]; nuclear envelope [GO:0005635]; nuclear membrane [GO:0031965]; plasma membrane [GO:0005886]; phospholipid binding [GO:0005543]; blood circulation [GO:0008015]; cellu…	GO:0001778; GO:0005543; GO:0005635; GO:0005886; GO:0005901; GO:0006936; GO:0008015; GO:0016021; GO:0030659; GO:0030947; GO:0031410; GO:0031965; GO:0034605; GO:0043231; GO:0070062	hsa:26509;	3D-structure; Acetylation; Alternative splicing; Cell membrane; Complete proteome; Cytoplasmic vesicle; Membrane; Nucleus; Phosphoprotein; Polymorphism; Reference proteome; Repeat; Signal-anchor; Transmembrane; Transmembrane helix
Q96G04	EF2KT_HUMAN	reviewed	Protein-lysine N-methyltransferase EEF2KMT (EC 2.1.1.-) (eEF2-lysine methyltransferase) (eEF2-KMT)	EEF2KMT FAM86A SB153	Homo sapiens (Human)	330	cytoplasm [GO:0005737]; protein-lysine N-methyltransferase activity [GO:0016279]; peptidyl-lysine trimethylation [GO:0018023]	GO:0005737; GO:0016279; GO:0018023	hsa:196483;	Acetylation; Alternative splicing; Complete proteome; Cytoplasm; Methyltransferase; Polymorphism; Reference proteome; S-adenosyl-L-methionine; Transferase
Q6ZRV2	FA83H_HUMAN	reviewed	Protein FAM83H	FAM83H	Homo sapiens (Human)	1179	cytoplasm [GO:0005737]; cytoskeleton [GO:0005856]; keratin filament binding [GO:1990254]; protein kinase binding [GO:0019901]; biomineral tissue development [GO:0031214]; intermediate filament cytoskeleton organization [GO:0045104]; positive regulation of cell migration [GO:0030335]; protein localization to cytoskeleton [GO:0044380]	GO:0005737; GO:0005856; GO:0019901; GO:0030335; GO:0031214; GO:0044380; GO:0045104; GO:1990254	hsa:286077;	Amelogenesis imperfecta; Biomineralization; Complete proteome; Cytoplasm; Cytoskeleton; Disease mutation; Phosphoprotein; Polymorphism; Reference proteome
Q9NPA5	ZF64A_HUMAN	reviewed	Zinc finger protein 64 homolog, isoforms 1 and 2 (Zfp-64) (Zinc finger protein 338)	ZFP64 ZNF338	Homo sapiens (Human)	681	nucleus [GO:0005634]; DNA binding [GO:0003677]; metal ion binding [GO:0046872]; regulation of transcription, DNA-templated [GO:0006355]; transcription, DNA-templated [GO:0006351]	GO:0003677; GO:0005634; GO:0006351; GO:0006355; GO:0046872	hsa:55734;	3D-structure; Alternative splicing; Complete proteome; DNA-binding; Metal-binding; Nucleus; Phosphoprotein; Polymorphism; Reference proteome; Repeat; Transcription; Transcription regulation; Zinc; Zinc-finger
Q96CN7	ISOC1_HUMAN	reviewed	Isochorismatase domain-containing protein 1	ISOC1 CGI-111	Homo sapiens (Human)	298	cytoplasm [GO:0005737]; extracellular exosome [GO:0070062]; peroxisome [GO:0005777]; catalytic activity [GO:0003824]; metabolic process [GO:0008152]	GO:0003824; GO:0005737; GO:0005777; GO:0008152; GO:0070062	hsa:51015;	Complete proteome; Reference proteome
P49448	DHE4_HUMAN	reviewed	Glutamate dehydrogenase 2, mitochondrial (GDH 2) (EC 1.4.1.3)	GLUD2 GLUDP1	Homo sapiens (Human)	558	mitochondrion [GO:0005739]; ADP binding [GO:0043531]; glutamate dehydrogenase (NAD+) activity [GO:0004352]; glutamate dehydrogenase [NAD(P)+] activity [GO:0004353]; GTP binding [GO:0005525]; leucine binding [GO:0070728]; cellular amino acid metabolic process [GO:0006520]; glutamate biosynthetic process [GO:0006537]; glutamate catabolic process [GO:0006538]; glutamate metabolic process [GO:0006536…	GO:0004352; GO:0004353; GO:0005525; GO:0005739; GO:0006520; GO:0006536; GO:0006537; GO:0006538; GO:0043531; GO:0055114; GO:0070728	hsa:2747;	ADP-ribosylation; Acetylation; Complete proteome; Mitochondrion; NADP; Oxidoreductase; Phosphoprotein; Polymorphism; Reference proteome; Transit peptide
O15350	P73_HUMAN	reviewed	Tumor protein p73 (p53-like transcription factor) (p53-related protein)	TP73 P73	Homo sapiens (Human)	636	cell junction [GO:0030054]; chromatin [GO:0000785]; cytosol [GO:0005829]; Golgi apparatus [GO:0005794]; intracellular membrane-bounded organelle [GO:0043231]; mitochondrion [GO:0005739]; nucleoplasm [GO:0005654]; nucleus [GO:0005634]; transcription factor complex [GO:0005667]; chromatin binding [GO:0003682]; damaged DNA binding [GO:0003684]; identical protein binding [GO:0042802]; metal ion bindi…	GO:0000122; GO:0000187; GO:0000785; GO:0000978; GO:0000981; GO:0001077; GO:0001822; GO:0002039; GO:0003682; GO:0003684; GO:0003700; GO:0005634; GO:0005654; GO:0005667; GO:0005739; GO:0005794; GO:0005829; GO:0006298; GO:0006974; GO:0006978; GO:0007050; GO:0007346; GO:0008134; GO:0008285; GO:0008630; GO:0010165; GO:0010243; GO:0010332; GO:0010468; GO:0016032; GO:0019901; GO:0030054; GO:0031571; GO:…	hsa:7161;	3D-structure; Activator; Alternative promoter usage; Alternative splicing; Apoptosis; Cell cycle; Complete proteome; Cytoplasm; DNA-binding; Host-virus interaction; Isopeptide bond; Metal-binding; Nucleus; Phosphoprotein; Reference proteome; Transcription; Transcription regulation; Tumor suppressor; Ubl conjugation; Zinc
Q03188	CENPC_HUMAN	reviewed	Centromere protein C (CENP-C) (Centromere autoantigen C) (Centromere protein C 1) (CENP-C 1) (Interphase centromere complex protein 7)	CENPC CENPC1 ICEN7	Homo sapiens (Human)	943	condensed nuclear chromosome kinetochore [GO:0000778]; condensed nuclear chromosome, centromeric region [GO:0000780]; cytoplasm [GO:0005737]; cytosol [GO:0005829]; kinetochore [GO:0000776]; nucleoplasm [GO:0005654]; nucleus [GO:0005634]; pericentric heterochromatin [GO:0005721]; centromeric DNA binding [GO:0019237]; DNA binding [GO:0003677]; attachment of mitotic spindle microtubules to kinetocho…	GO:0000278; GO:0000776; GO:0000778; GO:0000780; GO:0003677; GO:0005634; GO:0005654; GO:0005721; GO:0005737; GO:0005829; GO:0007059; GO:0007062; GO:0019237; GO:0034080; GO:0051301; GO:0051315; GO:0051382; GO:0051455	hsa:1060;	Alternative splicing; Cell cycle; Cell division; Centromere; Chromosome; Complete proteome; DNA-binding; Isopeptide bond; Kinetochore; Mitosis; Nucleus; Phosphoprotein; Polymorphism; Reference proteome; Ubl conjugation
O15069	NACAD_HUMAN	reviewed	NAC-alpha domain-containing protein 1	NACAD KIAA0363	Homo sapiens (Human)	1562	cytoplasm [GO:0005737]; nucleus [GO:0005634]; protein transport [GO:0015031]	GO:0005634; GO:0005737; GO:0015031	hsa:23148;	Complete proteome; Cytoplasm; Nucleus; Phosphoprotein; Polymorphism; Protein transport; Reference proteome; Transport
Q5RKV6	EXOS6_HUMAN	reviewed	Exosome complex component MTR3 (Exosome component 6) (mRNA transport regulator 3 homolog) (hMtr3) (p11)	EXOSC6 MTR3	Homo sapiens (Human)	272	cytoplasmic exosome (RNase complex) [GO:0000177]; cytosol [GO:0005829]; exosome (RNase complex) [GO:0000178]; nuclear exosome (RNase complex) [GO:0000176]; nucleolus [GO:0005730]; nucleoplasm [GO:0005654]; poly(A) RNA binding [GO:0044822]; DNA deamination [GO:0045006]; exonucleolytic nuclear-transcribed mRNA catabolic process involved in deadenylation-dependent decay [GO:0043928]; isotype switchi…	GO:0000176; GO:0000177; GO:0000178; GO:0005654; GO:0005730; GO:0005829; GO:0006364; GO:0016075; GO:0031125; GO:0034427; GO:0034475; GO:0043488; GO:0043928; GO:0044822; GO:0045006; GO:0045190; GO:0045830; GO:0071028; GO:0071051	hsa:118460;	3D-structure; Complete proteome; Cytoplasm; Exosome; Nucleus; RNA-binding; Reference proteome; rRNA processing
Q8IYL2	TRM44_HUMAN	reviewed	Probable tRNA (uracil-O(2)-)-methyltransferase (EC 2.1.1.211) (Methyltransferase-like protein 19)	TRMT44 C4orf23 METTL19	Homo sapiens (Human)	757	cytoplasm [GO:0005737]; metal ion binding [GO:0046872]; tRNA (uracil) methyltransferase activity [GO:0016300]; tRNA methylation [GO:0030488]	GO:0005737; GO:0016300; GO:0030488; GO:0046872	hsa:152992;	Alternative splicing; Complete proteome; Cytoplasm; Metal-binding; Methyltransferase; Phosphoprotein; Polymorphism; Reference proteome; S-adenosyl-L-methionine; Transferase; Zinc; Zinc-finger; tRNA processing
Q9H6R7	WDCP_HUMAN	reviewed	WD repeat and coiled-coil-containing protein	WDCP C2orf44 PP384	Homo sapiens (Human)	721	kinase binding [GO:0019900]; protein oligomerization [GO:0051259]	GO:0019900; GO:0051259	hsa:80304;	Acetylation; Alternative splicing; Chromosomal rearrangement; Coiled coil; Complete proteome; Phosphoprotein; Polymorphism; Reference proteome; Repeat; WD repeat
Q9H6R0	DHX33_HUMAN	reviewed	Putative ATP-dependent RNA helicase DHX33 (EC 3.6.4.13) (DEAH box protein 33)	DHX33 DDX33	Homo sapiens (Human)	707	cytoplasm [GO:0005737]; nucleolus [GO:0005730]; nucleoplasm [GO:0005654]; ATP binding [GO:0005524]; ATP-dependent RNA helicase activity [GO:0004004]; poly(A) RNA binding [GO:0044822]; rDNA binding [GO:0000182]; positive regulation of transcription from RNA polymerase I promoter [GO:0045943]; RNA processing [GO:0006396]	GO:0000182; GO:0004004; GO:0005524; GO:0005654; GO:0005730; GO:0005737; GO:0006396; GO:0044822; GO:0045943	hsa:56919;	ATP-binding; Alternative splicing; Complete proteome; Direct protein sequencing; Helicase; Hydrolase; Nucleotide-binding; Nucleus; Polymorphism; Reference proteome
O15066	KIF3B_HUMAN	reviewed	Kinesin-like protein KIF3B (HH0048) (Microtubule plus end-directed kinesin motor 3B) [Cleaved into: Kinesin-like protein KIF3B, N-terminally processed]	KIF3B KIAA0359	Homo sapiens (Human)	747	axon cytoplasm [GO:1904115]; centrosome [GO:0005813]; ciliary tip [GO:0097542]; cilium [GO:0005929]; cytosol [GO:0005829]; extracellular exosome [GO:0070062]; intraciliary transport particle [GO:0030990]; kinesin II complex [GO:0016939]; membrane [GO:0016020]; microtubule [GO:0005874]; microtubule cytoskeleton [GO:0015630]; midbody [GO:0030496]; plus-end kinesin complex [GO:0005873]; spindle [GO:…	GO:0003777; GO:0005524; GO:0005813; GO:0005819; GO:0005829; GO:0005873; GO:0005874; GO:0005929; GO:0006890; GO:0007018; GO:0007052; GO:0007100; GO:0007368; GO:0008089; GO:0008574; GO:0015630; GO:0016020; GO:0016939; GO:0017048; GO:0019886; GO:0030496; GO:0030990; GO:0032467; GO:0070062; GO:0072383; GO:0090307; GO:0097542; GO:1904115	hsa:9371;	3D-structure; ATP-binding; Acetylation; Alternative splicing; Cell projection; Coiled coil; Complete proteome; Cytoplasm; Cytoskeleton; Microtubule; Motor protein; Nucleotide-binding; Reference proteome
P60891	PRPS1_HUMAN	reviewed	Ribose-phosphate pyrophosphokinase 1 (EC 2.7.6.1) (PPRibP) (Phosphoribosyl pyrophosphate synthase I) (PRS-I)	PRPS1	Homo sapiens (Human)	318	cytosol [GO:0005829]; ATP binding [GO:0005524]; kinase activity [GO:0016301]; magnesium ion binding [GO:0000287]; protein homodimerization activity [GO:0042803]; ribose phosphate diphosphokinase activity [GO:0004749]; 5-phosphoribose 1-diphosphate biosynthetic process [GO:0006015]; hypoxanthine biosynthetic process [GO:0046101]; nervous system development [GO:0007399]; nucleoside metabolic proces…	GO:0000287; GO:0004749; GO:0005524; GO:0005829; GO:0006015; GO:0006144; GO:0006164; GO:0006221; GO:0007399; GO:0009116; GO:0009156; GO:0016301; GO:0034418; GO:0042803; GO:0046101	hsa:5631;	3D-structure; ATP-binding; Alternative splicing; Charcot-Marie-Tooth disease; Complete proteome; Deafness; Direct protein sequencing; Disease mutation; Gout; Kinase; Magnesium; Mental retardation; Metal-binding; Neurodegeneration; Neuropathy; Non-syndromic deafness; Nucleotide biosynthesis; Nucleotide-binding; Polymorphism; Reference proteome; Retinitis pigmentosa; Transferase
Q86WN1	FCSD1_HUMAN	reviewed	F-BAR and double SH3 domains protein 1	FCHSD1 UNQ737/PRO1431	Homo sapiens (Human)	690	neuromuscular junction [GO:0031594]; recycling endosome [GO:0055037]; neuromuscular synaptic transmission [GO:0007274]; regulation of actin filament polymerization [GO:0030833]	GO:0007274; GO:0030833; GO:0031594; GO:0055037	hsa:89848;	Alternative splicing; Coiled coil; Complete proteome; Phosphoprotein; Polymorphism; Reference proteome; Repeat; SH3 domain
Q9H9P5	UNKL_HUMAN	reviewed	Putative E3 ubiquitin-protein ligase UNKL (EC 6.3.2.-) (RING finger protein unkempt-like) (Zinc finger CCCH domain-containing protein 5-like)	UNKL C16orf28 ZC3H5L ZC3HDC5L	Homo sapiens (Human)	680	cytosol [GO:0005829]; nucleus [GO:0005634]; ligase activity [GO:0016874]; ubiquitin-protein transferase activity [GO:0004842]; zinc ion binding [GO:0008270]; protein polyubiquitination [GO:0000209]	GO:0000209; GO:0004842; GO:0005634; GO:0005829; GO:0008270; GO:0016874	hsa:64718;	Alternative splicing; Coiled coil; Complete proteome; Cytoplasm; Ligase; Metal-binding; Nucleus; Reference proteome; Repeat; Ubl conjugation; Ubl conjugation pathway; Zinc; Zinc-finger
Q8NAP3	ZBT38_HUMAN	reviewed	Zinc finger and BTB domain-containing protein 38	ZBTB38	Homo sapiens (Human)	1195	blood microparticle [GO:0072562]; chromosome [GO:0005694]; nucleus [GO:0005634]; metal ion binding [GO:0046872]; methyl-CpG binding [GO:0008327]; protein homodimerization activity [GO:0042803]; transcription factor activity, sequence-specific DNA binding [GO:0003700]; cellular response to DNA damage stimulus [GO:0006974]; negative regulation of transcription, DNA-templated [GO:0045892]; positive …	GO:0003700; GO:0005634; GO:0005694; GO:0006275; GO:0006351; GO:0006974; GO:0008327; GO:0042803; GO:0045892; GO:0045944; GO:0046872; GO:0072562	hsa:253461;	Activator; Chromosome; Complete proteome; DNA-binding; Isopeptide bond; Metal-binding; Nucleus; Phosphoprotein; Polymorphism; Reference proteome; Repeat; Repressor; Transcription; Transcription regulation; Ubl conjugation; Zinc; Zinc-finger
Q9NZM5	GSCR2_HUMAN	reviewed	Glioma tumor suppressor candidate region gene 2 protein (p60)	GLTSCR2	Homo sapiens (Human)	478	intracellular [GO:0005622]; intracellular membrane-bounded organelle [GO:0043231]; nucleolus [GO:0005730]; poly(A) RNA binding [GO:0044822]	GO:0005622; GO:0005730; GO:0043231; GO:0044822	hsa:29997;	Acetylation; Complete proteome; Nucleus; Phosphoprotein; Polymorphism; Reference proteome
P16422	EPCAM_HUMAN	reviewed	Epithelial cell adhesion molecule (Ep-CAM) (Adenocarcinoma-associated antigen) (Cell surface glycoprotein Trop-1) (Epithelial cell surface antigen) (Epithelial glycoprotein) (EGP) (Epithelial glycoprotein 314) (EGP314) (hEGP314) (KS 1/4 antigen) (KSA) (Major gastrointestinal tumor-associated protein GA733-2) (Tumor-associated calcium signal transducer 1) (CD antigen CD326)	EPCAM GA733-2 M1S2 M4S1 MIC18 TACSTD1 TROP1	Homo sapiens (Human)	314	apical plasma membrane [GO:0016324]; basolateral plasma membrane [GO:0016323]; bicellular tight junction [GO:0005923]; cell surface [GO:0009986]; extracellular exosome [GO:0070062]; integral component of plasma membrane [GO:0005887]; lateral plasma membrane [GO:0016328]; plasma membrane [GO:0005886]; cadherin binding involved in cell-cell adhesion [GO:0098641]; protein complex binding [GO:0032403…	GO:0001657; GO:0005886; GO:0005887; GO:0005923; GO:0008284; GO:0009986; GO:0016323; GO:0016324; GO:0016328; GO:0023019; GO:0032403; GO:0043066; GO:0045944; GO:0048863; GO:0070062; GO:0098641; GO:2000048; GO:2000147; GO:2000648	hsa:4072;	3D-structure; Cell junction; Cell membrane; Complete proteome; Direct protein sequencing; Disease mutation; Disulfide bond; Glycoprotein; Hereditary nonpolyposis colorectal cancer; Membrane; Polymorphism; Pyrrolidone carboxylic acid; Reference proteome; Repeat; Signal; Tight junction; Transmembrane; Transmembrane helix; Tumor antigen
Q07001	ACHD_HUMAN	reviewed	Acetylcholine receptor subunit delta	CHRND ACHRD	Homo sapiens (Human)	517	acetylcholine-gated channel complex [GO:0005892]; cell junction [GO:0030054]; plasma membrane [GO:0005886]; postsynaptic membrane [GO:0045211]; acetylcholine binding [GO:0042166]; acetylcholine-activated cation-selective channel activity [GO:0004889]; ligand-gated ion channel activity [GO:0015276]; muscle contraction [GO:0006936]; musculoskeletal movement [GO:0050881]; neuromuscular process [GO:0…	GO:0003009; GO:0004889; GO:0005886; GO:0005892; GO:0006810; GO:0006936; GO:0007165; GO:0007271; GO:0007274; GO:0015276; GO:0030054; GO:0035094; GO:0042166; GO:0042391; GO:0045211; GO:0048630; GO:0050881; GO:0050905	hsa:1144;	Alternative splicing; Cell junction; Cell membrane; Complete proteome; Congenital myasthenic syndrome; Disease mutation; Disulfide bond; Glycoprotein; Ion channel; Ion transport; Ligand-gated ion channel; Membrane; Phosphoprotein; Polymorphism; Postsynaptic cell membrane; Receptor; Reference proteome; Signal; Synapse; Transmembrane; Transmembrane helix; Transport
Q9UHR5	S30BP_HUMAN	reviewed	SAP30-binding protein (Transcriptional regulator protein HCNGP)	SAP30BP HCNGP HTRG HTRP	Homo sapiens (Human)	308	intermediate filament cytoskeleton [GO:0045111]; nucleoplasm [GO:0005654]; nucleus [GO:0005634]; apoptotic process [GO:0006915]; positive regulation of cell death [GO:0010942]; regulation of transcription, DNA-templated [GO:0006355]; transcription, DNA-templated [GO:0006351]	GO:0005634; GO:0005654; GO:0006351; GO:0006355; GO:0006915; GO:0010942; GO:0045111	hsa:29115;	Alternative splicing; Apoptosis; Complete proteome; Isopeptide bond; Nucleus; Phosphoprotein; Reference proteome; Repressor; Transcription; Transcription regulation; Ubl conjugation
Q01968	OCRL_HUMAN	reviewed	Inositol polyphosphate 5-phosphatase OCRL-1 (EC 3.1.3.36) (Lowe oculocerebrorenal syndrome protein)	OCRL INPP5F OCRL1	Homo sapiens (Human)	901	clathrin-coated pit [GO:0005905]; clathrin-coated vesicle [GO:0030136]; cytoplasm [GO:0005737]; cytosol [GO:0005829]; early endosome [GO:0005769]; early endosome membrane [GO:0031901]; extracellular exosome [GO:0070062]; Golgi stack [GO:0005795]; Golgi-associated vesicle [GO:0005798]; nucleus [GO:0005634]; phagocytic vesicle membrane [GO:0030670]; photoreceptor outer segment [GO:0001750]; plasma …	GO:0001701; GO:0001750; GO:0004439; GO:0005096; GO:0005634; GO:0005737; GO:0005769; GO:0005795; GO:0005798; GO:0005802; GO:0005829; GO:0005886; GO:0005905; GO:0006629; GO:0006661; GO:0007165; GO:0030136; GO:0030670; GO:0031901; GO:0042384; GO:0043087; GO:0043647; GO:0046856; GO:0048365; GO:0051056; GO:0052658; GO:0052659; GO:0052745; GO:0070062	hsa:4952;	3D-structure; Alternative splicing; Cataract; Cell projection; Ciliopathy; Cilium; Cilium biogenesis/degradation; Coated pit; Complete proteome; Cytoplasmic vesicle; Disease mutation; Endosome; Golgi apparatus; Hydrolase; Membrane; Reference proteome
Q14CS0	UBX2B_HUMAN	reviewed	UBX domain-containing protein 2B (NSFL1 cofactor p37) (p97 cofactor p37)	UBXN2B	Homo sapiens (Human)	331	cytosol [GO:0005829]; endoplasmic reticulum [GO:0005783]; Golgi apparatus [GO:0005794]; nucleus [GO:0005634]; ubiquitin binding [GO:0043130]; Golgi organization [GO:0007030]; membrane fusion [GO:0061025]; nuclear envelope reassembly [GO:0031468]; proteasome-mediated ubiquitin-dependent protein catabolic process [GO:0043161]	GO:0005634; GO:0005783; GO:0005794; GO:0005829; GO:0007030; GO:0031468; GO:0043130; GO:0043161; GO:0061025	hsa:137886;	Acetylation; Complete proteome; Cytoplasm; Endoplasmic reticulum; Golgi apparatus; Nucleus; Phosphoprotein; Reference proteome
Q86YR5	GPSM1_HUMAN	reviewed	G-protein-signaling modulator 1 (Activator of G-protein signaling 3)	GPSM1 AGS3	Homo sapiens (Human)	675	cytosol [GO:0005829]; endoplasmic reticulum membrane [GO:0005789]; Golgi membrane [GO:0000139]; plasma membrane [GO:0005886]; GDP-dissociation inhibitor activity [GO:0005092]; cell differentiation [GO:0030154]; nervous system development [GO:0007399]; regulation of G-protein coupled receptor protein signaling pathway [GO:0008277]	GO:0000139; GO:0005092; GO:0005789; GO:0005829; GO:0005886; GO:0007399; GO:0008277; GO:0030154	hsa:26086;	Alternative splicing; Cell membrane; Complete proteome; Cytoplasm; Developmental protein; Differentiation; Endoplasmic reticulum; Golgi apparatus; Membrane; Methylation; Neurogenesis; Phosphoprotein; Reference proteome; Repeat; TPR repeat
P36575	ARRC_HUMAN	reviewed	Arrestin-C (Cone arrestin) (C-arrestin) (cArr) (Retinal cone arrestin-3) (X-arrestin)	ARR3 ARRX CAR	Homo sapiens (Human)	388	cytoplasm [GO:0005737]; photoreceptor inner segment [GO:0001917]; photoreceptor outer segment [GO:0001750]; synapse [GO:0045202]; endocytosis [GO:0006897]; regulation of protein phosphorylation [GO:0001932]; signal transduction [GO:0007165]; visual perception [GO:0007601]	GO:0001750; GO:0001917; GO:0001932; GO:0005737; GO:0006897; GO:0007165; GO:0007601; GO:0045202	hsa:407;	3D-structure; Alternative splicing; Complete proteome; Polymorphism; Reference proteome; Sensory transduction; Vision
Q8N5G2	MACOI_HUMAN	reviewed	Macoilin (Transmembrane protein 57)	TMEM57	Homo sapiens (Human)	664	axon [GO:0030424]; integral component of membrane [GO:0016021]; neuron projection terminus [GO:0044306]; nuclear membrane [GO:0031965]; nucleus [GO:0005634]; synapse [GO:0045202]; brain development [GO:0007420]	GO:0005634; GO:0007420; GO:0016021; GO:0030424; GO:0031965; GO:0044306; GO:0045202	hsa:55219;	Alternative splicing; Cell projection; Complete proteome; Glycoprotein; Membrane; Nucleus; Phosphoprotein; Reference proteome; Transmembrane; Transmembrane helix
Q96QT4	TRPM7_HUMAN	reviewed	Transient receptor potential cation channel subfamily M member 7 (EC 2.7.11.1) (Channel-kinase 1) (Long transient receptor potential channel 7) (LTrpC-7) (LTrpC7)	TRPM7 CHAK1 LTRPC7	Homo sapiens (Human)	1865	integral component of membrane [GO:0016021]; plasma membrane [GO:0005886]; ruffle [GO:0001726]; ATP binding [GO:0005524]; calcium channel activity [GO:0005262]; metal ion binding [GO:0046872]; protein serine/threonine kinase activity [GO:0004674]; actomyosin structure organization [GO:0031032]; calcium ion transmembrane transport [GO:0070588]; calcium-dependent cell-matrix adhesion [GO:0016340]; …	GO:0001726; GO:0004674; GO:0005262; GO:0005524; GO:0005886; GO:0010961; GO:0016021; GO:0016340; GO:0031032; GO:0046777; GO:0046872; GO:0051262; GO:0070266; GO:0070588	hsa:54822;	ATP-binding; Acetylation; Amyotrophic lateral sclerosis; Calcium; Calcium channel; Calcium transport; Coiled coil; Complete proteome; Ion channel; Ion transport; Kinase; Membrane; Metal-binding; Necrosis; Neurodegeneration; Nucleotide-binding; Parkinsonism; Phosphoprotein; Polymorphism; Reference proteome; Serine/threonine-protein kinase; Transferase; Transmembrane; Transmembrane helix; Transport…
Q9NY12	GAR1_HUMAN	reviewed	H/ACA ribonucleoprotein complex subunit 1 (Nucleolar protein family A member 1) (snoRNP protein GAR1)	GAR1 NOLA1	Homo sapiens (Human)	217	box H/ACA scaRNP complex [GO:0072589]; box H/ACA snoRNP complex [GO:0031429]; box H/ACA telomerase RNP complex [GO:0090661]; nuclear chromosome, telomeric region [GO:0000784]; nucleolus [GO:0005730]; nucleoplasm [GO:0005654]; nucleus [GO:0005634]; telomerase holoenzyme complex [GO:0005697]; box H/ACA snoRNA binding [GO:0034513]; cation channel activity [GO:0005261]; poly(A) RNA binding [GO:004482…	GO:0000454; GO:0000784; GO:0005261; GO:0005634; GO:0005654; GO:0005697; GO:0005730; GO:0007004; GO:0031118; GO:0031429; GO:0034513; GO:0044822; GO:0070034; GO:0072589; GO:0090661	hsa:54433;	Alternative splicing; Complete proteome; Nucleus; RNA-binding; Reference proteome; Repeat; Ribonucleoprotein; Ribosome biogenesis; rRNA processing
Q7Z3T8	ZFY16_HUMAN	reviewed	Zinc finger FYVE domain-containing protein 16 (Endofin) (Endosome-associated FYVE domain protein)	ZFYVE16 KIAA0305	Homo sapiens (Human)	1539	cytoplasm [GO:0005737]; early endosome [GO:0005769]; early endosome membrane [GO:0031901]; intracellular membrane-bounded organelle [GO:0043231]; 1-phosphatidylinositol binding [GO:0005545]; metal ion binding [GO:0046872]; phosphatidylinositol-3,4,5-trisphosphate binding [GO:0005547]; protein transporter activity [GO:0008565]; BMP signaling pathway [GO:0030509]; endosomal transport [GO:0016197]; …	GO:0005545; GO:0005547; GO:0005737; GO:0005769; GO:0006622; GO:0007165; GO:0008565; GO:0016050; GO:0016197; GO:0030100; GO:0030509; GO:0031901; GO:0043231; GO:0046872	hsa:9765;	3D-structure; Alternative splicing; Complete proteome; Cytoplasm; Endosome; Membrane; Metal-binding; Phosphoprotein; Polymorphism; Reference proteome; Zinc; Zinc-finger
Q92542	NICA_HUMAN	reviewed	Nicastrin	NCSTN KIAA0253 UNQ1874/PRO4317	Homo sapiens (Human)	709	endoplasmic reticulum [GO:0005783]; extracellular exosome [GO:0070062]; focal adhesion [GO:0005925]; Golgi apparatus [GO:0005794]; integral component of membrane [GO:0016021]; integral component of plasma membrane [GO:0005887]; lysosomal membrane [GO:0005765]; melanosome [GO:0042470]; membrane [GO:0016020]; plasma membrane [GO:0005886]; endopeptidase activity [GO:0004175]; amyloid precursor prote…	GO:0002262; GO:0004175; GO:0005765; GO:0005783; GO:0005794; GO:0005886; GO:0005887; GO:0005925; GO:0006508; GO:0006509; GO:0007219; GO:0007220; GO:0016020; GO:0016021; GO:0016485; GO:0031293; GO:0042098; GO:0042470; GO:0042987; GO:0043065; GO:0043085; GO:0048013; GO:0050435; GO:0050673; GO:0070062	hsa:23385;	3D-structure; Alternative splicing; Complete proteome; Disease mutation; Glycoprotein; Membrane; Notch signaling pathway; Polymorphism; Reference proteome; Signal; Transmembrane; Transmembrane helix
Q9Y291	RT33_HUMAN	reviewed	28S ribosomal protein S33, mitochondrial (MRP-S33) (S33mt)	MRPS33 CGI-139 PTD003	Homo sapiens (Human)	106	mitochondrial inner membrane [GO:0005743]; mitochondrial small ribosomal subunit [GO:0005763]; mitochondrion [GO:0005739]; structural constituent of ribosome [GO:0003735]; mitochondrial translational elongation [GO:0070125]; mitochondrial translational termination [GO:0070126]; translation [GO:0006412]	GO:0003735; GO:0005739; GO:0005743; GO:0005763; GO:0006412; GO:0070125; GO:0070126	hsa:51650;	3D-structure; Acetylation; Complete proteome; Mitochondrion; Reference proteome; Ribonucleoprotein; Ribosomal protein
Q9Y296	TPPC4_HUMAN	reviewed	Trafficking protein particle complex subunit 4 (Hematopoietic stem/progenitor cell protein 172) (Synbindin) (TRS23 homolog)	TRAPPC4 SBDN CGI-104 HSPC172 PTD009	Homo sapiens (Human)	219	cytosol [GO:0005829]; dendrite [GO:0030425]; endoplasmic reticulum [GO:0005783]; Golgi membrane [GO:0000139]; Golgi stack [GO:0005795]; synapse [GO:0045202]; synaptic vesicle [GO:0008021]; TRAPP complex [GO:0030008]; Rab guanyl-nucleotide exchange factor activity [GO:0017112]; COPII vesicle coating [GO:0048208]; dendrite development [GO:0016358]; ER to Golgi vesicle-mediated transport [GO:0006888]	GO:0000139; GO:0005783; GO:0005795; GO:0005829; GO:0006888; GO:0008021; GO:0016358; GO:0017112; GO:0030008; GO:0030425; GO:0045202; GO:0048208	hsa:51399;	3D-structure; Alternative splicing; Complete proteome; ER-Golgi transport; Endoplasmic reticulum; Golgi apparatus; Polymorphism; Reference proteome; Transport
Q92567	F168A_HUMAN	reviewed	Protein FAM168A (Tongue cancer chemotherapy resistance-associated protein 1)	FAM168A KIAA0280 TCRP1	Homo sapiens (Human)	244	positive regulation of base-excision repair [GO:1905053]	GO:1905053	hsa:23201;	Acetylation; Alternative splicing; Complete proteome; Methylation; Reference proteome
Q9Y294	ASF1A_HUMAN	reviewed	Histone chaperone ASF1A (Anti-silencing function protein 1 homolog A) (hAsf1) (hAsf1a) (CCG1-interacting factor A) (CIA) (hCIA)	ASF1A CGI-98 HSPC146	Homo sapiens (Human)	204	nuclear chromatin [GO:0000790]; nucleoplasm [GO:0005654]; nucleus [GO:0005634]; protein complex [GO:0043234]; chromatin binding [GO:0003682]; histone binding [GO:0042393]; chromatin modification [GO:0016569]; DNA repair [GO:0006281]; DNA replication-dependent nucleosome assembly [GO:0006335]; DNA replication-independent nucleosome assembly [GO:0006336]; muscle cell differentiation [GO:0042692]; n…	GO:0000790; GO:0001649; GO:0003682; GO:0005634; GO:0005654; GO:0006281; GO:0006334; GO:0006335; GO:0006336; GO:0006351; GO:0016569; GO:0031936; GO:0042393; GO:0042692; GO:0043234	hsa:25842;	3D-structure; Chaperone; Chromatin regulator; Complete proteome; Nucleus; Phosphoprotein; Reference proteome; Transcription; Transcription regulation
Q9Y295	DRG1_HUMAN	reviewed	Developmentally-regulated GTP-binding protein 1 (DRG-1) (Neural precursor cell expressed developmentally down-regulated protein 3) (NEDD-3)	DRG1 NEDD3	Homo sapiens (Human)	367	cytoplasm [GO:0005737]; membrane [GO:0016020]; polysome [GO:0005844]; GTP binding [GO:0005525]; transcription factor binding [GO:0008134]; multicellular organism development [GO:0007275]; transcription, DNA-templated [GO:0006351]	GO:0005525; GO:0005737; GO:0005844; GO:0006351; GO:0007275; GO:0008134; GO:0016020	hsa:4733;	3D-structure; Acetylation; Complete proteome; Cytoplasm; GTP-binding; Nucleotide-binding; Phosphoprotein; Reference proteome; Ubl conjugation
A9UHW6	MI4GD_HUMAN	reviewed	MIF4G domain-containing protein (SLBP-interacting protein 1) (hSLIP1)	MIF4GD SLIP1	Homo sapiens (Human)	222	cytoplasm [GO:0005737]; nucleolus [GO:0005730]; protein C-terminus binding [GO:0008022]; RNA binding [GO:0003723]; regulation of translation [GO:0006417]	GO:0003723; GO:0005730; GO:0005737; GO:0006417; GO:0008022	hsa:57409;	Alternative splicing; Complete proteome; Cytoplasm; Nucleus; Reference proteome; Translation regulation
Q12834	CDC20_HUMAN	reviewed	Cell division cycle protein 20 homolog (p55CDC)	CDC20	Homo sapiens (Human)	499	centrosome [GO:0005813]; cytoplasm [GO:0005737]; cytosol [GO:0005829]; nucleoplasm [GO:0005654]; nucleus [GO:0005634]; perinuclear region of cytoplasm [GO:0048471]; protein complex [GO:0043234]; spindle [GO:0005819]; spindle pole [GO:0000922]; enzyme binding [GO:0019899]; protein C-terminus binding [GO:0008022]; ubiquitin-protein transferase activator activity [GO:0097027]; anaphase-promoting com…	GO:0000922; GO:0005634; GO:0005654; GO:0005737; GO:0005813; GO:0005819; GO:0005829; GO:0007049; GO:0007062; GO:0007067; GO:0008022; GO:0008284; GO:0019899; GO:0031145; GO:0031915; GO:0040020; GO:0042787; GO:0043161; GO:0043234; GO:0048471; GO:0050773; GO:0051301; GO:0051436; GO:0051437; GO:0051439; GO:0090129; GO:0097027; GO:1904668	hsa:991;	3D-structure; Acetylation; Cell cycle; Cell division; Complete proteome; Cytoplasm; Cytoskeleton; Differentiation; Isopeptide bond; Mitosis; Neurogenesis; Phosphoprotein; Polymorphism; Reference proteome; Repeat; Ubl conjugation; Ubl conjugation pathway; WD repeat
Q6ICB0	DESI1_HUMAN	reviewed	Desumoylating isopeptidase 1 (DeSI-1) (EC 3.4.-.-) (PPPDE peptidase domain-containing protein 2) (Protein FAM152B)	DESI1 FAM152B PPPDE2	Homo sapiens (Human)	168	cytoplasm [GO:0005737]; nucleus [GO:0005634]; peptidase activity [GO:0008233]	GO:0005634; GO:0005737; GO:0008233	hsa:27351;	3D-structure; Complete proteome; Cytoplasm; Hydrolase; Nucleus; Protease; Reference proteome
Q6IA17	SIGIR_HUMAN	reviewed	Single Ig IL-1-related receptor (Single Ig IL-1R-related molecule) (Single immunoglobulin domain-containing IL1R-related protein) (Toll/interleukin-1 receptor 8) (TIR8)	SIGIRR UNQ301/PRO342	Homo sapiens (Human)	410	integral component of membrane [GO:0016021]; membrane [GO:0016020]; acute-phase response [GO:0006953]; negative regulation of chemokine biosynthetic process [GO:0045079]; negative regulation of cytokine-mediated signaling pathway [GO:0001960]; negative regulation of lipopolysaccharide-mediated signaling pathway [GO:0031665]; negative regulation of sequence-specific DNA binding transcription facto…	GO:0001960; GO:0006953; GO:0007165; GO:0016020; GO:0016021; GO:0031665; GO:0043433; GO:0045079	hsa:59307;	Alternative splicing; Complete proteome; Disulfide bond; Glycoprotein; Immunoglobulin domain; Membrane; Phosphoprotein; Polymorphism; Reference proteome; Signal-anchor; Transmembrane; Transmembrane helix
O43687	AKA7A_HUMAN	reviewed	A-kinase anchor protein 7 isoforms alpha and beta (AKAP-7 isoforms alpha and beta) (A-kinase anchor protein 18 kDa) (AKAP 18) (Protein kinase A-anchoring protein 7 isoforms alpha/beta) (PRKA7 isoforms alpha/beta)	AKAP7 AKAP15 AKAP18	Homo sapiens (Human)	104	apical plasma membrane [GO:0016324]; intracellular [GO:0005622]; lateral plasma membrane [GO:0016328]; plasma membrane [GO:0005886]; protein kinase A binding [GO:0051018]; action potential [GO:0001508]; cellular response to cAMP [GO:0071320]; intracellular signal transduction [GO:0035556]; ion transport [GO:0006811]; positive regulation of delayed rectifier potassium channel activity [GO:1902261]…	GO:0001508; GO:0005622; GO:0005886; GO:0006811; GO:0008104; GO:0016324; GO:0016328; GO:0035556; GO:0051018; GO:0060306; GO:0071320; GO:1901381; GO:1902261		Alternative splicing; Cell membrane; Complete proteome; Lipoprotein; Membrane; Myristate; Palmitate; Reference proteome
Q9Y483	MTF2_HUMAN	reviewed	Metal-response element-binding transcription factor 2 (Metal regulatory transcription factor 2) (Metal-response element DNA-binding protein M96) (Polycomb-like protein 2) (hPCl2)	MTF2 PCL2	Homo sapiens (Human)	593	cytoplasm [GO:0005737]; ESC/E(Z) complex [GO:0035098]; nucleoplasm [GO:0005654]; nucleus [GO:0005634]; DNA binding [GO:0003677]; methylated histone binding [GO:0035064]; zinc ion binding [GO:0008270]; chromatin modification [GO:0016569]; negative regulation of gene expression, epigenetic [GO:0045814]; negative regulation of histone H3-K27 methylation [GO:0061086]; negative regulation of transcrip…	GO:0000122; GO:0003677; GO:0005634; GO:0005654; GO:0005737; GO:0007379; GO:0008270; GO:0016569; GO:0019827; GO:0035064; GO:0035098; GO:0045814; GO:0045944; GO:0048863; GO:0061086; GO:0061087	hsa:22823;	Alternative splicing; Chromatin regulator; Complete proteome; DNA-binding; Metal-binding; Nucleus; Phosphoprotein; Polymorphism; Reference proteome; Repeat; Zinc; Zinc-finger
P49795	RGS19_HUMAN	reviewed	Regulator of G-protein signaling 19 (RGS19) (G-alpha-interacting protein) (GAIP)	RGS19 GAIP GNAI3IP	Homo sapiens (Human)	217	beta-catenin destruction complex [GO:0030877]; brush border [GO:0005903]; cell cortex [GO:0005938]; clathrin-coated vesicle [GO:0030136]; cytoplasmic microtubule [GO:0005881]; cytoplasmic, membrane-bounded vesicle [GO:0016023]; Golgi apparatus [GO:0005794]; membrane [GO:0016020]; membrane raft [GO:0045121]; postsynaptic density [GO:0014069]; armadillo repeat domain binding [GO:0070016]; beta-cate…	GO:0005096; GO:0005794; GO:0005881; GO:0005903; GO:0005938; GO:0006355; GO:0006914; GO:0007186; GO:0007264; GO:0008013; GO:0008219; GO:0009950; GO:0014069; GO:0016020; GO:0016023; GO:0019901; GO:0030136; GO:0030154; GO:0030877; GO:0035412; GO:0045121; GO:0070016; GO:0071407; GO:0090090; GO:0090244	hsa:10287;	3D-structure; Autophagy; Complete proteome; Lipoprotein; Membrane; Palmitate; Phosphoprotein; Reference proteome; Signal transduction inhibitor
P49796	RGS3_HUMAN	reviewed	Regulator of G-protein signaling 3 (RGP3) (RGS3)	RGS3	Homo sapiens (Human)	1198	cytoplasm [GO:0005737]; cytosol [GO:0005829]; nucleoplasm [GO:0005654]; plasma membrane [GO:0005886]; GTPase activator activity [GO:0005096]; inactivation of MAPK activity [GO:0000188]; regulation of G-protein coupled receptor protein signaling pathway [GO:0008277]	GO:0000188; GO:0005096; GO:0005654; GO:0005737; GO:0005829; GO:0005886; GO:0008277	hsa:5998;	3D-structure; Alternative splicing; Cell membrane; Complete proteome; Cytoplasm; Membrane; Methylation; Nucleus; Phosphoprotein; Polymorphism; Reference proteome; Signal transduction inhibitor; Ubl conjugation
P49790	NU153_HUMAN	reviewed	Nuclear pore complex protein Nup153 (153 kDa nucleoporin) (Nucleoporin Nup153)	NUP153	Homo sapiens (Human)	1475	cytoplasm [GO:0005737]; nuclear inclusion body [GO:0042405]; nuclear membrane [GO:0031965]; nuclear periphery [GO:0034399]; nuclear pore [GO:0005643]; nuclear pore central transport channel [GO:0044613]; nuclear pore nuclear basket [GO:0044615]; nucleolus [GO:0005730]; nucleoplasm [GO:0005654]; DNA binding [GO:0003677]; identical protein binding [GO:0042802]; nuclear localization sequence binding…	GO:0003677; GO:0005487; GO:0005643; GO:0005654; GO:0005730; GO:0005737; GO:0006406; GO:0006409; GO:0006606; GO:0007077; GO:0008139; GO:0008270; GO:0010827; GO:0016032; GO:0016925; GO:0017056; GO:0019083; GO:0031047; GO:0031965; GO:0034399; GO:0042405; GO:0042802; GO:0043495; GO:0044613; GO:0044615; GO:0046718; GO:0046832; GO:0051292; GO:0075732; GO:0075733; GO:1900034	hsa:9972;	3D-structure; Acetylation; Alternative splicing; Complete proteome; DNA-binding; Direct protein sequencing; Glycoprotein; Host-virus interaction; Isopeptide bond; Membrane; Metal-binding; Nuclear pore complex; Nucleus; Phosphoprotein; Polymorphism; Protein transport; Reference proteome; Repeat; Translocation; Transport; Ubl conjugation; Viral penetration into host nucleus; Virus entry into host c…
Q9H1B4	NXF5_HUMAN	reviewed	Nuclear RNA export factor 5 (TAP-like protein 1) (TAPL-1)	NXF5 TAPL1	Homo sapiens (Human)	397	cytoplasm [GO:0005737]; nucleus [GO:0005634]; nucleotide binding [GO:0000166]; poly(A) RNA binding [GO:0044822]; RNA binding [GO:0003723]; mRNA export from nucleus [GO:0006406]; multicellular organism development [GO:0007275]; poly(A)+ mRNA export from nucleus [GO:0016973]; RNA transport [GO:0050658]	GO:0000166; GO:0003723; GO:0005634; GO:0005737; GO:0006406; GO:0007275; GO:0016973; GO:0044822; GO:0050658	hsa:55998;	Alternative splicing; Complete proteome; Cytoplasm; Leucine-rich repeat; Nucleus; RNA-binding; Reference proteome; Repeat; Transport; mRNA transport
P51116	FXR2_HUMAN	reviewed	Fragile X mental retardation syndrome-related protein 2	FXR2 FMR1L2	Homo sapiens (Human)	673	cytoplasm [GO:0005737]; cytosolic large ribosomal subunit [GO:0022625]; extracellular exosome [GO:0070062]; membrane [GO:0016020]; nucleus [GO:0005634]; polysome [GO:0005844]; mRNA binding [GO:0003729]; poly(A) RNA binding [GO:0044822]; protein heterodimerization activity [GO:0046982]; protein homodimerization activity [GO:0042803]; RNA binding [GO:0003723]; negative regulation of translation [GO…	GO:0003723; GO:0003729; GO:0005634; GO:0005737; GO:0005844; GO:0016020; GO:0017148; GO:0022625; GO:0042803; GO:0044822; GO:0046982; GO:0070062	hsa:9513;	3D-structure; Complete proteome; Cytoplasm; Phosphoprotein; Polymorphism; RNA-binding; Reference proteome; Repeat
Q9H7L9	SDS3_HUMAN	reviewed	Sin3 histone deacetylase corepressor complex component SDS3 (45 kDa Sin3-associated polypeptide) (Suppressor of defective silencing 3 protein homolog)	SUDS3 SAP45 SDS3	Homo sapiens (Human)	328	cytoplasm [GO:0005737]; nucleoplasm [GO:0005654]; nucleus [GO:0005634]; Sin3 complex [GO:0016580]; Sin3-type complex [GO:0070822]; enzyme binding [GO:0019899]; histone deacetylase activity [GO:0004407]; histone deacetylase binding [GO:0042826]; apoptotic process [GO:0006915]; histone deacetylation [GO:0016575]; negative regulation of transcription from RNA polymerase II promoter [GO:0000122]; neg…	GO:0000122; GO:0004407; GO:0005634; GO:0005654; GO:0005737; GO:0006351; GO:0006915; GO:0016575; GO:0016580; GO:0019899; GO:0021762; GO:0042826; GO:0043065; GO:0045892; GO:0070822	hsa:64426;	Acetylation; Apoptosis; Chromatin regulator; Coiled coil; Complete proteome; Isopeptide bond; Nucleus; Phosphoprotein; Reference proteome; Repressor; Transcription; Transcription regulation; Ubl conjugation
Q587I9	SFT2C_HUMAN	reviewed	Vesicle transport protein SFT2C (SFT2 domain-containing protein 3)	SFT2D3	Homo sapiens (Human)	215	integral component of membrane [GO:0016021]; membrane [GO:0016020]; protein transport [GO:0015031]; vesicle-mediated transport [GO:0016192]	GO:0015031; GO:0016020; GO:0016021; GO:0016192	hsa:84826;	Complete proteome; Membrane; Polymorphism; Protein transport; Reference proteome; Transmembrane; Transmembrane helix; Transport
Q5T0F9	C2D1B_HUMAN	reviewed	Coiled-coil and C2 domain-containing protein 1B (Five prime repressor element under dual repression-binding protein 2) (FRE under dual repression-binding protein 2) (Freud-2)	CC2D1B KIAA1836	Homo sapiens (Human)	858	intracellular membrane-bounded organelle [GO:0043231]; nucleoplasm [GO:0005654]; nucleus [GO:0005634]; RNA polymerase II core promoter proximal region sequence-specific DNA binding [GO:0000978]; RNA polymerase II transcription factor activity, sequence-specific DNA binding [GO:0000981]; transcriptional repressor activity, RNA polymerase II core promoter proximal region sequence-specific binding […	GO:0000122; GO:0000978; GO:0000981; GO:0001078; GO:0005634; GO:0005654; GO:0006351; GO:0043231	hsa:200014;	Alternative splicing; Coiled coil; Complete proteome; Nucleus; Phosphoprotein; Polymorphism; Reference proteome; Transcription; Transcription regulation
Q9Y2T7	YBOX2_HUMAN	reviewed	Y-box-binding protein 2 (Contrin) (DNA-binding protein C) (Dbpc) (Germ cell-specific Y-box-binding protein) (MSY2 homolog)	YBX2 CSDA3 MSY2	Homo sapiens (Human)	364	cytoplasm [GO:0005737]; nucleolus [GO:0005730]; nucleus [GO:0005634]; DNA binding [GO:0003677]; RNA binding [GO:0003723]; oocyte development [GO:0048599]; regulation of transcription, DNA-templated [GO:0006355]; spermatogenesis [GO:0007283]; transcription from RNA polymerase II promoter [GO:0006366]; translational attenuation [GO:0009386]	GO:0003677; GO:0003723; GO:0005634; GO:0005730; GO:0005737; GO:0006355; GO:0006366; GO:0007283; GO:0009386; GO:0048599	hsa:51087;	Complete proteome; Cytoplasm; DNA-binding; Nucleus; Phosphoprotein; Polymorphism; RNA-binding; Reference proteome
O60812	HNRC1_HUMAN	reviewed	Heterogeneous nuclear ribonucleoprotein C-like 1 (hnRNP C-like-1) (hnRNP core protein C-like 1)	HNRNPCL1 HNRPCL1	Homo sapiens (Human)	293	intracellular ribonucleoprotein complex [GO:0030529]; nucleus [GO:0005634]; nucleotide binding [GO:0000166]; poly(A) RNA binding [GO:0044822]	GO:0000166; GO:0005634; GO:0030529; GO:0044822	hsa:343069;	Coiled coil; Complete proteome; Nucleus; Polymorphism; RNA-binding; Reference proteome; Ribonucleoprotein
Q5T7V8	GORAB_HUMAN	reviewed	RAB6-interacting golgin (N-terminal kinase-like-binding protein 1) (NTKL-BP1) (NTKL-binding protein 1) (hNTKL-BP1) (SCY1-like 1-binding protein 1) (SCYL1-BP1) (SCYL1-binding protein 1)	GORAB NTKLBP1 SCYL1BP1	Homo sapiens (Human)	394	cytoplasm [GO:0005737]; Golgi apparatus [GO:0005794]; nucleolus [GO:0005730]; nucleoplasm [GO:0005654]; nucleus [GO:0005634]; hair follicle morphogenesis [GO:0031069]; positive regulation of smoothened signaling pathway involved in dorsal/ventral neural tube patterning [GO:1901622]	GO:0005634; GO:0005654; GO:0005730; GO:0005737; GO:0005794; GO:0031069; GO:1901622	hsa:92344;	Alternative splicing; Coiled coil; Complete proteome; Cytoplasm; Dwarfism; Golgi apparatus; Polymorphism; Reference proteome
Q9Y2T2	AP3M1_HUMAN	reviewed	AP-3 complex subunit mu-1 (AP-3 adaptor complex mu3A subunit) (Adaptor-related protein complex 3 subunit mu-1) (Mu-adaptin 3A) (Mu3A-adaptin)	AP3M1	Homo sapiens (Human)	418	axon cytoplasm [GO:1904115]; clathrin adaptor complex [GO:0030131]; cytoplasmic vesicle membrane [GO:0030659]; Golgi apparatus [GO:0005794]; lysosomal membrane [GO:0005765]; lysosome [GO:0005764]; Rab GTPase binding [GO:0017137]; anterograde axonal transport [GO:0008089]; anterograde synaptic vesicle transport [GO:0048490]; protein targeting to lysosome [GO:0006622]	GO:0005764; GO:0005765; GO:0005794; GO:0006622; GO:0008089; GO:0017137; GO:0030131; GO:0030659; GO:0048490; GO:1904115	hsa:26985;	Complete proteome; Cytoplasmic vesicle; Golgi apparatus; Membrane; Protein transport; Reference proteome; Transport
O43633	CHM2A_HUMAN	reviewed	Charged multivesicular body protein 2a (Chromatin-modifying protein 2a) (CHMP2a) (Putative breast adenocarcinoma marker BC-2) (Vacuolar protein sorting-associated protein 2-1) (Vps2-1) (hVps2-1)	CHMP2A BC2 CHMP2	Homo sapiens (Human)	222	cytosol [GO:0005829]; ESCRT III complex [GO:0000815]; extracellular exosome [GO:0070062]; late endosome membrane [GO:0031902]; membrane [GO:0016020]; membrane coat [GO:0030117]; nuclear envelope [GO:0005635]; phosphatidylcholine binding [GO:0031210]; protein domain specific binding [GO:0019904]; autophagy [GO:0006914]; cell separation after cytokinesis [GO:0000920]; endosomal transport [GO:001619…	GO:0000815; GO:0000920; GO:0005635; GO:0005829; GO:0006914; GO:0006997; GO:0007080; GO:0010324; GO:0010458; GO:0010824; GO:0015031; GO:0016020; GO:0016197; GO:0019058; GO:0019904; GO:0030117; GO:0031210; GO:0031468; GO:0031902; GO:0036258; GO:0039702; GO:0045184; GO:0050792; GO:0051258; GO:0051260; GO:0051291; GO:0060548; GO:0070062; GO:1901673; GO:1902188; GO:1903543; GO:1903723; GO:1904903	hsa:27243;	Acetylation; Coiled coil; Complete proteome; Direct protein sequencing; Endosome; Membrane; Phosphoprotein; Protein transport; Reference proteome; Transport; Ubl conjugation
Q6TCH7	PAQR3_HUMAN	reviewed	Progestin and adipoQ receptor family member 3 (Progestin and adipoQ receptor family member III) (Raf kinase trapping to Golgi) (RKTG)	PAQR3	Homo sapiens (Human)	311	Golgi apparatus [GO:0005794]; Golgi membrane [GO:0000139]; integral component of membrane [GO:0016021]; receptor activity [GO:0004872]; MAPK cascade [GO:0000165]; negative regulation of MAP kinase activity [GO:0043407]; negative regulation of neuron projection development [GO:0010977]; negative regulation of peptidyl-serine phosphorylation [GO:0033137]; negative regulation of protein phosphorylat…	GO:0000139; GO:0000165; GO:0001933; GO:0004872; GO:0005794; GO:0010977; GO:0016021; GO:0033137; GO:0034067; GO:0043407	hsa:152559;	Alternative splicing; Complete proteome; Golgi apparatus; Membrane; Receptor; Reference proteome; Transmembrane; Transmembrane helix
Q8N8Y2	VA0D2_HUMAN	reviewed	V-type proton ATPase subunit d 2 (V-ATPase subunit d 2) (Vacuolar proton pump subunit d 2)	ATP6V0D2	Homo sapiens (Human)	350	apical plasma membrane [GO:0016324]; early endosome [GO:0005769]; endosome membrane [GO:0010008]; extracellular exosome [GO:0070062]; lysosomal membrane [GO:0005765]; membrane [GO:0016020]; phagocytic vesicle membrane [GO:0030670]; plasma membrane proton-transporting V-type ATPase complex [GO:0033181]; proton-transporting V-type ATPase, V0 domain [GO:0033179]; vacuolar proton-transporting V-type …	GO:0005765; GO:0005769; GO:0007034; GO:0007035; GO:0008286; GO:0008553; GO:0010008; GO:0015991; GO:0016020; GO:0016241; GO:0016324; GO:0016471; GO:0030670; GO:0033179; GO:0033181; GO:0033572; GO:0034220; GO:0046961; GO:0070062; GO:0090383	hsa:245972;	Complete proteome; Hydrogen ion transport; Ion transport; Polymorphism; Reference proteome; Transport
P05976	MYL1_HUMAN	reviewed	Myosin light chain 1/3, skeletal muscle isoform (MLC1/MLC3) (MLC1F/MLC3F) (Myosin light chain alkali 1/2) (Myosin light chain A1/A2)	MYL1	Homo sapiens (Human)	194	cytosol [GO:0005829]; muscle myosin complex [GO:0005859]; myofibril [GO:0030016]; sarcomere [GO:0030017]; calcium ion binding [GO:0005509]; structural constituent of muscle [GO:0008307]; cardiac muscle contraction [GO:0060048]; muscle contraction [GO:0006936]; muscle filament sliding [GO:0030049]	GO:0005509; GO:0005829; GO:0005859; GO:0006936; GO:0008307; GO:0030016; GO:0030017; GO:0030049; GO:0060048	hsa:4632;	Acetylation; Alternative splicing; Complete proteome; Methylation; Motor protein; Muscle protein; Myosin; Phosphoprotein; Reference proteome; Repeat
P35749	MYH11_HUMAN	reviewed	Myosin-11 (Myosin heavy chain 11) (Myosin heavy chain, smooth muscle isoform) (SMMHC)	MYH11 KIAA0866	Homo sapiens (Human)	1972	cytosol [GO:0005829]; extracellular exosome [GO:0070062]; melanosome [GO:0042470]; muscle myosin complex [GO:0005859]; myosin filament [GO:0032982]; ATP binding [GO:0005524]; motor activity [GO:0003774]; structural constituent of muscle [GO:0008307]; cardiac muscle fiber development [GO:0048739]; elastic fiber assembly [GO:0048251]; muscle contraction [GO:0006936]; skeletal muscle myosin thick fi…	GO:0003774; GO:0005524; GO:0005829; GO:0005859; GO:0006936; GO:0006939; GO:0008307; GO:0030241; GO:0032982; GO:0042470; GO:0048251; GO:0048739; GO:0070062	hsa:4629;	ATP-binding; Actin-binding; Alternative splicing; Aortic aneurysm; Calmodulin-binding; Chromosomal rearrangement; Coiled coil; Complete proteome; Disease mutation; Methylation; Motor protein; Muscle protein; Myosin; Nucleotide-binding; Phosphoprotein; Polymorphism; Proto-oncogene; Reference proteome; Thick filament
Q9P0L2	MARK1_HUMAN	reviewed	Serine/threonine-protein kinase MARK1 (EC 2.7.11.1) (EC 2.7.11.26) (MAP/microtubule affinity-regulating kinase 1) (PAR1 homolog c) (Par-1c) (Par1c)	MARK1 KIAA1477 MARK	Homo sapiens (Human)	795	cytoplasm [GO:0005737]; cytoskeleton [GO:0005856]; microtubule cytoskeleton [GO:0015630]; plasma membrane [GO:0005886]; ATP binding [GO:0005524]; magnesium ion binding [GO:0000287]; phosphatidic acid binding [GO:0070300]; phosphatidylinositol-4,5-bisphosphate binding [GO:0005546]; phosphatidylserine binding [GO:0001786]; protein serine/threonine kinase activity [GO:0004674]; tau-protein kinase ac…	GO:0000226; GO:0000287; GO:0001764; GO:0001786; GO:0004674; GO:0005524; GO:0005546; GO:0005737; GO:0005856; GO:0005886; GO:0006468; GO:0007010; GO:0015630; GO:0016055; GO:0030010; GO:0035556; GO:0050321; GO:0070300	hsa:4139;	3D-structure; ATP-binding; Alternative splicing; Autism; Autism spectrum disorder; Cell membrane; Complete proteome; Cytoplasm; Cytoskeleton; Kinase; Lipid-binding; Magnesium; Membrane; Metal-binding; Nucleotide-binding; Phosphoprotein; Polymorphism; Reference proteome; Serine/threonine-protein kinase; Transferase; Wnt signaling pathway
P03897	NU3M_HUMAN	reviewed	NADH-ubiquinone oxidoreductase chain 3 (EC 1.6.5.3) (NADH dehydrogenase subunit 3)	MT-ND3 MTND3 NADH3 ND3	Homo sapiens (Human)	115	integral component of membrane [GO:0016021]; mitochondrial inner membrane [GO:0005743]; mitochondrial respiratory chain complex I [GO:0005747]; NADH dehydrogenase (ubiquinone) activity [GO:0008137]; cellular response to glucocorticoid stimulus [GO:0071385]; mitochondrial electron transport, NADH to ubiquinone [GO:0006120]; mitochondrial respiratory chain complex I assembly [GO:0032981]; oxidation…	GO:0005743; GO:0005747; GO:0006120; GO:0006979; GO:0008137; GO:0009642; GO:0016021; GO:0032981; GO:0055114; GO:0071385	hsa:4537;	Complete proteome; Disease mutation; Electron transport; Leigh syndrome; Membrane; Mitochondrion; NAD; Oxidoreductase; Polymorphism; Reference proteome; Respiratory chain; Transmembrane; Transmembrane helix; Transport; Ubiquinone
O75420	PERQ1_HUMAN	reviewed	PERQ amino acid-rich with GYF domain-containing protein 1 (GRB10-interacting GYF protein 1)	GIGYF1 CDS2 PERQ1 PP3360	Homo sapiens (Human)	1035	insulin-like growth factor receptor signaling pathway [GO:0048009]	GO:0048009	hsa:64599;	Complete proteome; Phosphoprotein; Reference proteome
P35250	RFC2_HUMAN	reviewed	Replication factor C subunit 2 (Activator 1 40 kDa subunit) (A1 40 kDa subunit) (Activator 1 subunit 2) (Replication factor C 40 kDa subunit) (RF-C 40 kDa subunit) (RFC40)	RFC2	Homo sapiens (Human)	354	Ctf18 RFC-like complex [GO:0031390]; DNA replication factor C complex [GO:0005663]; nucleoplasm [GO:0005654]; ATP binding [GO:0005524]; DNA binding [GO:0003677]; DNA damage response, detection of DNA damage [GO:0042769]; DNA replication [GO:0006260]; error-free translesion synthesis [GO:0070987]; error-prone translesion synthesis [GO:0042276]; nucleotide-excision repair, DNA gap filling [GO:00062…	GO:0000722; GO:0003677; GO:0005524; GO:0005654; GO:0005663; GO:0006260; GO:0006283; GO:0006296; GO:0006297; GO:0019985; GO:0031390; GO:0033683; GO:0042276; GO:0042769; GO:0070987; GO:1900264; GO:1901796	hsa:5982;	ATP-binding; Acetylation; Alternative splicing; Complete proteome; DNA replication; Direct protein sequencing; Nucleotide-binding; Nucleus; Phosphoprotein; Polymorphism; Reference proteome; Williams-Beuren syndrome
Q08170	SRSF4_HUMAN	reviewed	Serine/arginine-rich splicing factor 4 (Pre-mRNA-splicing factor SRP75) (SRP001LB) (Splicing factor, arginine/serine-rich 4)	SRSF4 SFRS4 SRP75	Homo sapiens (Human)	494	nuclear speck [GO:0016607]; nucleoplasm [GO:0005654]; nucleus [GO:0005634]; nucleotide binding [GO:0000166]; poly(A) RNA binding [GO:0044822]; sequence-specific mRNA binding [GO:1990825]; mRNA 3'-end processing [GO:0031124]; mRNA export from nucleus [GO:0006406]; mRNA processing [GO:0006397]; mRNA splicing, via spliceosome [GO:0000398]; negative regulation of mRNA splicing, via spliceosome [GO:00…	GO:0000166; GO:0000375; GO:0000398; GO:0005634; GO:0005654; GO:0006369; GO:0006397; GO:0006405; GO:0006406; GO:0008380; GO:0016607; GO:0031124; GO:0032868; GO:0044822; GO:0048025; GO:1990825	hsa:6429;	Complete proteome; Direct protein sequencing; Nucleus; Phosphoprotein; Polymorphism; RNA-binding; Reference proteome; Repeat; Repressor; mRNA processing; mRNA splicing
O75427	LRCH4_HUMAN	reviewed	Leucine-rich repeat and calponin homology domain-containing protein 4 (Leucine-rich repeat neuronal protein 4) (Leucine-rich neuronal protein)	LRCH4 LRN LRRN1 LRRN4	Homo sapiens (Human)	683	PML body [GO:0016605]; nervous system development [GO:0007399]	GO:0007399; GO:0016605	hsa:4034;	Complete proteome; Leucine-rich repeat; Phosphoprotein; Polymorphism; Reference proteome; Repeat
Q8IY18	SMC5_HUMAN	reviewed	Structural maintenance of chromosomes protein 5 (SMC protein 5) (SMC-5) (hSMC5)	SMC5 KIAA0594 SMC5L1	Homo sapiens (Human)	1101	cell junction [GO:0030054]; chromosome, telomeric region [GO:0000781]; interchromatin granule [GO:0035061]; nucleoplasm [GO:0005654]; nucleus [GO:0005634]; PML body [GO:0016605]; sex chromosome [GO:0000803]; site of double-strand break [GO:0035861]; Smc5-Smc6 complex [GO:0030915]; ATP binding [GO:0005524]; cell division [GO:0051301]; cellular response to DNA damage stimulus [GO:0006974]; cellular…	GO:0000722; GO:0000724; GO:0000781; GO:0000803; GO:0005524; GO:0005634; GO:0005654; GO:0006974; GO:0007062; GO:0007067; GO:0016605; GO:0016925; GO:0030054; GO:0030915; GO:0034184; GO:0035061; GO:0035861; GO:0051301; GO:0051984; GO:0071139; GO:0090398	hsa:23137;	ATP-binding; Cell cycle; Cell division; Chromosome; Coiled coil; Complete proteome; DNA damage; DNA recombination; DNA repair; Mitosis; Nucleotide-binding; Nucleus; Phosphoprotein; Polymorphism; Reference proteome; Telomere; Ubl conjugation
Q9H777	RNZ1_HUMAN	reviewed	Zinc phosphodiesterase ELAC protein 1 (EC 3.1.26.11) (Deleted in Ma29) (ElaC homolog protein 1) (Ribonuclease Z 1) (RNase Z 1) (tRNA 3 endonuclease 1) (tRNase Z 1)	ELAC1 D29	Homo sapiens (Human)	363	cytosol [GO:0005829]; nucleus [GO:0005634]; 3'-tRNA processing endoribonuclease activity [GO:0042781]; metal ion binding [GO:0046872]	GO:0005634; GO:0005829; GO:0042781; GO:0046872	hsa:55520;	3D-structure; Complete proteome; Cytoplasm; Endonuclease; Hydrolase; Metal-binding; Nuclease; Nucleus; Polymorphism; Reference proteome; Zinc; tRNA processing
Q92733	PRCC_HUMAN	reviewed	Proline-rich protein PRCC (Papillary renal cell carcinoma translocation-associated gene protein)	PRCC TPRC	Homo sapiens (Human)	491	nucleus [GO:0005634]; spliceosomal complex [GO:0005681]; mitotic cell cycle checkpoint [GO:0007093]	GO:0005634; GO:0005681; GO:0007093	hsa:5546;	Cell cycle; Chromosomal rearrangement; Complete proteome; Nucleus; Phosphoprotein; Polymorphism; Proto-oncogene; Reference proteome
Q9H773	DCTP1_HUMAN	reviewed	dCTP pyrophosphatase 1 (EC 3.6.1.12) (Deoxycytidine-triphosphatase 1) (dCTPase 1) (RS21C6) (XTP3-transactivated gene A protein)	DCTPP1 XTP3TPA CDA03	Homo sapiens (Human)	170	cytosol [GO:0005829]; dCTP diphosphatase activity [GO:0047840]; identical protein binding [GO:0042802]; magnesium ion binding [GO:0000287]; nucleoside-triphosphate diphosphatase activity [GO:0047429]; pyrimidine deoxyribonucleotide binding [GO:0032556]; nucleoside triphosphate catabolic process [GO:0009143]; protein homotetramerization [GO:0051289]	GO:0000287; GO:0005829; GO:0009143; GO:0032556; GO:0042802; GO:0047429; GO:0047840; GO:0051289	hsa:79077;	Acetylation; Complete proteome; Cytoplasm; Hydrolase; Magnesium; Metal-binding; Nucleotide-binding; Phosphoprotein; Reference proteome
Q92736	RYR2_HUMAN	reviewed	Ryanodine receptor 2 (RYR-2) (RyR2) (hRYR-2) (Cardiac muscle ryanodine receptor) (Cardiac muscle ryanodine receptor-calcium release channel) (Type 2 ryanodine receptor)	RYR2	Homo sapiens (Human)	4967	calcium channel complex [GO:0034704]; extracellular exosome [GO:0070062]; junctional sarcoplasmic reticulum membrane [GO:0014701]; membrane [GO:0016020]; plasma membrane [GO:0005886]; protein complex [GO:0043234]; sarcolemma [GO:0042383]; sarcoplasmic reticulum [GO:0016529]; sarcoplasmic reticulum membrane [GO:0033017]; smooth endoplasmic reticulum [GO:0005790]; Z disc [GO:0030018]; calcium chann…	GO:0001666; GO:0002027; GO:0003143; GO:0003220; GO:0003300; GO:0005219; GO:0005262; GO:0005509; GO:0005513; GO:0005516; GO:0005790; GO:0005886; GO:0006816; GO:0006874; GO:0010460; GO:0010881; GO:0010882; GO:0014701; GO:0014808; GO:0014850; GO:0015278; GO:0016020; GO:0016529; GO:0019722; GO:0019899; GO:0030018; GO:0030509; GO:0031000; GO:0033017; GO:0034220; GO:0034236; GO:0034237; GO:0034704; GO:…	hsa:6262;	3D-structure; Alternative splicing; Calcium; Calcium channel; Calcium transport; Calmodulin-binding; Cardiomyopathy; Coiled coil; Complete proteome; Developmental protein; Disease mutation; Ion channel; Ion transport; Ligand-gated ion channel; Membrane; Phosphoprotein; Polymorphism; Receptor; Reference proteome; Repeat; Sarcoplasmic reticulum; Transmembrane; Transmembrane helix; Transport
P43026	GDF5_HUMAN	reviewed	Growth/differentiation factor 5 (GDF-5) (Bone morphogenetic protein 14) (BMP-14) (Cartilage-derived morphogenetic protein 1) (CDMP-1) (Lipopolysaccharide-associated protein 4) (LAP-4) (LPS-associated protein 4) (Radotermin)	GDF5 BMP14 CDMP1	Homo sapiens (Human)	501	extracellular region [GO:0005576]; extracellular space [GO:0005615]; intracellular [GO:0005622]; plasma membrane [GO:0005886]; BMP binding [GO:0036122]; cytokine activity [GO:0005125]; growth factor activity [GO:0008083]; transforming growth factor beta receptor binding [GO:0005160]; cell development [GO:0048468]; cell-cell signaling [GO:0007267]; chondroblast differentiation [GO:0060591]; chondr…	GO:0002062; GO:0005125; GO:0005160; GO:0005576; GO:0005615; GO:0005622; GO:0005886; GO:0007179; GO:0007184; GO:0007267; GO:0008083; GO:0010862; GO:0030326; GO:0030513; GO:0032331; GO:0032332; GO:0035136; GO:0035137; GO:0036122; GO:0040007; GO:0040014; GO:0042981; GO:0043408; GO:0043524; GO:0045666; GO:0048468; GO:0050680; GO:0060395; GO:0060591; GO:2001054	hsa:8200;	3D-structure; Cell membrane; Chondrogenesis; Cleavage on pair of basic residues; Complete proteome; Cytokine; Disease mutation; Disulfide bond; Dwarfism; Glycoprotein; Growth factor; Membrane; Polymorphism; Reference proteome; Secreted; Signal
Q00765	REEP5_HUMAN	reviewed	Receptor expression-enhancing protein 5 (Polyposis locus protein 1) (Protein TB2)	REEP5 C5orf18 DP1 TB2	Homo sapiens (Human)	189	endoplasmic reticulum tubular network [GO:0071782]; extracellular exosome [GO:0070062]; integral component of membrane [GO:0016021]	GO:0016021; GO:0070062; GO:0071782	hsa:7905;	Alternative splicing; Complete proteome; Endoplasmic reticulum; Membrane; Reference proteome; Transmembrane; Transmembrane helix
Q6IQ19	CCSAP_HUMAN	reviewed	Centriole, cilia and spindle-associated protein	CCSAP C1orf96 CSAP	Homo sapiens (Human)	270	axon [GO:0030424]; axoneme [GO:0005930]; centriole [GO:0005814]; centrosome [GO:0005813]; ciliary basal body [GO:0036064]; ciliary transition zone [GO:0035869]; cilium [GO:0005929]; mitotic spindle [GO:0072686]; mitotic spindle astral microtubule [GO:0061673]; spindle [GO:0005819]; microtubule binding [GO:0008017]; cell division [GO:0051301]; mitotic nuclear division [GO:0007067]; mitotic spindle…	GO:0005813; GO:0005814; GO:0005819; GO:0005929; GO:0005930; GO:0007067; GO:0008017; GO:0030424; GO:0035869; GO:0036064; GO:0045995; GO:0048666; GO:0051301; GO:0060296; GO:0061673; GO:0072686; GO:1901673; GO:1990755	hsa:126731;	Acetylation; Alternative splicing; Cell cycle; Cell division; Cell projection; Cilium; Complete proteome; Cytoplasm; Cytoskeleton; Developmental protein; Microtubule; Mitosis; Polymorphism; Reference proteome
Q6IQ16	SPOPL_HUMAN	reviewed	Speckle-type POZ protein-like (HIB homolog 2) (Roadkill homolog 2)	SPOPL	Homo sapiens (Human)	392	Cul3-RING ubiquitin ligase complex [GO:0031463]; cytoplasm [GO:0005737]; nucleus [GO:0005634]; SCF ubiquitin ligase complex [GO:0019005]; ubiquitin protein ligase binding [GO:0031625]; negative regulation of protein ubiquitination [GO:0031397]; proteasome-mediated ubiquitin-dependent protein catabolic process [GO:0043161]; protein ubiquitination involved in ubiquitin-dependent protein catabolic p…	GO:0005634; GO:0005737; GO:0019005; GO:0030162; GO:0031397; GO:0031463; GO:0031625; GO:0042787; GO:0043161	hsa:339745;	Complete proteome; Nucleus; Polymorphism; Reference proteome; Ubl conjugation pathway
Q5T2D3	OTUD3_HUMAN	reviewed	OTU domain-containing protein 3 (EC 3.4.19.12)	OTUD3 KIAA0459	Homo sapiens (Human)	398	thiol-dependent ubiquitin-specific protease activity [GO:0004843]; protein K11-linked deubiquitination [GO:0035871]; protein K6-linked deubiquitination [GO:0044313]	GO:0004843; GO:0035871; GO:0044313	hsa:23252;	3D-structure; Complete proteome; Hydrolase; Phosphoprotein; Polymorphism; Protease; Reference proteome; Thiol protease; Ubl conjugation pathway
Q9NVQ4	FAIM1_HUMAN	reviewed	Fas apoptotic inhibitory molecule 1	FAIM FAIM1	Homo sapiens (Human)	179	cytoplasm [GO:0005737]; apoptotic process [GO:0006915]; negative regulation of apoptotic process [GO:0043066]	GO:0005737; GO:0006915; GO:0043066	hsa:55179;	3D-structure; Acetylation; Alternative splicing; Apoptosis; Complete proteome; Cytoplasm; Polymorphism; Reference proteome
Q99614	TTC1_HUMAN	reviewed	Tetratricopeptide repeat protein 1 (TPR repeat protein 1)	TTC1 TPR1	Homo sapiens (Human)	292	cytoplasm [GO:0005737]; peroxisomal membrane [GO:0005778]; unfolded protein binding [GO:0051082]; protein folding [GO:0006457]	GO:0005737; GO:0005778; GO:0006457; GO:0051082	hsa:7265;	Complete proteome; Phosphoprotein; Reference proteome; Repeat; TPR repeat
P17693	HLAG_HUMAN	reviewed	HLA class I histocompatibility antigen, alpha chain G (HLA G antigen) (MHC class I antigen G)	HLA-G HLA-6.0 HLAG	Homo sapiens (Human)	338	early endosome membrane [GO:0031901]; ER to Golgi transport vesicle membrane [GO:0012507]; Golgi membrane [GO:0000139]; integral component of lumenal side of endoplasmic reticulum membrane [GO:0071556]; membrane [GO:0016020]; MHC class I protein complex [GO:0042612]; phagocytic vesicle membrane [GO:0030670]; plasma membrane [GO:0005886]; antigen binding [GO:0003823]; protein homodimerization acti…	GO:0000139; GO:0002474; GO:0002479; GO:0002480; GO:0002645; GO:0002666; GO:0002767; GO:0003823; GO:0005102; GO:0005886; GO:0006968; GO:0012507; GO:0016020; GO:0019882; GO:0030670; GO:0031901; GO:0032735; GO:0042130; GO:0042612; GO:0042803; GO:0045591; GO:0050776; GO:0050777; GO:0060333; GO:0060337; GO:0071556; GO:2001199	hsa:3135;	3D-structure; Complete proteome; Disulfide bond; Glycoprotein; Immunity; MHC I; Membrane; Reference proteome; Signal; Transmembrane; Transmembrane helix
Q8NE22	SETD9_HUMAN	reviewed	SET domain-containing protein 9 (EC 2.1.1.-)	SETD9 C5orf35	Homo sapiens (Human)	299	nucleoplasm [GO:0005654]; lysine N-methyltransferase activity [GO:0016278]; regulation of signal transduction by p53 class mediator [GO:1901796]	GO:0005654; GO:0016278; GO:1901796	hsa:133383;	Alternative splicing; Complete proteome; Methyltransferase; Polymorphism; Reference proteome; S-adenosyl-L-methionine; Transferase
O00505	IMA4_HUMAN	reviewed	Importin subunit alpha-4 (Importin alpha Q2) (Qip2) (Karyopherin subunit alpha-3) (SRP1-gamma)	KPNA3 QIP2	Homo sapiens (Human)	521	cytosol [GO:0005829]; nuclear pore [GO:0005643]; nucleoplasm [GO:0005654]; nuclear localization sequence binding [GO:0008139]; protein transporter activity [GO:0008565]; intracellular transport of virus [GO:0075733]; modulation by virus of host process [GO:0019054]; NLS-bearing protein import into nucleus [GO:0006607]; protein complex assembly [GO:0006461]; viral entry into host cell [GO:0046718]…	GO:0005643; GO:0005654; GO:0005829; GO:0006461; GO:0006607; GO:0008139; GO:0008565; GO:0019054; GO:0046718; GO:0075732; GO:0075733	hsa:3839;	Acetylation; Complete proteome; Cytoplasm; Host-virus interaction; Nucleus; Phosphoprotein; Polymorphism; Protein transport; Reference proteome; Repeat; Transport; Viral penetration into host nucleus; Virus entry into host cell
Q8N2R8	FA43A_HUMAN	reviewed	Protein FAM43A	FAM43A PP7298	Homo sapiens (Human)	423			hsa:131583;	Complete proteome; Reference proteome
P01009	A1AT_HUMAN	reviewed	Alpha-1-antitrypsin (Alpha-1 protease inhibitor) (Alpha-1-antiproteinase) (Serpin A1) [Cleaved into: Short peptide from AAT (SPAAT)]	SERPINA1 AAT PI PRO0684 PRO2209	Homo sapiens (Human)	418	endoplasmic reticulum [GO:0005783]; endoplasmic reticulum lumen [GO:0005788]; endoplasmic reticulum-Golgi intermediate compartment membrane [GO:0033116]; ER to Golgi transport vesicle [GO:0030134]; extracellular exosome [GO:0070062]; extracellular region [GO:0005576]; extracellular space [GO:0005615]; Golgi apparatus [GO:0005794]; Golgi membrane [GO:0000139]; platelet alpha granule lumen [GO:0031…	GO:0000139; GO:0001948; GO:0002020; GO:0002576; GO:0004867; GO:0005576; GO:0005578; GO:0005615; GO:0005783; GO:0005788; GO:0005794; GO:0006888; GO:0006953; GO:0007596; GO:0030134; GO:0031093; GO:0033116; GO:0042802; GO:0048208; GO:0070062	hsa:5265;	3D-structure; Acute phase; Alternative splicing; Blood coagulation; Complete proteome; Direct protein sequencing; Endoplasmic reticulum; Extracellular matrix; Glycoprotein; Hemostasis; Phosphoprotein; Polymorphism; Protease inhibitor; Reference proteome; Secreted; Serine protease inhibitor; Signal
Q4L235	ACSF4_HUMAN	reviewed	Acyl-CoA synthetase family member 4 (EC 6.2.1.-) (Aminoadipate-semialdehyde dehydrogenase) (Protein NRPS998)	AASDH ACSF4 U26 HSPC318	Homo sapiens (Human)	1098	acid-thiol ligase activity [GO:0016878]; ATP binding [GO:0005524]; amino acid activation for nonribosomal peptide biosynthetic process [GO:0043041]; beta-alanine metabolic process [GO:0019482]; fatty acid metabolic process [GO:0006631]	GO:0005524; GO:0006631; GO:0016878; GO:0019482; GO:0043041	hsa:132949;	ATP-binding; Alternative splicing; Complete proteome; Fatty acid metabolism; Ligase; Lipid metabolism; Nucleotide-binding; Phosphopantetheine; Phosphoprotein; Polymorphism; Reference proteome
Q01581	HMCS1_HUMAN	reviewed	Hydroxymethylglutaryl-CoA synthase, cytoplasmic (HMG-CoA synthase) (EC 2.3.3.10) (3-hydroxy-3-methylglutaryl coenzyme A synthase)	HMGCS1 HMGCS	Homo sapiens (Human)	520	cytoplasm [GO:0005737]; cytosol [GO:0005829]; nucleoplasm [GO:0005654]; nucleus [GO:0005634]; plasma membrane [GO:0005886]; drug binding [GO:0008144]; hydroxymethylglutaryl-CoA synthase activity [GO:0004421]; isomerase activity [GO:0016853]; organic acid binding [GO:0043177]; brain development [GO:0007420]; cellular response to cholesterol [GO:0071397]; cellular response to follicle-stimulating h…	GO:0001889; GO:0004421; GO:0005634; GO:0005654; GO:0005737; GO:0005829; GO:0005886; GO:0006629; GO:0006695; GO:0007420; GO:0008144; GO:0008299; GO:0008584; GO:0009645; GO:0014074; GO:0016853; GO:0033197; GO:0042493; GO:0043177; GO:0046690; GO:0055094; GO:0071372; GO:0071397	hsa:3157;	3D-structure; Acetylation; Cholesterol biosynthesis; Cholesterol metabolism; Complete proteome; Cytoplasm; Lipid biosynthesis; Lipid metabolism; Phosphoprotein; Reference proteome; Steroid biosynthesis; Steroid metabolism; Sterol biosynthesis; Sterol metabolism; Transferase
P05388	RLA0_HUMAN	reviewed	60S acidic ribosomal protein P0 (60S ribosomal protein L10E)	RPLP0	Homo sapiens (Human)	317	cytoplasm [GO:0005737]; cytoplasmic ribonucleoprotein granule [GO:0036464]; cytosol [GO:0005829]; cytosolic large ribosomal subunit [GO:0022625]; dendrite [GO:0030425]; extracellular exosome [GO:0070062]; focal adhesion [GO:0005925]; intracellular ribonucleoprotein complex [GO:0030529]; membrane [GO:0016020]; nucleus [GO:0005634]; preribosome, large subunit precursor [GO:0030687]; large ribosomal…	GO:0000184; GO:0002181; GO:0003735; GO:0005634; GO:0005737; GO:0005829; GO:0005925; GO:0006364; GO:0006412; GO:0006413; GO:0006614; GO:0016020; GO:0019083; GO:0022625; GO:0030425; GO:0030529; GO:0030687; GO:0036464; GO:0044822; GO:0070062; GO:0070180; GO:0071353	hsa:6175;	3D-structure; Alternative splicing; Complete proteome; Cytoplasm; Direct protein sequencing; Host-virus interaction; Isopeptide bond; Nucleus; Phosphoprotein; Reference proteome; Ribonucleoprotein; Ribosomal protein; Ubl conjugation
Q9BXB4	OSB11_HUMAN	reviewed	Oxysterol-binding protein-related protein 11 (ORP-11) (OSBP-related protein 11)	OSBPL11 ORP11 OSBP12	Homo sapiens (Human)	747	Golgi apparatus [GO:0005794]; late endosome membrane [GO:0031902]; lipid binding [GO:0008289]; fat cell differentiation [GO:0045444]; lipid transport [GO:0006869]; positive regulation of sequestering of triglyceride [GO:0010890]	GO:0005794; GO:0006869; GO:0008289; GO:0010890; GO:0031902; GO:0045444	hsa:114885;	3D-structure; Acetylation; Complete proteome; Endosome; Golgi apparatus; Lipid transport; Lipid-binding; Membrane; Phosphoprotein; Polymorphism; Reference proteome; Transport
Q9BXB5	OSB10_HUMAN	reviewed	Oxysterol-binding protein-related protein 10 (ORP-10) (OSBP-related protein 10)	OSBPL10 ORP10 OSBP9	Homo sapiens (Human)	764	cytoplasm [GO:0005737]; cytoskeleton [GO:0005856]; cholesterol binding [GO:0015485]; phosphatidylserine binding [GO:0001786]; lipid metabolic process [GO:0006629]; lipid transport [GO:0006869]	GO:0001786; GO:0005737; GO:0005856; GO:0006629; GO:0006869; GO:0015485	hsa:114884;	Alternative splicing; Coiled coil; Complete proteome; Cytoplasm; Cytoskeleton; Lipid biosynthesis; Lipid metabolism; Lipid transport; Lipid-binding; Methylation; Phosphoprotein; Polymorphism; Reference proteome; Transport
Q8IYD1	ERF3B_HUMAN	reviewed	Eukaryotic peptide chain release factor GTP-binding subunit ERF3B (Eukaryotic peptide chain release factor subunit 3b) (eRF3b) (G1 to S phase transition protein 2 homolog)	GSPT2 ERF3B	Homo sapiens (Human)	628	cytosol [GO:0005829]; translation release factor complex [GO:0018444]; GTP binding [GO:0005525]; GTPase activity [GO:0003924]; poly(A) RNA binding [GO:0044822]; translation release factor activity [GO:0003747]; cell cycle [GO:0007049]; cytoplasmic translational termination [GO:0002184]; nuclear-transcribed mRNA catabolic process, nonsense-mediated decay [GO:0000184]; translational termination [GO…	GO:0000184; GO:0002184; GO:0003747; GO:0003924; GO:0005525; GO:0005829; GO:0006415; GO:0007049; GO:0018444; GO:0044822	hsa:23708;	3D-structure; Cell cycle; Complete proteome; Cytoplasm; GTP-binding; Nonsense-mediated mRNA decay; Nucleotide-binding; Polymorphism; Protein biosynthesis; Reference proteome
Q13009	TIAM1_HUMAN	reviewed	T-lymphoma invasion and metastasis-inducing protein 1 (TIAM-1)	TIAM1	Homo sapiens (Human)	1591	axonal growth cone [GO:0044295]; cell-cell contact zone [GO:0044291]; cell-cell junction [GO:0005911]; cytosol [GO:0005829]; dendritic spine [GO:0043197]; extrinsic component of cytoplasmic side of plasma membrane [GO:0031234]; main axon [GO:0044304]; microtubule [GO:0005874]; neuronal cell body [GO:0043025]; nucleus [GO:0005634]; plasma membrane [GO:0005886]; ruffle membrane [GO:0032587]; guanyl…	GO:0003300; GO:0005057; GO:0005085; GO:0005089; GO:0005634; GO:0005829; GO:0005874; GO:0005886; GO:0005911; GO:0006915; GO:0007160; GO:0008284; GO:0008289; GO:0016477; GO:0016601; GO:0019900; GO:0030335; GO:0030676; GO:0031234; GO:0032092; GO:0032587; GO:0035023; GO:0042220; GO:0043025; GO:0043065; GO:0043197; GO:0043507; GO:0044291; GO:0044295; GO:0044304; GO:0048013; GO:0050772; GO:0051056; GO:…	hsa:7074;	3D-structure; Alternative splicing; Cell junction; Cell membrane; Complete proteome; Guanine-nucleotide releasing factor; Lipid-binding; Lipoprotein; Membrane; Myristate; Phosphoprotein; Polymorphism; Reference proteome; Repeat
O75391	SPAG7_HUMAN	reviewed	Sperm-associated antigen 7	SPAG7	Homo sapiens (Human)	227	nucleus [GO:0005634]; nucleic acid binding [GO:0003676]	GO:0003676; GO:0005634	hsa:9552;	3D-structure; Acetylation; Complete proteome; Nucleus; Phosphoprotein; Reference proteome
O75390	CISY_HUMAN	reviewed	Citrate synthase, mitochondrial (EC 2.3.3.1) (Citrate (Si)-synthase)	CS	Homo sapiens (Human)	466	extracellular exosome [GO:0070062]; mitochondrial matrix [GO:0005759]; mitochondrion [GO:0005739]; nucleus [GO:0005634]; citrate (Si)-synthase activity [GO:0004108]; poly(A) RNA binding [GO:0044822]; carbohydrate metabolic process [GO:0005975]; citrate metabolic process [GO:0006101]; tricarboxylic acid cycle [GO:0006099]	GO:0004108; GO:0005634; GO:0005739; GO:0005759; GO:0005975; GO:0006099; GO:0006101; GO:0044822; GO:0070062	hsa:1431;	Acetylation; Complete proteome; Direct protein sequencing; Methylation; Mitochondrion; Reference proteome; Transferase; Transit peptide; Tricarboxylic acid cycle
O75396	SC22B_HUMAN	reviewed	Vesicle-trafficking protein SEC22b (ER-Golgi SNARE of 24 kDa) (ERS-24) (ERS24) (SEC22 vesicle-trafficking protein homolog B) (SEC22 vesicle-trafficking protein-like 1)	SEC22B SEC22L1	Homo sapiens (Human)	215	endoplasmic reticulum membrane [GO:0005789]; endoplasmic reticulum-Golgi intermediate compartment [GO:0005793]; endoplasmic reticulum-Golgi intermediate compartment membrane [GO:0033116]; ER to Golgi transport vesicle membrane [GO:0012507]; Golgi membrane [GO:0000139]; integral component of membrane [GO:0016021]; melanosome [GO:0042470]; SNARE complex [GO:0031201]; transport vesicle [GO:0030133];…	GO:0000139; GO:0000149; GO:0005484; GO:0005789; GO:0005793; GO:0006888; GO:0006890; GO:0012507; GO:0015031; GO:0016021; GO:0030133; GO:0031201; GO:0033043; GO:0033116; GO:0042470; GO:0045732; GO:0048208; GO:0048280	hsa:9554;	3D-structure; Acetylation; Coiled coil; Complete proteome; Direct protein sequencing; ER-Golgi transport; Endoplasmic reticulum; Golgi apparatus; Membrane; Phosphoprotein; Polymorphism; Protein transport; Reference proteome; Transmembrane; Transmembrane helix; Transport
O75394	RM33_HUMAN	reviewed	39S ribosomal protein L33, mitochondrial (L33mt) (MRP-L33)	MRPL33 C2orf1	Homo sapiens (Human)	65	mitochondrial inner membrane [GO:0005743]; mitochondrial large ribosomal subunit [GO:0005762]; structural constituent of ribosome [GO:0003735]; mitochondrial translational elongation [GO:0070125]; mitochondrial translational termination [GO:0070126]	GO:0003735; GO:0005743; GO:0005762; GO:0070125; GO:0070126	hsa:9553;	3D-structure; Alternative splicing; Complete proteome; Mitochondrion; Reference proteome; Ribonucleoprotein; Ribosomal protein; Transit peptide
Q9H0M0	WWP1_HUMAN	reviewed	NEDD4-like E3 ubiquitin-protein ligase WWP1 (EC 2.3.2.26) (Atrophin-1-interacting protein 5) (AIP5) (HECT-type E3 ubiquitin transferase WWP1) (TGIF-interacting ubiquitin ligase 1) (Tiul1) (WW domain-containing protein 1)	WWP1	Homo sapiens (Human)	922	cytoplasm [GO:0005737]; cytosol [GO:0005829]; extracellular exosome [GO:0070062]; nucleus [GO:0005634]; plasma membrane [GO:0005886]; ubiquitin ligase complex [GO:0000151]; ubiquitin protein ligase activity [GO:0061630]; ubiquitin-protein transferase activity [GO:0004842]; central nervous system development [GO:0007417]; ion transmembrane transport [GO:0034220]; negative regulation of transcripti…	GO:0000151; GO:0004842; GO:0005634; GO:0005737; GO:0005829; GO:0005886; GO:0007165; GO:0007417; GO:0016567; GO:0034220; GO:0042787; GO:0043161; GO:0045892; GO:0046718; GO:0061630; GO:0070062	hsa:11059;	3D-structure; Alternative splicing; Cell membrane; Complete proteome; Cytoplasm; Host-virus interaction; Membrane; Nucleus; Polymorphism; Reference proteome; Repeat; Transferase; Ubl conjugation; Ubl conjugation pathway
Q8IVD9	NUDC3_HUMAN	reviewed	NudC domain-containing protein 3	NUDCD3 KIAA1068	Homo sapiens (Human)	361	cytoplasm [GO:0005737]; unfolded protein binding [GO:0051082]; multicellular organism development [GO:0007275]; protein folding [GO:0006457]	GO:0005737; GO:0006457; GO:0007275; GO:0051082	hsa:23386;	3D-structure; Complete proteome; Phosphoprotein; Polymorphism; Reference proteome
Q8TE69	CX04A_HUMAN	reviewed	Protein CXorf40A (Endothelial-overexpressed lipopolysaccharide-associated factor 1)	CXorf40A CXorf40 EOLA1	Homo sapiens (Human)	158			hsa:91966;	Alternative splicing; Complete proteome; Reference proteome
Q9Y4F1	FARP1_HUMAN	reviewed	FERM, RhoGEF and pleckstrin domain-containing protein 1 (Chondrocyte-derived ezrin-like protein) (Pleckstrin homology domain-containing family C member 2) (PH domain-containing family C member 2)	FARP1 CDEP PLEKHC2	Homo sapiens (Human)	1045	cell junction [GO:0030054]; cytoplasm [GO:0005737]; cytoskeleton [GO:0005856]; cytosol [GO:0005829]; dendrite [GO:0030425]; dendritic spine [GO:0043197]; extrinsic component of cytoplasmic side of plasma membrane [GO:0031234]; filopodium [GO:0030175]; Rac guanyl-nucleotide exchange factor activity [GO:0030676]; Rho guanyl-nucleotide exchange factor activity [GO:0005089]; dendrite morphogenesis [G…	GO:0005089; GO:0005737; GO:0005829; GO:0005856; GO:0007416; GO:0010923; GO:0030054; GO:0030175; GO:0030425; GO:0030676; GO:0031234; GO:0035023; GO:0043197; GO:0048813	hsa:10160;	3D-structure; Alternative splicing; Cell junction; Cell membrane; Cell projection; Complete proteome; Cytoplasm; Developmental protein; Guanine-nucleotide releasing factor; Membrane; Phosphoprotein; Polymorphism; Reference proteome; Repeat; Synapse; Synaptosome
Q86SK9	SCD5_HUMAN	reviewed	Stearoyl-CoA desaturase 5 (EC 1.14.19.1) (Acyl-CoA-desaturase 4) (HSCD5) (Stearoyl-CoA 9-desaturase) (Stearoyl-CoA desaturase 2)	SCD5 ACOD4 SCD2 SCD4	Homo sapiens (Human)	330	endoplasmic reticulum membrane [GO:0005789]; integral component of membrane [GO:0016021]; iron ion binding [GO:0005506]; oxidoreductase activity [GO:0016491]; stearoyl-CoA 9-desaturase activity [GO:0004768]; long-chain fatty acid biosynthetic process [GO:0042759]; long-chain fatty-acyl-CoA biosynthetic process [GO:0035338]; unsaturated fatty acid biosynthetic process [GO:0006636]	GO:0004768; GO:0005506; GO:0005789; GO:0006636; GO:0016021; GO:0016491; GO:0035338; GO:0042759	hsa:79966;	Alternative splicing; Complete proteome; Endoplasmic reticulum; Fatty acid biosynthesis; Fatty acid metabolism; Iron; Lipid biosynthesis; Lipid metabolism; Membrane; Metal-binding; Oxidoreductase; Reference proteome; Transmembrane; Transmembrane helix
Q9Y4F5	C170B_HUMAN	reviewed	Centrosomal protein of 170 kDa protein B (Centrosomal protein 170B) (Cep170B)	CEP170B FAM68C KIAA0284	Homo sapiens (Human)	1589	cytoplasm [GO:0005737]; microtubule [GO:0005874]	GO:0005737; GO:0005874	hsa:283638;	Alternative splicing; Complete proteome; Cytoplasm; Cytoskeleton; Microtubule; Phosphoprotein; Reference proteome
Q9Y4F4	CREC1_HUMAN	reviewed	Crescerin-1 (Protein FAM179B)	FAM179B KIAA0423	Homo sapiens (Human)	1720	ciliary basal body [GO:0036064]; cilium [GO:0005929]; cytoplasm [GO:0005737]; axoneme assembly [GO:0035082]; non-motile cilium assembly [GO:1905515]; positive regulation of microtubule polymerization [GO:0031116]	GO:0005737; GO:0005929; GO:0031116; GO:0035082; GO:0036064; GO:1905515	hsa:23116;	Alternative splicing; Cell projection; Cilium biogenesis/degradation; Complete proteome; Cytoplasm; Cytoskeleton; Polymorphism; Reference proteome; Repeat
Q6PJP8	DCR1A_HUMAN	reviewed	DNA cross-link repair 1A protein (SNM1 homolog A) (hSNM1) (hSNM1A)	DCLRE1A KIAA0086 SNM1 SNM1A	Homo sapiens (Human)	1040	nuclear chromosome, telomeric region [GO:0000784]; nucleolus [GO:0005730]; nucleoplasm [GO:0005654]; nucleus [GO:0005634]; 5'-3' exodeoxyribonuclease activity [GO:0035312]; damaged DNA binding [GO:0003684]; cell division [GO:0051301]; double-strand break repair via nonhomologous end joining [GO:0006303]; interstrand cross-link repair [GO:0036297]; mitotic nuclear division [GO:0007067]; protection…	GO:0000784; GO:0003684; GO:0005634; GO:0005654; GO:0005730; GO:0006303; GO:0007067; GO:0031848; GO:0035312; GO:0036297; GO:0051301	hsa:9937;	3D-structure; Cell cycle; Cell division; Complete proteome; DNA damage; DNA repair; Isopeptide bond; Mitosis; Nucleus; Phosphoprotein; Polymorphism; Reference proteome; Ubl conjugation
Q8N328	PGBD3_HUMAN	reviewed	PiggyBac transposable element-derived protein 3	PGBD3	Homo sapiens (Human)	593			hsa:267004;	Complete proteome; Polymorphism; Reference proteome
Q9H0W9	CK054_HUMAN	reviewed	Ester hydrolase C11orf54 (EC 3.1.-.-)	C11orf54 LP4947 PTD012	Homo sapiens (Human)	315	extracellular exosome [GO:0070062]; nucleus [GO:0005634]; hydrolase activity, acting on ester bonds [GO:0016788]; zinc ion binding [GO:0008270]	GO:0005634; GO:0008270; GO:0016788; GO:0070062	hsa:28970;	3D-structure; Alternative splicing; Complete proteome; Hydrolase; Metal-binding; Nucleus; Phosphoprotein; Reference proteome; Zinc
Q66K89	E4F1_HUMAN	reviewed	Transcription factor E4F1 (EC 6.3.2.-) (E4F transcription factor 1) (Putative E3 ubiquitin-protein ligase E4F1) (Transcription factor E4F) (p120E4F) (p50E4F)	E4F1 E4F	Homo sapiens (Human)	784	cytoplasm [GO:0005737]; nucleoplasm [GO:0005654]; spindle [GO:0005819]; cAMP response element binding [GO:0035497]; DNA binding [GO:0003677]; ligase activity [GO:0016874]; metal ion binding [GO:0046872]; RNA polymerase II regulatory region sequence-specific DNA binding [GO:0000977]; transcription coactivator activity [GO:0003713]; transcription corepressor activity [GO:0003714]; transcription fac…	GO:0000122; GO:0000977; GO:0001227; GO:0003677; GO:0003700; GO:0003713; GO:0003714; GO:0005654; GO:0005737; GO:0005819; GO:0006260; GO:0006351; GO:0007067; GO:0008283; GO:0009794; GO:0010564; GO:0016032; GO:0016567; GO:0016874; GO:0035497; GO:0040008; GO:0046872; GO:0051301; GO:0071850	hsa:1877;	Cell cycle; Cell division; Complete proteome; Cytoplasm; DNA-binding; Growth regulation; Host-virus interaction; Ligase; Metal-binding; Mitosis; Nucleus; Phosphoprotein; Polymorphism; Reference proteome; Repeat; Repressor; Transcription; Transcription regulation; Ubl conjugation; Ubl conjugation pathway; Zinc; Zinc-finger
Q8WVD5	RN141_HUMAN	reviewed	RING finger protein 141 (Zinc finger protein 230)	RNF141 ZNF230	Homo sapiens (Human)	230	membrane [GO:0016020]; DNA binding [GO:0003677]; ubiquitin-protein transferase activity [GO:0004842]; zinc ion binding [GO:0008270]; protein autoubiquitination [GO:0051865]; regulation of transcription, DNA-templated [GO:0006355]	GO:0003677; GO:0004842; GO:0006355; GO:0008270; GO:0016020; GO:0051865	hsa:50862;	3D-structure; Alternative splicing; Complete proteome; Lipoprotein; Membrane; Metal-binding; Myristate; Reference proteome; Zinc; Zinc-finger
Q32P51	RA1L2_HUMAN	reviewed	Heterogeneous nuclear ribonucleoprotein A1-like 2 (hnRNP A1-like 2) (hnRNP core protein A1-like 2)	HNRNPA1L2 HNRNPA1L	Homo sapiens (Human)	320	cytoplasm [GO:0005737]; spliceosomal complex [GO:0005681]; nucleotide binding [GO:0000166]; RNA binding [GO:0003723]; mRNA processing [GO:0006397]; mRNA transport [GO:0051028]; RNA splicing [GO:0008380]	GO:0000166; GO:0003723; GO:0005681; GO:0005737; GO:0006397; GO:0008380; GO:0051028	hsa:144983;	Acetylation; Complete proteome; Cytoplasm; Methylation; Nucleus; Phosphoprotein; Polymorphism; RNA-binding; Reference proteome; Repeat; Ribonucleoprotein; Spliceosome; Transport; mRNA processing; mRNA splicing; mRNA transport
Q8WVD3	RN138_HUMAN	reviewed	E3 ubiquitin-protein ligase RNF138 (EC 6.3.2.-) (Nemo-like kinase-associated RING finger protein) (NLK-associated RING finger protein) (hNARF) (RING finger protein 138)	RNF138 NARF HSD-4 HSD4	Homo sapiens (Human)	245	nucleus [GO:0005634]; site of double-strand break [GO:0035861]; ligase activity [GO:0016874]; protein kinase binding [GO:0019901]; single-stranded DNA binding [GO:0003697]; ubiquitin conjugating enzyme binding [GO:0031624]; ubiquitin protein ligase activity [GO:0061630]; zinc ion binding [GO:0008270]; DNA double-strand break processing involved in repair via single-strand annealing [GO:0010792]; …	GO:0000209; GO:0000724; GO:0003697; GO:0005634; GO:0008270; GO:0010792; GO:0016055; GO:0016567; GO:0016874; GO:0019901; GO:0031624; GO:0032436; GO:0035861; GO:0061630	hsa:51444;	Acetylation; Alternative splicing; Chromosome; Complete proteome; DNA damage; DNA repair; DNA-binding; Ligase; Metal-binding; Phosphoprotein; Polymorphism; Reference proteome; Repeat; Ubl conjugation; Ubl conjugation pathway; Wnt signaling pathway; Zinc; Zinc-finger
P46019	KPB2_HUMAN	reviewed	Phosphorylase b kinase regulatory subunit alpha, liver isoform (Phosphorylase kinase alpha L subunit)	PHKA2 PHKLA PYK	Homo sapiens (Human)	1235	cytosol [GO:0005829]; phosphorylase kinase complex [GO:0005964]; plasma membrane [GO:0005886]; phosphorylase kinase activity [GO:0004689]; carbohydrate metabolic process [GO:0005975]; cellular protein modification process [GO:0006464]; generation of precursor metabolites and energy [GO:0006091]; glycogen catabolic process [GO:0005980]	GO:0004689; GO:0005829; GO:0005886; GO:0005964; GO:0005975; GO:0005980; GO:0006091; GO:0006464	hsa:5256;	Calmodulin-binding; Carbohydrate metabolism; Cell membrane; Complete proteome; Disease mutation; Glycogen metabolism; Glycogen storage disease; Lipoprotein; Membrane; Phosphoprotein; Polymorphism; Prenylation; Reference proteome
Q5T699	CF183_HUMAN	reviewed	Putative uncharacterized protein C6orf183	C6orf183	Homo sapiens (Human)	404				Complete proteome; Reference proteome
Q9BSD7	NTPCR_HUMAN	reviewed	Cancer-related nucleoside-triphosphatase (NTPase) (EC 3.6.1.15) (Nucleoside triphosphate phosphohydrolase)	NTPCR C1orf57	Homo sapiens (Human)	190	extracellular exosome [GO:0070062]; membrane [GO:0016020]; ATP binding [GO:0005524]; nucleoside-triphosphatase activity [GO:0017111]; nucleotide phosphatase activity, acting on free nucleotides [GO:0098519]; poly(A) RNA binding [GO:0044822]	GO:0005524; GO:0016020; GO:0017111; GO:0044822; GO:0070062; GO:0098519	hsa:84284;	3D-structure; ATP-binding; Acetylation; Complete proteome; Hydrolase; Nucleotide-binding; Polymorphism; Reference proteome
P42773	CDN2C_HUMAN	reviewed	Cyclin-dependent kinase 4 inhibitor C (Cyclin-dependent kinase 6 inhibitor) (p18-INK4c) (p18-INK6)	CDKN2C CDKN6	Homo sapiens (Human)	168	cytoplasm [GO:0005737]; cytosol [GO:0005829]; nucleus [GO:0005634]; cyclin-dependent protein serine/threonine kinase inhibitor activity [GO:0004861]; protein kinase binding [GO:0019901]; cell cycle arrest [GO:0007050]; G1/S transition of mitotic cell cycle [GO:0000082]; negative regulation of cell growth [GO:0030308]; negative regulation of cell proliferation [GO:0008285]; negative regulation of …	GO:0000079; GO:0000082; GO:0004861; GO:0005634; GO:0005737; GO:0005829; GO:0007050; GO:0008285; GO:0019901; GO:0030308; GO:0042326; GO:0045736; GO:0048709	hsa:1031;	3D-structure; ANK repeat; Cell cycle; Complete proteome; Polymorphism; Reference proteome; Repeat
Q9NPG4	PCD12_HUMAN	reviewed	Protocadherin-12 (Vascular cadherin-2) (Vascular endothelial cadherin-2) (VE-cad-2) (VE-cadherin-2)	PCDH12 UNQ395/PRO731	Homo sapiens (Human)	1184	cell-cell junction [GO:0005911]; extracellular exosome [GO:0070062]; integral component of plasma membrane [GO:0005887]; plasma membrane [GO:0005886]; calcium ion binding [GO:0005509]; calcium-dependent cell-cell adhesion via plasma membrane cell adhesion molecules [GO:0016339]; glycogen metabolic process [GO:0005977]; homophilic cell adhesion via plasma membrane adhesion molecules [GO:0007156]; …	GO:0005509; GO:0005886; GO:0005887; GO:0005911; GO:0005977; GO:0007156; GO:0008038; GO:0016339; GO:0060711; GO:0070062	hsa:51294;	Calcium; Cell adhesion; Cell junction; Cell membrane; Complete proteome; Glycoprotein; Membrane; Phosphoprotein; Polymorphism; Reference proteome; Repeat; Signal; Transmembrane; Transmembrane helix
Q9NPG8	ZDHC4_HUMAN	reviewed	Probable palmitoyltransferase ZDHHC4 (EC 2.3.1.225) (Zinc finger DHHC domain-containing protein 4) (DHHC-4) (Zinc finger protein 374)	ZDHHC4 ZNF374 DC1 UNQ5787/PRO19576	Homo sapiens (Human)	344	Golgi apparatus [GO:0005794]; integral component of membrane [GO:0016021]; protein-cysteine S-palmitoyltransferase activity [GO:0019706]; zinc ion binding [GO:0008270]	GO:0005794; GO:0008270; GO:0016021; GO:0019706	hsa:55146;	Acyltransferase; Complete proteome; Lipoprotein; Membrane; Palmitate; Polymorphism; Reference proteome; Transferase; Transmembrane; Transmembrane helix
O60921	HUS1_HUMAN	reviewed	Checkpoint protein HUS1 (hHUS1)	HUS1	Homo sapiens (Human)	280	checkpoint clamp complex [GO:0030896]; cytosol [GO:0005829]; nucleolus [GO:0005730]; nucleoplasm [GO:0005654]; nucleus [GO:0005634]; site of double-strand break [GO:0035861]; cellular response to DNA damage stimulus [GO:0006974]; cellular response to ionizing radiation [GO:0071479]; DNA damage checkpoint [GO:0000077]; DNA repair [GO:0006281]; DNA replication [GO:0006260]; double-strand break repa…	GO:0000077; GO:0000724; GO:0001932; GO:0005634; GO:0005654; GO:0005730; GO:0005829; GO:0006260; GO:0006281; GO:0006289; GO:0006468; GO:0006974; GO:0008156; GO:0009411; GO:0009790; GO:0030896; GO:0031573; GO:0033314; GO:0035861; GO:0044778; GO:0071479; GO:1901796	hsa:3364;	3D-structure; Alternative splicing; Complete proteome; Cytoplasm; DNA damage; Nucleus; Polymorphism; Reference proteome
Q5T7W7	TSTD2_HUMAN	reviewed	Thiosulfate sulfurtransferase/rhodanese-like domain-containing protein 2 (Rhodanese domain-containing protein 2)	TSTD2 C9orf97 PP4189	Homo sapiens (Human)	516			hsa:158427;	Alternative splicing; Complete proteome; Phosphoprotein; Polymorphism; Reference proteome
Q9BSJ5	CQ080_HUMAN	reviewed	Uncharacterized protein C17orf80 (Cell migration-inducing gene 3 protein) (Human lung cancer oncogene 8 protein) (HLC-8)	C17orf80 HLC8 MIG3	Homo sapiens (Human)	609	extracellular exosome [GO:0070062]; integral component of membrane [GO:0016021]	GO:0016021; GO:0070062	hsa:55028;	Alternative splicing; Complete proteome; Membrane; Polymorphism; Reference proteome; Transmembrane; Transmembrane helix
P41970	ELK3_HUMAN	reviewed	ETS domain-containing protein Elk-3 (ETS-related protein ERP) (ETS-related protein NET) (Serum response factor accessory protein 2) (SAP-2) (SRF accessory protein 2)	ELK3 NET SAP2	Homo sapiens (Human)	407	intracellular membrane-bounded organelle [GO:0043231]; mitochondrion [GO:0005739]; nucleoplasm [GO:0005654]; nucleus [GO:0005634]; purine-rich negative regulatory element binding [GO:0032422]; RNA polymerase II core promoter proximal region sequence-specific DNA binding [GO:0000978]; transcription corepressor activity [GO:0003714]; transcription factor activity, sequence-specific DNA binding [GO:…	GO:0000978; GO:0001077; GO:0001525; GO:0003700; GO:0003714; GO:0005634; GO:0005654; GO:0005739; GO:0007165; GO:0030154; GO:0032422; GO:0042060; GO:0043231; GO:0045892; GO:0045944	hsa:2004;	Activator; Complete proteome; DNA-binding; Nucleus; Phosphoprotein; Polymorphism; Reference proteome; Repressor; Transcription; Transcription regulation
Q9UI09	NDUAC_HUMAN	reviewed	NADH dehydrogenase [ubiquinone] 1 alpha subcomplex subunit 12 (13 kDa differentiation-associated protein) (Complex I-B17.2) (CI-B17.2) (CIB17.2) (NADH-ubiquinone oxidoreductase subunit B17.2)	NDUFA12 DAP13	Homo sapiens (Human)	145	mitochondrial inner membrane [GO:0005743]; mitochondrial respiratory chain complex I [GO:0005747]; electron carrier activity [GO:0009055]; NADH dehydrogenase (ubiquinone) activity [GO:0008137]; mitochondrial electron transport, NADH to ubiquinone [GO:0006120]; mitochondrial respiratory chain complex I assembly [GO:0032981]; respiratory gaseous exchange [GO:0007585]; response to oxidative stress […	GO:0005743; GO:0005747; GO:0006120; GO:0006979; GO:0007585; GO:0008137; GO:0009055; GO:0032981	hsa:55967;	Acetylation; Alternative splicing; Complete proteome; Electron transport; Leigh syndrome; Membrane; Mitochondrion; Mitochondrion inner membrane; Polymorphism; Reference proteome; Respiratory chain; Transport
Q86Z02	HIPK1_HUMAN	reviewed	Homeodomain-interacting protein kinase 1 (EC 2.7.11.1) (Nuclear body-associated kinase 2)	HIPK1 KIAA0630 MYAK NBAK2	Homo sapiens (Human)	1210	cytoplasm [GO:0005737]; nuclear speck [GO:0016607]; nucleoplasm [GO:0005654]; nucleus [GO:0005634]; PML body [GO:0016605]; ATP binding [GO:0005524]; protein serine/threonine kinase activity [GO:0004674]; adherens junction assembly [GO:0034333]; anterior/posterior pattern specification [GO:0009952]; definitive hemopoiesis [GO:0060216]; embryonic camera-type eye morphogenesis [GO:0048596]; embryoni…	GO:0001654; GO:0004674; GO:0005524; GO:0005634; GO:0005654; GO:0005737; GO:0006351; GO:0006355; GO:0007224; GO:0008284; GO:0009952; GO:0010803; GO:0010842; GO:0016605; GO:0016607; GO:0030182; GO:0034333; GO:0042771; GO:0045766; GO:0048596; GO:0060059; GO:0060216; GO:0060235; GO:0061072; GO:0072577; GO:0097191; GO:1901796	hsa:204851;	ATP-binding; Alternative splicing; Complete proteome; Cytoplasm; Isopeptide bond; Kinase; Nucleotide-binding; Nucleus; Phosphoprotein; Polymorphism; Reference proteome; Serine/threonine-protein kinase; Transcription; Transcription regulation; Transferase; Ubl conjugation
Q9NPF2	CHSTB_HUMAN	reviewed	Carbohydrate sulfotransferase 11 (EC 2.8.2.5) (Chondroitin 4-O-sulfotransferase 1) (Chondroitin 4-sulfotransferase 1) (C4S-1) (C4ST-1) (C4ST1)	CHST11	Homo sapiens (Human)	352	Golgi membrane [GO:0000139]; integral component of membrane [GO:0016021]; membrane [GO:0016020]; chondroitin 4-sulfotransferase activity [GO:0047756]; N-acetylgalactosamine 4-O-sulfotransferase activity [GO:0001537]; N-acetylgalactosamine 4-sulfate 6-O-sulfotransferase activity [GO:0050659]; carbohydrate biosynthetic process [GO:0016051]; chondrocyte development [GO:0002063]; chondroitin sulfate …	GO:0000139; GO:0001537; GO:0002063; GO:0007585; GO:0009791; GO:0016020; GO:0016021; GO:0016051; GO:0030206; GO:0030512; GO:0033037; GO:0036342; GO:0042127; GO:0042733; GO:0043066; GO:0047756; GO:0048589; GO:0048703; GO:0050659	hsa:50515;	Alternative splicing; Carbohydrate metabolism; Chromosomal rearrangement; Complete proteome; Glycoprotein; Golgi apparatus; Membrane; Reference proteome; Signal-anchor; Transferase; Transmembrane; Transmembrane helix
Q8WV19	SFT2A_HUMAN	reviewed	Vesicle transport protein SFT2A (SFT2 domain-containing protein 1) (pRGR1)	SFT2D1 C6orf83	Homo sapiens (Human)	159	integral component of membrane [GO:0016021]; membrane [GO:0016020]; protein transport [GO:0015031]; vesicle-mediated transport [GO:0016192]	GO:0015031; GO:0016020; GO:0016021; GO:0016192	hsa:113402;	Complete proteome; Membrane; Phosphoprotein; Polymorphism; Protein transport; Reference proteome; Transmembrane; Transmembrane helix; Transport
O94993	SOX30_HUMAN	reviewed	Transcription factor SOX-30	SOX30	Homo sapiens (Human)	753	nucleus [GO:0005634]; RNA polymerase II transcription factor activity, sequence-specific DNA binding [GO:0000981]; sequence-specific DNA binding [GO:0043565]; regulation of transcription from RNA polymerase II promoter [GO:0006357]; regulation of transcription, DNA-templated [GO:0006355]; response to corticosteroid [GO:0031960]; spermatogenesis [GO:0007283]; transcription, DNA-templated [GO:00063…	GO:0000981; GO:0005634; GO:0006351; GO:0006355; GO:0006357; GO:0007283; GO:0031960; GO:0043565	hsa:11063;	Activator; Alternative splicing; Complete proteome; DNA-binding; Nucleus; Polymorphism; Reference proteome; Transcription; Transcription regulation
Q6UWS5	PT117_HUMAN	reviewed	Protein PET117 homolog, mitochondrial	PET117 UNQ607/PRO1194	Homo sapiens (Human)	81	mitochondrion [GO:0005739]; mitochondrial respiratory chain complex IV assembly [GO:0033617]	GO:0005739; GO:0033617	hsa:100303755;	Complete proteome; Mitochondrion; Reference proteome; Transit peptide
Q9UKB3	DJC12_HUMAN	reviewed	DnaJ homolog subfamily C member 12 (J domain-containing protein 1)	DNAJC12 JDP1	Homo sapiens (Human)	198			hsa:56521;	3D-structure; Acetylation; Alternative splicing; Chaperone; Complete proteome; Phosphoprotein; Polymorphism; Reference proteome
A2RUS2	DEND3_HUMAN	reviewed	DENN domain-containing protein 3	DENND3 KIAA0870	Homo sapiens (Human)	1198	intracellular [GO:0005622]; Rab guanyl-nucleotide exchange factor activity [GO:0017112]; cellular protein catabolic process [GO:0044257]; endosome to lysosome transport [GO:0008333]	GO:0005622; GO:0008333; GO:0017112; GO:0044257	hsa:22898;	Alternative splicing; Complete proteome; Guanine-nucleotide releasing factor; Polymorphism; Reference proteome; Repeat; WD repeat
P16520	GBB3_HUMAN	reviewed	Guanine nucleotide-binding protein G(I)/G(S)/G(T) subunit beta-3 (Transducin beta chain 3)	GNB3	Homo sapiens (Human)	340	cell body [GO:0044297]; cytosol [GO:0005829]; dendrite [GO:0030425]; extracellular exosome [GO:0070062]; plasma membrane [GO:0005886]; GTPase activity [GO:0003924]; GTPase binding [GO:0051020]; signal transducer activity [GO:0004871]; cellular response to glucagon stimulus [GO:0071377]; G-protein coupled receptor signaling pathway [GO:0007186]; protein folding [GO:0006457]; regulation of blood pr…	GO:0003924; GO:0004871; GO:0005829; GO:0005886; GO:0006457; GO:0007186; GO:0008217; GO:0030425; GO:0044297; GO:0051020; GO:0070062; GO:0071377	hsa:2784;	Alternative splicing; Complete proteome; Direct protein sequencing; Polymorphism; Reference proteome; Repeat; Transducer; WD repeat
P19447	ERCC3_HUMAN	reviewed	TFIIH basal transcription factor complex helicase XPB subunit (EC 3.6.4.12) (Basic transcription factor 2 89 kDa subunit) (BTF2 p89) (DNA excision repair protein ERCC-3) (DNA repair protein complementing XP-B cells) (TFIIH basal transcription factor complex 89 kDa subunit) (TFIIH 89 kDa subunit) (TFIIH p89) (Xeroderma pigmentosum group B-complementing protein)	ERCC3 XPB XPBC	Homo sapiens (Human)	782	core TFIIH complex [GO:0000439]; holo TFIIH complex [GO:0005675]; nucleoplasm [GO:0005654]; nucleus [GO:0005634]; transcription factor TFIID complex [GO:0005669]; 3'-5' DNA helicase activity [GO:0043138]; ATP binding [GO:0005524]; ATP-dependent DNA helicase activity [GO:0004003]; ATPase activity [GO:0016887]; damaged DNA binding [GO:0003684]; dATP binding [GO:0032564]; DNA binding [GO:0003677]; G…	GO:0000439; GO:0000717; GO:0001666; GO:0003677; GO:0003684; GO:0004003; GO:0004386; GO:0005524; GO:0005525; GO:0005634; GO:0005654; GO:0005669; GO:0005675; GO:0006265; GO:0006281; GO:0006283; GO:0006289; GO:0006293; GO:0006294; GO:0006295; GO:0006296; GO:0006361; GO:0006362; GO:0006363; GO:0006366; GO:0006367; GO:0006368; GO:0006370; GO:0006915; GO:0006979; GO:0008022; GO:0008104; GO:0008134; GO:…	hsa:2071;	3D-structure; ATP-binding; Cockayne syndrome; Complete proteome; DNA damage; DNA repair; DNA-binding; Deafness; Disease mutation; Dwarfism; Helicase; Host-virus interaction; Hydrolase; Ichthyosis; Nucleotide-binding; Nucleus; Phosphoprotein; Polymorphism; Reference proteome; Transcription; Transcription regulation; Xeroderma pigmentosum
Q96LZ7	RMD2_HUMAN	reviewed	Regulator of microtubule dynamics protein 2 (RMD-2) (hRMD-2) (Protein FAM82A1)	RMDN2 FAM82A FAM82A1 BLOCK18 UNQ9371/PRO34163	Homo sapiens (Human)	410	cytoplasm [GO:0005737]; integral component of membrane [GO:0016021]; microtubule [GO:0005874]; spindle pole [GO:0000922]	GO:0000922; GO:0005737; GO:0005874; GO:0016021	hsa:151393;	Alternative splicing; Coiled coil; Complete proteome; Cytoplasm; Cytoskeleton; Membrane; Microtubule; Phosphoprotein; Polymorphism; Reference proteome; Transmembrane; Transmembrane helix
Q2VIR3	IF2GL_HUMAN	reviewed	Putative eukaryotic translation initiation factor 2 subunit 3-like protein (Eukaryotic translation initiation factor 2 subunit gamma A) (eIF-2-gamma A) (eIF-2gA)	EIF2S3L	Homo sapiens (Human)	472	intracellular [GO:0005622]; GTP binding [GO:0005525]; GTPase activity [GO:0003924]; translation initiation factor activity [GO:0003743]; formation of translation preinitiation complex [GO:0001731]	GO:0001731; GO:0003743; GO:0003924; GO:0005525; GO:0005622		Acetylation; Alternative splicing; Complete proteome; GTP-binding; Initiation factor; Nucleotide-binding; Phosphoprotein; Protein biosynthesis; Reference proteome
Q96LZ3	CANB2_HUMAN	reviewed	Calcineurin subunit B type 2 (Calcineurin B-like protein) (CBLP) (Calcineurin BII) (CNBII) (PPP3R1-like) (Protein phosphatase 2B regulatory subunit 2) (Protein phosphatase 3 regulatory subunit B beta isoform)	PPP3R2 CBLP PPP3RL	Homo sapiens (Human)	170	calcium ion binding [GO:0005509]	GO:0005509	hsa:5535;	Calcium; Complete proteome; Lipoprotein; Metal-binding; Myristate; Reference proteome; Repeat
Q53TN4	CYBR1_HUMAN	reviewed	Cytochrome b reductase 1 (EC 1.-.-.-) (Duodenal cytochrome b) (Ferric-chelate reductase 3)	CYBRD1 DCYTB FRRS3	Homo sapiens (Human)	286	brush border membrane [GO:0031526]; extracellular exosome [GO:0070062]; integral component of membrane [GO:0016021]; plasma membrane [GO:0005886]; ferric-chelate reductase activity [GO:0000293]; metal ion binding [GO:0046872]; oxidoreductase activity, oxidizing metal ions [GO:0016722]; cellular iron ion homeostasis [GO:0006879]; response to iron ion [GO:0010039]	GO:0000293; GO:0005886; GO:0006879; GO:0010039; GO:0016021; GO:0016722; GO:0031526; GO:0046872; GO:0070062	hsa:79901;	Alternative splicing; Complete proteome; Electron transport; Glycoprotein; Heme; Iron; Membrane; Metal-binding; Oxidoreductase; Phosphoprotein; Polymorphism; Reference proteome; Transmembrane; Transmembrane helix; Transport
Q16512	PKN1_HUMAN	reviewed	Serine/threonine-protein kinase N1 (EC 2.7.11.13) (Protease-activated kinase 1) (PAK-1) (Protein kinase C-like 1) (Protein kinase C-like PKN) (Protein kinase PKN-alpha) (Protein-kinase C-related kinase 1) (Serine-threonine protein kinase N)	PKN1 PAK1 PKN PRK1 PRKCL1	Homo sapiens (Human)	942	cleavage furrow [GO:0032154]; cytoplasm [GO:0005737]; cytoplasmic, membrane-bounded vesicle [GO:0016023]; cytosol [GO:0005829]; endosome [GO:0005768]; midbody [GO:0030496]; nucleoplasm [GO:0005654]; nucleus [GO:0005634]; plasma membrane [GO:0005886]; protein complex [GO:0043234]; androgen receptor binding [GO:0050681]; ATP binding [GO:0005524]; chromatin binding [GO:0003682]; GTP-Rho binding [GO:…	GO:0001782; GO:0001783; GO:0002634; GO:0002637; GO:0003014; GO:0003682; GO:0004672; GO:0004674; GO:0004697; GO:0005080; GO:0005524; GO:0005634; GO:0005654; GO:0005737; GO:0005768; GO:0005829; GO:0005886; GO:0006351; GO:0006357; GO:0006468; GO:0006469; GO:0006972; GO:0007165; GO:0007257; GO:0010631; GO:0016023; GO:0017049; GO:0018105; GO:0030374; GO:0030496; GO:0030889; GO:0032154; GO:0035402; GO:…	hsa:5585;	3D-structure; ATP-binding; Acetylation; Alternative splicing; Cell membrane; Chromatin regulator; Complete proteome; Cytoplasm; Endosome; Kinase; Membrane; Nucleotide-binding; Nucleus; Phosphoprotein; Polymorphism; Reference proteome; Repeat; Serine/threonine-protein kinase; Transcription; Transcription regulation; Transferase; Ubl conjugation
Q14004	CDK13_HUMAN	reviewed	Cyclin-dependent kinase 13 (EC 2.7.11.22) (EC 2.7.11.23) (CDC2-related protein kinase 5) (Cell division cycle 2-like protein kinase 5) (Cell division protein kinase 13) (hCDK13) (Cholinesterase-related cell division controller)	CDK13 CDC2L CDC2L5 CHED KIAA1791	Homo sapiens (Human)	1512	cyclin K-CDK13 complex [GO:0002945]; cytoplasm [GO:0005737]; extracellular space [GO:0005615]; Golgi apparatus [GO:0005794]; nuclear cyclin-dependent protein kinase holoenzyme complex [GO:0019908]; nuclear speck [GO:0016607]; nucleoplasm [GO:0005654]; ATP binding [GO:0005524]; cyclin binding [GO:0030332]; cyclin-dependent protein serine/threonine kinase activity [GO:0004693]; poly(A) RNA binding …	GO:0000380; GO:0002945; GO:0004672; GO:0004693; GO:0005524; GO:0005615; GO:0005654; GO:0005737; GO:0005794; GO:0007088; GO:0007275; GO:0008284; GO:0008353; GO:0016032; GO:0016607; GO:0019908; GO:0030097; GO:0030332; GO:0044822; GO:0070816	hsa:8621;	3D-structure; ATP-binding; Acetylation; Alternative splicing; Complete proteome; Host-virus interaction; Kinase; Nucleotide-binding; Nucleus; Phosphoprotein; Polymorphism; RNA editing; Reference proteome; Serine/threonine-protein kinase; Transferase; mRNA processing; mRNA splicing
Q14008	CKAP5_HUMAN	reviewed	Cytoskeleton-associated protein 5 (Colonic and hepatic tumor overexpressed gene protein) (Ch-TOG)	CKAP5 KIAA0097	Homo sapiens (Human)	2032	cell-cell adherens junction [GO:0005913]; centrosome [GO:0005813]; condensed chromosome kinetochore [GO:0000777]; cytosol [GO:0005829]; kinetochore [GO:0000776]; membrane [GO:0016020]; protein complex [GO:0043234]; spindle pole [GO:0000922]; cadherin binding involved in cell-cell adhesion [GO:0098641]; microtubule plus-end binding [GO:0051010]; cell division [GO:0051301]; centrosome duplication […	GO:0000086; GO:0000776; GO:0000777; GO:0000922; GO:0005813; GO:0005829; GO:0005913; GO:0007051; GO:0007062; GO:0007067; GO:0016020; GO:0030951; GO:0043234; GO:0046785; GO:0050658; GO:0051010; GO:0051297; GO:0051298; GO:0051301; GO:0098641	hsa:9793;	3D-structure; Acetylation; Alternative splicing; Cell cycle; Cell division; Centromere; Chromosome; Complete proteome; Cytoplasm; Cytoskeleton; Kinetochore; Mitosis; Phosphoprotein; Polymorphism; Reference proteome; Repeat
O77932	DXO_HUMAN	reviewed	Decapping and exoribonuclease protein (DXO) (EC 3.1.13.-) (EC 3.6.1.-) (Dom-3 homolog Z)	DXO DOM3L DOM3Z NG6	Homo sapiens (Human)	396	cytoplasm [GO:0005737]; nucleus [GO:0005634]; plasma membrane [GO:0005886]; 5'-3' exonuclease activity [GO:0008409]; magnesium ion binding [GO:0000287]; mRNA binding [GO:0003729]; nucleotide binding [GO:0000166]; RNA pyrophosphohydrolase activity [GO:0034353]; metabolic process [GO:0008152]; mRNA catabolic process [GO:0006402]; nuclear mRNA surveillance [GO:0071028]; nucleic acid phosphodiester b…	GO:0000166; GO:0000287; GO:0003729; GO:0005634; GO:0005737; GO:0005886; GO:0006402; GO:0008152; GO:0008409; GO:0034353; GO:0050779; GO:0071028; GO:0090305	hsa:1797;	Complete proteome; Exonuclease; Hydrolase; Magnesium; Metal-binding; Nuclease; Nucleotide-binding; Nucleus; Phosphoprotein; Polymorphism; RNA-binding; Reference proteome
Q6UWV2	MPZL3_HUMAN	reviewed	Myelin protein zero-like protein 3	MPZL3 UNQ2966/PRO7425	Homo sapiens (Human)	235	integral component of membrane [GO:0016021]; cell adhesion [GO:0007155]; extracellular matrix organization [GO:0030198]; hair cycle [GO:0042633]	GO:0007155; GO:0016021; GO:0030198; GO:0042633	hsa:196264;	Alternative splicing; Cell adhesion; Complete proteome; Direct protein sequencing; Disulfide bond; Glycoprotein; Immunoglobulin domain; Membrane; Polymorphism; Reference proteome; Signal; Transmembrane; Transmembrane helix
Q8WY22	BRI3B_HUMAN	reviewed	BRI3-binding protein (I3-binding protein) (Cervical cancer 1 proto-oncogene-binding protein KG19) (HCCRBP-1)	BRI3BP KG19	Homo sapiens (Human)	251	integral component of membrane [GO:0016021]; mitochondrial outer membrane [GO:0005741]; mitochondrion [GO:0005739]	GO:0005739; GO:0005741; GO:0016021	hsa:140707;	Acetylation; Coiled coil; Complete proteome; Membrane; Mitochondrion; Mitochondrion outer membrane; Phosphoprotein; Proto-oncogene; Reference proteome; Transmembrane; Transmembrane helix
Q7Z7J7	LHPL4_HUMAN	reviewed	Lipoma HMGIC fusion partner-like 4 protein	LHFPL4	Homo sapiens (Human)	247	integral component of membrane [GO:0016021]	GO:0016021	hsa:375323;	Complete proteome; Membrane; Reference proteome; Transmembrane; Transmembrane helix
P55916	UCP3_HUMAN	reviewed	Mitochondrial uncoupling protein 3 (UCP 3) (Solute carrier family 25 member 9)	UCP3 SLC25A9	Homo sapiens (Human)	312	integral component of membrane [GO:0016021]; mitochondrial inner membrane [GO:0005743]; mitochondrion [GO:0005739]; oxidative phosphorylation uncoupler activity [GO:0017077]; transporter activity [GO:0005215]; aging [GO:0007568]; cellular response to hormone stimulus [GO:0032870]; fatty acid metabolic process [GO:0006631]; lipid metabolic process [GO:0006629]; mitochondrial transport [GO:0006839]…	GO:0000303; GO:0001666; GO:0005215; GO:0005739; GO:0005743; GO:0006629; GO:0006631; GO:0006839; GO:0007568; GO:0007584; GO:0007585; GO:0009409; GO:0014823; GO:0015992; GO:0016021; GO:0017077; GO:0032868; GO:0032870; GO:0051384	hsa:7352;	Alternative splicing; Complete proteome; Diabetes mellitus; Disease mutation; Membrane; Mitochondrion; Mitochondrion inner membrane; Obesity; Polymorphism; Reference proteome; Repeat; Transmembrane; Transmembrane helix; Transport
Q8NCW5	NNRE_HUMAN	reviewed	NAD(P)H-hydrate epimerase (EC 5.1.99.6) (Apolipoprotein A-I-binding protein) (AI-BP) (NAD(P)HX epimerase) (YjeF N-terminal domain-containing protein 1) (YjeF_N1)	NAXE AIBP APOA1BP YJEFN1	Homo sapiens (Human)	288	cell body [GO:0044297]; cilium [GO:0005929]; cytoplasm [GO:0005737]; cytosol [GO:0005829]; extracellular exosome [GO:0070062]; extracellular region [GO:0005576]; extracellular space [GO:0005615]; intracellular membrane-bounded organelle [GO:0043231]; mitochondrial matrix [GO:0005759]; mitochondrion [GO:0005739]; nucleoplasm [GO:0005654]; metal ion binding [GO:0046872]; NADHX epimerase activity [G…	GO:0000166; GO:0005576; GO:0005615; GO:0005654; GO:0005737; GO:0005739; GO:0005759; GO:0005829; GO:0005929; GO:0006769; GO:0043231; GO:0044297; GO:0046872; GO:0051289; GO:0052856; GO:0052857; GO:0070062	hsa:128240;	Alternative splicing; Complete proteome; Isomerase; Metal-binding; Mitochondrion; NAD; NADP; Nucleotide-binding; Phosphoprotein; Polymorphism; Potassium; Reference proteome; Secreted; Transit peptide
Q6Y288	B3GLT_HUMAN	reviewed	Beta-1,3-glucosyltransferase (Beta3Glc-T) (EC 2.4.1.-) (Beta 3-glucosyltransferase) (Beta-3-glycosyltransferase-like)	B3GLCT B3GALTL B3GTL	Homo sapiens (Human)	498	endoplasmic reticulum membrane [GO:0005789]; integral component of membrane [GO:0016021]; transferase activity, transferring glycosyl groups [GO:0016757]; fucose metabolic process [GO:0006004]; protein O-linked fucosylation [GO:0036066]	GO:0005789; GO:0006004; GO:0016021; GO:0016757; GO:0036066	hsa:145173;	Carbohydrate metabolism; Complete proteome; Congenital disorder of glycosylation; Endoplasmic reticulum; Fucose metabolism; Glycoprotein; Glycosyltransferase; Membrane; Polymorphism; Reference proteome; Signal-anchor; Transferase; Transmembrane; Transmembrane helix
Q8NCW6	GLT11_HUMAN	reviewed	Polypeptide N-acetylgalactosaminyltransferase 11 (EC 2.4.1.41) (Polypeptide GalNAc transferase 11) (GalNAc-T11) (pp-GaNTase 11) (Protein-UDP acetylgalactosaminyltransferase 11) (UDP-GalNAc:polypeptide N-acetylgalactosaminyltransferase 11)	GALNT11	Homo sapiens (Human)	608	Golgi membrane [GO:0000139]; integral component of membrane [GO:0016021]; carbohydrate binding [GO:0030246]; metal ion binding [GO:0046872]; Notch binding [GO:0005112]; polypeptide N-acetylgalactosaminyltransferase activity [GO:0004653]; cilium morphogenesis [GO:0060271]; determination of left/right symmetry [GO:0007368]; Notch receptor processing [GO:0007220]; Notch signaling involved in heart d…	GO:0000139; GO:0004653; GO:0005112; GO:0007220; GO:0007368; GO:0008593; GO:0016021; GO:0016266; GO:0018243; GO:0030246; GO:0046872; GO:0060271; GO:0061314	hsa:63917;	Alternative splicing; Complete proteome; Disulfide bond; Glycoprotein; Glycosyltransferase; Golgi apparatus; Heterotaxy; Lectin; Manganese; Membrane; Metal-binding; Notch signaling pathway; Phosphoprotein; Polymorphism; Reference proteome; Signal-anchor; Transferase; Transmembrane; Transmembrane helix
Q9HA77	SYCM_HUMAN	reviewed	Probable cysteine--tRNA ligase, mitochondrial (EC 6.1.1.16) (Cysteinyl-tRNA synthetase) (CysRS)	CARS2 OK/SW-cl.10	Homo sapiens (Human)	564	cytoplasm [GO:0005737]; mitochondrial matrix [GO:0005759]; ATP binding [GO:0005524]; cysteine-tRNA ligase activity [GO:0004817]; metal ion binding [GO:0046872]; cysteinyl-tRNA aminoacylation [GO:0006423]	GO:0004817; GO:0005524; GO:0005737; GO:0005759; GO:0006423; GO:0046872	hsa:79587;	ATP-binding; Aminoacyl-tRNA synthetase; Complete proteome; Disease mutation; Ligase; Metal-binding; Mitochondrion; Nucleotide-binding; Polymorphism; Protein biosynthesis; Reference proteome; Transit peptide; Zinc
O15482	TEX28_HUMAN	reviewed	Testis-specific protein TEX28	TEX28 CXorf2; TEX28P1; TEX28P2	Homo sapiens (Human)	410	integral component of membrane [GO:0016021]	GO:0016021	hsa:1527;	Coiled coil; Complete proteome; Membrane; Reference proteome; Transmembrane; Transmembrane helix
Q9UFC0	LRWD1_HUMAN	reviewed	Leucine-rich repeat and WD repeat-containing protein 1 (Centromere protein 33) (CENP-33) (Origin recognition complex-associated protein) (ORC-associated protein) (ORCA)	LRWD1 CENP-33 ORCA	Homo sapiens (Human)	647	condensed chromosome kinetochore [GO:0000777]; cytoplasm [GO:0005737]; kinetochore [GO:0000776]; microtubule organizing center [GO:0005815]; nuclear origin of replication recognition complex [GO:0005664]; nucleus [GO:0005634]; pericentric heterochromatin [GO:0005721]; telomeric heterochromatin [GO:0031933]; chromatin binding [GO:0003682]; methyl-CpG binding [GO:0008327]; methylated histone bindin…	GO:0000776; GO:0000777; GO:0003682; GO:0005634; GO:0005664; GO:0005721; GO:0005737; GO:0005815; GO:0006270; GO:0006325; GO:0008327; GO:0016569; GO:0031933; GO:0035064; GO:0071169	hsa:222229;	Centromere; Chromatin regulator; Chromosome; Complete proteome; Cytoplasm; Cytoskeleton; DNA replication; Kinetochore; Leucine-rich repeat; Nucleus; Phosphoprotein; Reference proteome; Repeat; Telomere; Ubl conjugation; WD repeat
O43325	LYRM1_HUMAN	reviewed	LYR motif-containing protein 1	LYRM1	Homo sapiens (Human)	122	intercellular bridge [GO:0045171]; mitochondrion [GO:0005739]; nucleoplasm [GO:0005654]	GO:0005654; GO:0005739; GO:0045171	hsa:57149;	Complete proteome; Nucleus; Reference proteome
O43324	MCA3_HUMAN	reviewed	Eukaryotic translation elongation factor 1 epsilon-1 (Aminoacyl tRNA synthetase complex-interacting multifunctional protein 3) (Elongation factor p18) (Multisynthase complex auxiliary component p18)	EEF1E1 AIMP3 P18	Homo sapiens (Human)	174	cytoplasm [GO:0005737]; cytosol [GO:0005829]; extracellular exosome [GO:0070062]; nucleus [GO:0005634]; glutathione transferase activity [GO:0004364]; translation elongation factor activity [GO:0003746]; glutathione metabolic process [GO:0006749]; negative regulation of cell proliferation [GO:0008285]; positive regulation of apoptotic process [GO:0043065]; positive regulation of cellular senescen…	GO:0003746; GO:0004364; GO:0005634; GO:0005737; GO:0005829; GO:0006418; GO:0006749; GO:0008285; GO:0043065; GO:0043517; GO:0070062; GO:2000774	hsa:9521;	3D-structure; Acetylation; Alternative splicing; Coiled coil; Complete proteome; Cytoplasm; Direct protein sequencing; Nucleus; Protein biosynthesis; Reference proteome
A1KZ92	PXDNL_HUMAN	reviewed	Peroxidasin-like protein (EC 1.11.1.7) (Cardiac peroxidase) (Vascular peroxidase 2) (polysomal ribonuclease 1) (PRM1)	PXDNL VPO2	Homo sapiens (Human)	1463	cytoplasm [GO:0005737]; extracellular space [GO:0005615]; endonuclease activity [GO:0004519]; heme binding [GO:0020037]; metal ion binding [GO:0046872]; peroxidase activity [GO:0004601]; hydrogen peroxide catabolic process [GO:0042744]; oxidation-reduction process [GO:0055114]; response to oxidative stress [GO:0006979]	GO:0004519; GO:0004601; GO:0005615; GO:0005737; GO:0006979; GO:0020037; GO:0042744; GO:0046872; GO:0055114	hsa:137902;	Alternative splicing; Calcium; Complete proteome; Cytoplasm; Disulfide bond; Endonuclease; Glycoprotein; Heme; Hydrogen peroxide; Hydrolase; Immunoglobulin domain; Iron; Leucine-rich repeat; Metal-binding; Nuclease; Oxidoreductase; Peroxidase; Phosphoprotein; Polymorphism; Reference proteome; Repeat; Secreted; Signal
O43548	TGM5_HUMAN	reviewed	Protein-glutamine gamma-glutamyltransferase 5 (EC 2.3.2.13) (Transglutaminase X) (TG(X)) (TGX) (TGase X) (Transglutaminase-5) (TGase-5)	TGM5 TGMX	Homo sapiens (Human)	720	cytoplasm [GO:0005737]; metal ion binding [GO:0046872]; protein-glutamine gamma-glutamyltransferase activity [GO:0003810]; cellular protein modification process [GO:0006464]; epidermis development [GO:0008544]; peptide cross-linking [GO:0018149]	GO:0003810; GO:0005737; GO:0006464; GO:0008544; GO:0018149; GO:0046872	hsa:9333;	Acetylation; Acyltransferase; Alternative splicing; Calcium; Complete proteome; Cytoplasm; Direct protein sequencing; Disease mutation; Metal-binding; Polymorphism; Reference proteome; Transferase
P49406	RM19_HUMAN	reviewed	39S ribosomal protein L19, mitochondrial (L19mt) (MRP-L19) (39S ribosomal protein L15, mitochondrial) (L15mt) (MRP-L15)	MRPL19 KIAA0104 MRPL15	Homo sapiens (Human)	292	mitochondrial inner membrane [GO:0005743]; mitochondrial large ribosomal subunit [GO:0005762]; nuclear membrane [GO:0031965]; nucleus [GO:0005634]; structural constituent of ribosome [GO:0003735]; mitochondrial translational elongation [GO:0070125]; mitochondrial translational termination [GO:0070126]	GO:0003735; GO:0005634; GO:0005743; GO:0005762; GO:0031965; GO:0070125; GO:0070126	hsa:9801;	3D-structure; Complete proteome; Mitochondrion; Phosphoprotein; Reference proteome; Ribonucleoprotein; Ribosomal protein; Transit peptide
P0DL12	SIM17_HUMAN	reviewed	Small integral membrane protein 17	SMIM17	Homo sapiens (Human)	118	integral component of membrane [GO:0016021]	GO:0016021	hsa:147670;	Complete proteome; Membrane; Reference proteome; Transmembrane; Transmembrane helix
Q96KF7	SMIM8_HUMAN	reviewed	Small integral membrane protein 8	SMIM8 C6orf162 DC18	Homo sapiens (Human)	97	integral component of membrane [GO:0016021]	GO:0016021	hsa:57150;	Complete proteome; Membrane; Reference proteome; Transmembrane; Transmembrane helix
Q0ZLH3	PJVK_HUMAN	reviewed	Pejvakin (Autosomal recessive deafness type 59 protein)	DFNB59 PJVK	Homo sapiens (Human)	352	neuronal cell body [GO:0043025]; sensory perception of sound [GO:0007605]	GO:0007605; GO:0043025	hsa:494513;	Complete proteome; Deafness; Disease mutation; Hearing; Non-syndromic deafness; Polymorphism; Reference proteome
Q7Z7F7	RM55_HUMAN	reviewed	39S ribosomal protein L55, mitochondrial (L55mt) (MRP-L55)	MRPL55 UNQ5835/PRO19675	Homo sapiens (Human)	128	mitochondrial inner membrane [GO:0005743]; mitochondrial large ribosomal subunit [GO:0005762]; structural constituent of ribosome [GO:0003735]; mitochondrial translational elongation [GO:0070125]; mitochondrial translational termination [GO:0070126]; translation [GO:0006412]	GO:0003735; GO:0005743; GO:0005762; GO:0006412; GO:0070125; GO:0070126	hsa:128308;	3D-structure; Alternative splicing; Complete proteome; Mitochondrion; Phosphoprotein; Polymorphism; Reference proteome; Ribonucleoprotein; Ribosomal protein; Transit peptide
P30486	1B48_HUMAN	reviewed	HLA class I histocompatibility antigen, B-48 alpha chain (Bw-48) (MHC class I antigen B*48)	HLA-B HLAB	Homo sapiens (Human)	362	cell surface [GO:0009986]; early endosome membrane [GO:0031901]; endoplasmic reticulum [GO:0005783]; ER to Golgi transport vesicle membrane [GO:0012507]; Golgi apparatus [GO:0005794]; Golgi membrane [GO:0000139]; integral component of lumenal side of endoplasmic reticulum membrane [GO:0071556]; MHC class I protein complex [GO:0042612]; phagocytic vesicle membrane [GO:0030670]; plasma membrane [GO…	GO:0000139; GO:0002474; GO:0002479; GO:0002480; GO:0005783; GO:0005794; GO:0005886; GO:0009986; GO:0012507; GO:0016032; GO:0030670; GO:0031901; GO:0042605; GO:0042612; GO:0050776; GO:0060333; GO:0060337; GO:0071556		Complete proteome; Disulfide bond; Glycoprotein; Host-virus interaction; Immunity; MHC I; Membrane; Polymorphism; Reference proteome; Signal; Transmembrane; Transmembrane helix; Ubl conjugation
Q7Z7F0	K0907_HUMAN	reviewed	UPF0469 protein KIAA0907	KIAA0907 BLOM7	Homo sapiens (Human)	614	nucleus [GO:0005634]; RNA binding [GO:0003723]	GO:0003723; GO:0005634	hsa:22889;	3D-structure; Alternative splicing; Complete proteome; Phosphoprotein; Reference proteome
Q3SY17	S2552_HUMAN	reviewed	Solute carrier family 25 member 52 (Mitochondrial carrier triple repeat protein 2)	SLC25A52 MCART2	Homo sapiens (Human)	297	integral component of membrane [GO:0016021]; mitochondrial inner membrane [GO:0005743]; transport [GO:0006810]	GO:0005743; GO:0006810; GO:0016021	hsa:147407;	Complete proteome; Membrane; Mitochondrion; Mitochondrion inner membrane; Polymorphism; Reference proteome; Repeat; Transmembrane; Transmembrane helix; Transport
Q9Y2K5	R3HD2_HUMAN	reviewed	R3H domain-containing protein 2	R3HDM2 KIAA1002	Homo sapiens (Human)	976	nucleus [GO:0005634]; poly(A) RNA binding [GO:0044822]	GO:0005634; GO:0044822	hsa:22864;	3D-structure; Alternative splicing; Complete proteome; Nucleus; Phosphoprotein; Polymorphism; Reference proteome
Q9Y2K6	UBP20_HUMAN	reviewed	Ubiquitin carboxyl-terminal hydrolase 20 (EC 3.4.19.12) (Deubiquitinating enzyme 20) (Ubiquitin thioesterase 20) (Ubiquitin-specific-processing protease 20) (VHL-interacting deubiquitinating enzyme 2) (hVDU2)	USP20 KIAA1003 LSFR3A VDU2	Homo sapiens (Human)	914	centrosome [GO:0005813]; perinuclear region of cytoplasm [GO:0048471]; cysteine-type endopeptidase activity [GO:0004197]; G-protein coupled receptor binding [GO:0001664]; thiol-dependent ubiquitin-specific protease activity [GO:0004843]; zinc ion binding [GO:0008270]; endocytosis [GO:0006897]; protein deubiquitination [GO:0016579]; protein K48-linked deubiquitination [GO:0071108]; protein K63-lin…	GO:0001664; GO:0004197; GO:0004843; GO:0005813; GO:0006511; GO:0006897; GO:0008270; GO:0008277; GO:0016579; GO:0048471; GO:0070536; GO:0071108	hsa:10868;	Complete proteome; Cytoplasm; Cytoskeleton; Endocytosis; Hydrolase; Metal-binding; Phosphoprotein; Polymorphism; Protease; Reference proteome; Repeat; Thiol protease; Ubl conjugation; Ubl conjugation pathway; Zinc; Zinc-finger
Q9Y2K3	MYH15_HUMAN	reviewed	Myosin-15 (Myosin heavy chain 15)	MYH15 KIAA1000	Homo sapiens (Human)	1946	myofibril [GO:0030016]; myosin filament [GO:0032982]; ATP binding [GO:0005524]; motor activity [GO:0003774]; extraocular skeletal muscle development [GO:0002074]	GO:0002074; GO:0003774; GO:0005524; GO:0030016; GO:0032982	hsa:22989;	ATP-binding; Actin-binding; Calmodulin-binding; Coiled coil; Complete proteome; Cytoplasm; Isopeptide bond; Methylation; Motor protein; Muscle protein; Myosin; Nucleotide-binding; Phosphoprotein; Polymorphism; Reference proteome; Thick filament; Ubl conjugation
Q9UHY1	NRBP_HUMAN	reviewed	Nuclear receptor-binding protein	NRBP1 BCON3 NRBP	Homo sapiens (Human)	535	cell cortex [GO:0005938]; cytosol [GO:0005829]; endomembrane system [GO:0012505]; lamellipodium [GO:0030027]; membrane [GO:0016020]; nucleoplasm [GO:0005654]; perinuclear region of cytoplasm [GO:0048471]; ATP binding [GO:0005524]; protein homodimerization activity [GO:0042803]; protein serine/threonine kinase activity [GO:0004674]; ER to Golgi vesicle-mediated transport [GO:0006888]; intracellula…	GO:0004674; GO:0005524; GO:0005654; GO:0005829; GO:0005938; GO:0006367; GO:0006468; GO:0006888; GO:0012505; GO:0016020; GO:0030027; GO:0035556; GO:0042803; GO:0048471	hsa:29959;	Acetylation; Cell projection; Complete proteome; Cytoplasm; Membrane; Phosphoprotein; Polymorphism; Reference proteome
Q96MT3	PRIC1_HUMAN	reviewed	Prickle-like protein 1 (REST/NRSF-interacting LIM domain protein 1)	PRICKLE1 RILP	Homo sapiens (Human)	831	cytosol [GO:0005829]; nuclear membrane [GO:0031965]; nucleus [GO:0005634]; zinc ion binding [GO:0008270]; aorta development [GO:0035904]; coronary vasculature development [GO:0060976]; negative regulation of canonical Wnt signaling pathway [GO:0090090]; negative regulation of cardiac muscle cell myoblast differentiation [GO:2000691]; negative regulation of transcription, DNA-templated [GO:0045892…	GO:0001843; GO:0005634; GO:0005829; GO:0006606; GO:0008270; GO:0031398; GO:0031965; GO:0032436; GO:0035904; GO:0045892; GO:0060071; GO:0060976; GO:0090090; GO:2000691	hsa:144165;	Complete proteome; Cytoplasm; Disease mutation; Epilepsy; LIM domain; Lipoprotein; Membrane; Metal-binding; Methylation; Nucleus; Phosphoprotein; Polymorphism; Prenylation; Reference proteome; Repeat; Zinc
Q96MT1	RN145_HUMAN	reviewed	RING finger protein 145	RNF145	Homo sapiens (Human)	663	integral component of membrane [GO:0016021]; ubiquitin protein ligase activity [GO:0061630]; zinc ion binding [GO:0008270]; proteasome-mediated ubiquitin-dependent protein catabolic process [GO:0043161]; protein polyubiquitination [GO:0000209]; protein ubiquitination involved in ubiquitin-dependent protein catabolic process [GO:0042787]	GO:0000209; GO:0008270; GO:0016021; GO:0042787; GO:0043161; GO:0061630	hsa:153830;	Alternative splicing; Complete proteome; Membrane; Metal-binding; Reference proteome; Transmembrane; Transmembrane helix; Zinc; Zinc-finger
Q9UHY7	ENOPH_HUMAN	reviewed	Enolase-phosphatase E1 (EC 3.1.3.77) (2,3-diketo-5-methylthio-1-phosphopentane phosphatase) (MASA homolog)	ENOPH1 MASA MSTP145	Homo sapiens (Human)	261	cytosol [GO:0005829]; extracellular exosome [GO:0070062]; nucleus [GO:0005634]; acireductone synthase activity [GO:0043874]; magnesium ion binding [GO:0000287]; L-methionine biosynthetic process from methylthioadenosine [GO:0019509]	GO:0000287; GO:0005634; GO:0005829; GO:0019509; GO:0043874; GO:0070062	hsa:58478;	3D-structure; Alternative splicing; Amino-acid biosynthesis; Complete proteome; Cytoplasm; Hydrolase; Magnesium; Metal-binding; Methionine biosynthesis; Nucleus; Reference proteome
Q9UHY8	FEZ2_HUMAN	reviewed	Fasciculation and elongation protein zeta-2 (Zygin II) (Zygin-2)	FEZ2	Homo sapiens (Human)	353	axon [GO:0030424]; cytoplasm [GO:0005737]; axon guidance [GO:0007411]; negative regulation of autophagosome assembly [GO:1902902]; nervous system development [GO:0007399]; signal transduction [GO:0007165]	GO:0005737; GO:0007165; GO:0007399; GO:0007411; GO:0030424; GO:1902902	hsa:9637;	Alternative splicing; Coiled coil; Complete proteome; Disulfide bond; Phosphoprotein; Polymorphism; Reference proteome
O14683	P5I11_HUMAN	reviewed	Tumor protein p53-inducible protein 11 (p53-induced gene 11 protein)	TP53I11 PIG11	Homo sapiens (Human)	189	integral component of membrane [GO:0016021]; negative regulation of cell proliferation [GO:0008285]; response to stress [GO:0006950]	GO:0006950; GO:0008285; GO:0016021	hsa:9537;	Complete proteome; Membrane; Phosphoprotein; Reference proteome; Transmembrane; Transmembrane helix
O14684	PTGES_HUMAN	reviewed	Prostaglandin E synthase (EC 5.3.99.3) (Microsomal glutathione S-transferase 1-like 1) (MGST1-L1) (Microsomal prostaglandin E synthase 1) (MPGES-1) (p53-induced gene 12 protein)	PTGES MGST1L1 MPGES1 PGES PIG12	Homo sapiens (Human)	152	endoplasmic reticulum membrane [GO:0005789]; integral component of membrane [GO:0016021]; membrane [GO:0016020]; nuclear envelope lumen [GO:0005641]; perinuclear region of cytoplasm [GO:0048471]; glutathione binding [GO:0043295]; prostaglandin-E synthase activity [GO:0050220]; acute inflammatory response [GO:0002526]; chronic inflammatory response [GO:0002544]; cyclooxygenase pathway [GO:0019371]…	GO:0001516; GO:0002526; GO:0002544; GO:0005641; GO:0005789; GO:0006693; GO:0007165; GO:0008285; GO:0014070; GO:0016020; GO:0016021; GO:0019371; GO:0032496; GO:0032526; GO:0034097; GO:0043295; GO:0048471; GO:0050220; GO:0051592	hsa:9536;	3D-structure; Complete proteome; Fatty acid biosynthesis; Fatty acid metabolism; Isomerase; Lipid biosynthesis; Lipid metabolism; Membrane; Prostaglandin biosynthesis; Prostaglandin metabolism; Reference proteome; Transmembrane; Transmembrane helix
Q8N1P7	AIM1L_HUMAN	reviewed	Absent in melanoma 1-like protein (Beta/gamma crystallin domain-containing protein 2)	AIM1L CRYBG2	Homo sapiens (Human)	616	carbohydrate binding [GO:0030246]	GO:0030246	hsa:55057;	Complete proteome; Lectin; Polymorphism; Reference proteome; Repeat
O14686	KMT2D_HUMAN	reviewed	Histone-lysine N-methyltransferase 2D (Lysine N-methyltransferase 2D) (EC 2.1.1.43) (ALL1-related protein) (Myeloid/lymphoid or mixed-lineage leukemia protein 2)	KMT2D ALR MLL2 MLL4	Homo sapiens (Human)	5537	histone methyltransferase complex [GO:0035097]; MLL3/4 complex [GO:0044666]; nucleoplasm [GO:0005654]; nucleus [GO:0005634]; DNA binding [GO:0003677]; histone methyltransferase activity (H3-K4 specific) [GO:0042800]; histone-lysine N-methyltransferase activity [GO:0018024]; transcription regulatory region DNA binding [GO:0044212]; zinc ion binding [GO:0008270]; beta-catenin-TCF complex assembly […	GO:0001555; GO:0003677; GO:0005634; GO:0005654; GO:0006342; GO:0006351; GO:0006355; GO:0008270; GO:0008284; GO:0018024; GO:0033148; GO:0035097; GO:0042800; GO:0043627; GO:0044212; GO:0044666; GO:0045944; GO:0048477; GO:0051568; GO:1904837	hsa:8085;	3D-structure; Acetylation; Alternative splicing; Chromatin regulator; Coiled coil; Complete proteome; Disease mutation; Isopeptide bond; Mental retardation; Metal-binding; Methylation; Methyltransferase; Nucleus; Phosphoprotein; Polymorphism; Reference proteome; Repeat; S-adenosyl-L-methionine; Transcription; Transcription regulation; Transferase; Ubl conjugation; Zinc; Zinc-finger
Q9UNE7	CHIP_HUMAN	reviewed	E3 ubiquitin-protein ligase CHIP (EC 6.3.2.-) (Antigen NY-CO-7) (CLL-associated antigen KW-8) (Carboxy terminus of Hsp70-interacting protein) (STIP1 homology and U box-containing protein 1)	STUB1 CHIP PP1131	Homo sapiens (Human)	303	cytoplasm [GO:0005737]; cytosol [GO:0005829]; endoplasmic reticulum [GO:0005783]; extracellular exosome [GO:0070062]; intermediate filament cytoskeleton [GO:0045111]; nuclear inclusion body [GO:0042405]; nucleoplasm [GO:0005654]; plasma membrane [GO:0005886]; ubiquitin conjugating enzyme complex [GO:0031371]; ubiquitin ligase complex [GO:0000151]; Z disc [GO:0030018]; enzyme binding [GO:0019899];…	GO:0000151; GO:0000209; GO:0001664; GO:0004842; GO:0005654; GO:0005737; GO:0005783; GO:0005829; GO:0005886; GO:0006281; GO:0006511; GO:0006515; GO:0016567; GO:0016874; GO:0019899; GO:0019900; GO:0030018; GO:0030512; GO:0030544; GO:0030579; GO:0030674; GO:0030911; GO:0030968; GO:0031371; GO:0031398; GO:0031625; GO:0031647; GO:0031943; GO:0032091; GO:0032436; GO:0034450; GO:0038128; GO:0042405; GO:…	hsa:10273;	3D-structure; Alternative splicing; Complete proteome; Cytoplasm; DNA damage; DNA repair; Direct protein sequencing; Disease mutation; Isopeptide bond; Ligase; Neurodegeneration; Nucleus; Phosphoprotein; Reference proteome; Repeat; TPR repeat; Ubl conjugation; Ubl conjugation pathway
P78556	CCL20_HUMAN	reviewed	C-C motif chemokine 20 (Beta-chemokine exodus-1) (CC chemokine LARC) (Liver and activation-regulated chemokine) (Macrophage inflammatory protein 3 alpha) (MIP-3-alpha) (Small-inducible cytokine A20) [Cleaved into: CCL20(1-67); CCL20(1-64); CCL20(2-70)]	CCL20 LARC MIP3A SCYA20	Homo sapiens (Human)	96	extracellular region [GO:0005576]; extracellular space [GO:0005615]; intracellular [GO:0005622]; CCR chemokine receptor binding [GO:0048020]; CCR6 chemokine receptor binding [GO:0031731]; chemokine activity [GO:0008009]; calcium-mediated signaling using intracellular calcium source [GO:0035584]; cell chemotaxis [GO:0060326]; cell-cell signaling [GO:0007267]; cellular response to interferon-gamma …	GO:0002548; GO:0005576; GO:0005615; GO:0005622; GO:0006935; GO:0006954; GO:0006955; GO:0007165; GO:0007186; GO:0007267; GO:0008009; GO:0030593; GO:0031731; GO:0035584; GO:0042060; GO:0042742; GO:0043547; GO:0048020; GO:0048247; GO:0050726; GO:0051770; GO:0060326; GO:0070098; GO:0070374; GO:0071222; GO:0071223; GO:0071346; GO:0071347; GO:0071356; GO:0072678; GO:0072679; GO:2000406	hsa:6364;	3D-structure; Alternative splicing; Antibiotic; Antimicrobial; Chemotaxis; Complete proteome; Cytokine; Direct protein sequencing; Disulfide bond; Inflammatory response; Polymorphism; Reference proteome; Secreted; Signal
Q9H0S4	DDX47_HUMAN	reviewed	Probable ATP-dependent RNA helicase DDX47 (EC 3.6.4.13) (DEAD box protein 47)	DDX47	Homo sapiens (Human)	455	membrane [GO:0016020]; nucleolus [GO:0005730]; nucleoplasm [GO:0005654]; ATP binding [GO:0005524]; ATP-dependent RNA helicase activity [GO:0004004]; poly(A) RNA binding [GO:0044822]; extrinsic apoptotic signaling pathway via death domain receptors [GO:0008625]; mRNA processing [GO:0006397]; RNA secondary structure unwinding [GO:0010501]; RNA splicing [GO:0008380]; rRNA processing [GO:0006364]	GO:0004004; GO:0005524; GO:0005654; GO:0005730; GO:0006364; GO:0006397; GO:0008380; GO:0008625; GO:0010501; GO:0016020; GO:0044822	hsa:51202;	3D-structure; ATP-binding; Acetylation; Alternative splicing; Apoptosis; Complete proteome; Direct protein sequencing; Helicase; Hydrolase; Nucleotide-binding; Nucleus; Phosphoprotein; RNA-binding; Reference proteome; mRNA processing; mRNA splicing; rRNA processing
P53667	LIMK1_HUMAN	reviewed	LIM domain kinase 1 (LIMK-1) (EC 2.7.11.1)	LIMK1 LIMK	Homo sapiens (Human)	647	cytoplasm [GO:0005737]; cytosol [GO:0005829]; focal adhesion [GO:0005925]; membrane [GO:0016020]; neuron projection [GO:0043005]; nucleoplasm [GO:0005654]; ATP binding [GO:0005524]; heat shock protein binding [GO:0031072]; protein kinase activity [GO:0004672]; protein serine/threonine kinase activity [GO:0004674]; zinc ion binding [GO:0008270]; actin cytoskeleton organization [GO:0030036]; Fc-gam…	GO:0004672; GO:0004674; GO:0005524; GO:0005654; GO:0005737; GO:0005829; GO:0005925; GO:0006468; GO:0007165; GO:0007266; GO:0007399; GO:0008270; GO:0016020; GO:0030036; GO:0031072; GO:0032233; GO:0038096; GO:0043005; GO:0045773; GO:0051444; GO:0051496	hsa:3984;	3D-structure; ATP-binding; Alternative splicing; Complete proteome; Cytoplasm; Kinase; LIM domain; Metal-binding; Nucleotide-binding; Nucleus; Phosphoprotein; Polymorphism; Reference proteome; Repeat; Serine/threonine-protein kinase; Transferase; Ubl conjugation; Williams-Beuren syndrome; Zinc
Q86SZ2	TPC6B_HUMAN	reviewed	Trafficking protein particle complex subunit 6B	TRAPPC6B	Homo sapiens (Human)	158	cis-Golgi network [GO:0005801]; cytosol [GO:0005829]; endoplasmic reticulum [GO:0005783]; Golgi membrane [GO:0000139]; trans-Golgi network [GO:0005802]; TRAPP complex [GO:0030008]; COPII vesicle coating [GO:0048208]; ER to Golgi vesicle-mediated transport [GO:0006888]	GO:0000139; GO:0005783; GO:0005801; GO:0005802; GO:0005829; GO:0006888; GO:0030008; GO:0048208	hsa:122553;	3D-structure; Alternative splicing; Complete proteome; ER-Golgi transport; Endoplasmic reticulum; Golgi apparatus; Reference proteome; Transport
Q00978	IRF9_HUMAN	reviewed	Interferon regulatory factor 9 (IRF-9) (IFN-alpha-responsive transcription factor subunit) (ISGF3 p48 subunit) (Interferon-stimulated gene factor 3 gamma) (ISGF-3 gamma) (Transcriptional regulator ISGF3 subunit gamma)	IRF9 ISGF3G	Homo sapiens (Human)	393	cytoplasm [GO:0005737]; cytosol [GO:0005829]; nucleoplasm [GO:0005654]; nucleus [GO:0005634]; core promoter binding [GO:0001047]; transcription factor activity, sequence-specific DNA binding [GO:0003700]; cell surface receptor signaling pathway [GO:0007166]; defense response to virus [GO:0051607]; interferon-gamma-mediated signaling pathway [GO:0060333]; transcription from RNA polymerase II promo…	GO:0001047; GO:0003700; GO:0005634; GO:0005654; GO:0005737; GO:0005829; GO:0006366; GO:0007166; GO:0051607; GO:0060333; GO:0060337	hsa:10379;	Activator; Antiviral defense; Complete proteome; Cytoplasm; DNA-binding; Direct protein sequencing; Nucleus; Phosphoprotein; Reference proteome; Transcription; Transcription regulation
Q6P6B1	ERIC5_HUMAN	reviewed	Glutamate-rich protein 5	ERICH5 C8orf47	Homo sapiens (Human)	374			hsa:203111;	Alternative splicing; Complete proteome; Phosphoprotein; Polymorphism; Reference proteome
Q7Z2T5	TRM1L_HUMAN	reviewed	TRMT1-like protein (EC 2.1.1.-)	TRMT1L C1orf25 TRM1L MSTP070	Homo sapiens (Human)	733	metal ion binding [GO:0046872]; methyltransferase activity [GO:0008168]; poly(A) RNA binding [GO:0044822]; tRNA binding [GO:0000049]; behavior [GO:0007610]; tRNA processing [GO:0008033]	GO:0000049; GO:0007610; GO:0008033; GO:0008168; GO:0044822; GO:0046872	hsa:81627;	Alternative splicing; Behavior; Complete proteome; Metal-binding; Methyltransferase; Phosphoprotein; RNA-binding; Reference proteome; S-adenosyl-L-methionine; Transferase; Zinc; Zinc-finger; tRNA processing; tRNA-binding
Q9BYM8	HOIL1_HUMAN	reviewed	RanBP-type and C3HC4-type zinc finger-containing protein 1 (EC 6.3.2.-) (HBV-associated factor 4) (Heme-oxidized IRP2 ubiquitin ligase 1) (HOIL-1) (Hepatitis B virus X-associated protein 4) (RING finger protein 54) (Ubiquitin-conjugating enzyme 7-interacting protein 3)	RBCK1 C20orf18 RNF54 UBCE7IP3 XAP3 XAP4	Homo sapiens (Human)	510	cytosol [GO:0005829]; LUBAC complex [GO:0071797]; ligase activity [GO:0016874]; ubiquitin binding [GO:0043130]; ubiquitin-protein transferase activity [GO:0004842]; zinc ion binding [GO:0008270]; I-kappaB kinase/NF-kappaB signaling [GO:0007249]; negative regulation of necroptotic process [GO:0060546]; negative regulation of NF-kappaB transcription factor activity [GO:0032088]; positive regulation…	GO:0000209; GO:0004842; GO:0005829; GO:0007249; GO:0008270; GO:0010803; GO:0016032; GO:0016874; GO:0032088; GO:0042346; GO:0043123; GO:0043130; GO:0043161; GO:0050852; GO:0051092; GO:0060546; GO:0071797; GO:0097039; GO:2001238	hsa:10616;	3D-structure; Acetylation; Alternative splicing; Coiled coil; Complete proteome; Disease mutation; Host-virus interaction; Ligase; Metal-binding; Phosphoprotein; Reference proteome; Repeat; Ubl conjugation; Ubl conjugation pathway; Zinc; Zinc-finger
Q7L2H7	EIF3M_HUMAN	reviewed	Eukaryotic translation initiation factor 3 subunit M (eIF3m) (Fetal lung protein B5) (hFL-B5) (PCI domain-containing protein 1)	EIF3M HFLB5 PCID1 GA17 PNAS-125	Homo sapiens (Human)	374	cytosol [GO:0005829]; eukaryotic 43S preinitiation complex [GO:0016282]; eukaryotic 48S preinitiation complex [GO:0033290]; eukaryotic translation initiation factor 3 complex [GO:0005852]; eukaryotic translation initiation factor 3 complex, eIF3m [GO:0071541]; translation initiation factor activity [GO:0003743]; cytoplasmic translational initiation [GO:0002183]; formation of translation preinitia…	GO:0001731; GO:0002183; GO:0003743; GO:0005829; GO:0005852; GO:0006413; GO:0006446; GO:0016282; GO:0033290; GO:0071541	hsa:10480;	3D-structure; Acetylation; Alternative splicing; Complete proteome; Cytoplasm; Direct protein sequencing; Initiation factor; Phosphoprotein; Polymorphism; Protein biosynthesis; Reference proteome
Q8WVF1	OSCP1_HUMAN	reviewed	Protein OSCP1 (hOSCP1) (Organic solute transport protein 1) (Oxidored-nitro domain-containing protein 1)	OSCP1 C1orf102 NOR1	Homo sapiens (Human)	389	basal plasma membrane [GO:0009925]; positive regulation of protein targeting to mitochondrion [GO:1903955]; transport [GO:0006810]	GO:0006810; GO:0009925; GO:1903955	hsa:127700;	Alternative splicing; Cell membrane; Complete proteome; Membrane; Polymorphism; Reference proteome; Transport
Q9UK32	KS6A6_HUMAN	reviewed	Ribosomal protein S6 kinase alpha-6 (S6K-alpha-6) (EC 2.7.11.1) (90 kDa ribosomal protein S6 kinase 6) (p90-RSK 6) (p90RSK6) (Ribosomal S6 kinase 4) (RSK-4) (pp90RSK4)	RPS6KA6 RSK4	Homo sapiens (Human)	745	cytoplasm [GO:0005737]; cytosol [GO:0005829]; mitochondrion [GO:0005739]; nucleolus [GO:0005730]; nucleoplasm [GO:0005654]; nucleus [GO:0005634]; ATP binding [GO:0005524]; kinase activity [GO:0016301]; magnesium ion binding [GO:0000287]; protein kinase activity [GO:0004672]; protein serine/threonine kinase activity [GO:0004674]; central nervous system development [GO:0007417]; DNA damage response…	GO:0000287; GO:0004672; GO:0004674; GO:0005524; GO:0005634; GO:0005654; GO:0005730; GO:0005737; GO:0005739; GO:0005829; GO:0006978; GO:0007165; GO:0007417; GO:0016301; GO:0045992; GO:0070373; GO:2000381	hsa:27330;	ATP-binding; Alternative splicing; Complete proteome; Cytoplasm; Kinase; Magnesium; Metal-binding; Nucleotide-binding; Nucleus; Phosphoprotein; Polymorphism; Reference proteome; Repeat; Serine/threonine-protein kinase; Transferase
P50895	BCAM_HUMAN	reviewed	Basal cell adhesion molecule (Auberger B antigen) (B-CAM cell surface glycoprotein) (F8/G253 antigen) (Lutheran antigen) (Lutheran blood group glycoprotein) (CD antigen CD239)	BCAM LU MSK19	Homo sapiens (Human)	628	external side of plasma membrane [GO:0009897]; extracellular exosome [GO:0070062]; integral component of plasma membrane [GO:0005887]; plasma membrane [GO:0005886]; laminin binding [GO:0043236]; laminin receptor activity [GO:0005055]; protein C-terminus binding [GO:0008022]; transmembrane signaling receptor activity [GO:0004888]; cell adhesion [GO:0007155]; cell-matrix adhesion [GO:0007160]; sign…	GO:0004888; GO:0005055; GO:0005886; GO:0005887; GO:0007155; GO:0007160; GO:0007165; GO:0008022; GO:0009897; GO:0043236; GO:0070062	hsa:4059;	3D-structure; Blood group antigen; Cell adhesion; Complete proteome; Direct protein sequencing; Disulfide bond; Glycoprotein; Immunoglobulin domain; Membrane; Phosphoprotein; Polymorphism; Receptor; Reference proteome; Repeat; Signal; Transmembrane; Transmembrane helix
P50897	PPT1_HUMAN	reviewed	Palmitoyl-protein thioesterase 1 (PPT-1) (EC 3.1.2.22) (Palmitoyl-protein hydrolase 1)	PPT1 CLN1 PPT	Homo sapiens (Human)	306	axon [GO:0030424]; cytosol [GO:0005829]; dendrite [GO:0030425]; extracellular exosome [GO:0070062]; extracellular region [GO:0005576]; extracellular space [GO:0005615]; Golgi apparatus [GO:0005794]; lysosomal lumen [GO:0043202]; lysosome [GO:0005764]; membrane [GO:0016020]; membrane raft [GO:0045121]; neuronal cell body [GO:0043025]; nucleus [GO:0005634]; synaptic vesicle [GO:0008021]; palmitoyl-…	GO:0002084; GO:0005576; GO:0005615; GO:0005634; GO:0005764; GO:0005794; GO:0005829; GO:0006898; GO:0006907; GO:0007042; GO:0007268; GO:0007269; GO:0007399; GO:0007420; GO:0007601; GO:0007625; GO:0008021; GO:0008306; GO:0008344; GO:0008474; GO:0015031; GO:0016020; GO:0016042; GO:0016290; GO:0030149; GO:0030163; GO:0030308; GO:0030424; GO:0030425; GO:0031579; GO:0032429; GO:0035338; GO:0043025; GO:…	hsa:5538;	3D-structure; Alternative splicing; Complete proteome; Disease mutation; Disulfide bond; Glycoprotein; Hydrolase; Lysosome; Neurodegeneration; Neuronal ceroid lipofuscinosis; Polymorphism; Reference proteome; Secreted; Sensory transduction; Signal; Vision
P49895	IOD1_HUMAN	reviewed	Type I iodothyronine deiodinase (EC 1.21.99.4) (5DI) (DIOI) (Type 1 DI) (Type-I 5'-deiodinase)	DIO1 ITDI1 TXDI1	Homo sapiens (Human)	249	endoplasmic reticulum membrane [GO:0005789]; integral component of membrane [GO:0016021]; plasma membrane [GO:0005886]; selenium binding [GO:0008430]; thyroxine 5'-deiodinase activity [GO:0004800]; hormone biosynthetic process [GO:0042446]; thyroid hormone generation [GO:0006590]	GO:0004800; GO:0005789; GO:0005886; GO:0006590; GO:0008430; GO:0016021; GO:0042446	hsa:1733;	Alternative splicing; Complete proteome; Endoplasmic reticulum; Membrane; Oxidoreductase; Reference proteome; Selenocysteine; Thyroid hormones biosynthesis; Transmembrane; Transmembrane helix
Q8IY21	DDX60_HUMAN	reviewed	Probable ATP-dependent RNA helicase DDX60 (EC 3.6.4.13) (DEAD box protein 60)	DDX60	Homo sapiens (Human)	1712	cytoplasm [GO:0005737]; intermediate filament cytoskeleton [GO:0045111]; ATP binding [GO:0005524]; double-stranded DNA binding [GO:0003690]; double-stranded RNA binding [GO:0003725]; helicase activity [GO:0004386]; single-stranded RNA binding [GO:0003727]; defense response to virus [GO:0051607]; innate immune response [GO:0045087]; positive regulation of MDA-5 signaling pathway [GO:1900245]; posi…	GO:0003690; GO:0003725; GO:0003727; GO:0004386; GO:0005524; GO:0005737; GO:0009615; GO:0045087; GO:0045111; GO:0051607; GO:1900245; GO:1900246	hsa:55601;	ATP-binding; Antiviral defense; Complete proteome; Cytoplasm; Helicase; Hydrolase; Immunity; Innate immunity; Nucleotide-binding; Polymorphism; RNA-binding; Reference proteome
Q63HM1	KFA_HUMAN	reviewed	Kynurenine formamidase (KFA) (KFase) (EC 3.5.1.9) (Arylformamidase) (N-formylkynurenine formamidase) (FKF)	AFMID	Homo sapiens (Human)	303	cytoplasm [GO:0005737]; cytosol [GO:0005829]; nucleus [GO:0005634]; arylformamidase activity [GO:0004061]; hydrolase activity [GO:0016787]; 'de novo' NAD biosynthetic process from tryptophan [GO:0034354]; tryptophan catabolic process to kynurenine [GO:0019441]	GO:0004061; GO:0005634; GO:0005737; GO:0005829; GO:0016787; GO:0019441; GO:0034354	hsa:125061;	Alternative splicing; Complete proteome; Cytoplasm; Hydrolase; Nucleus; Reference proteome; Tryptophan catabolism
O95754	SEM4F_HUMAN	reviewed	Semaphorin-4F (Semaphorin-M) (Sema M) (Semaphorin-W) (Sema W)	SEMA4F SEMAM SEMAW	Homo sapiens (Human)	770	endoplasmic reticulum [GO:0005783]; extracellular space [GO:0005615]; integral component of plasma membrane [GO:0005887]; membrane [GO:0016020]; plasma membrane [GO:0005886]; postsynaptic membrane [GO:0045211]; chemorepellent activity [GO:0045499]; semaphorin receptor binding [GO:0030215]; axon guidance [GO:0007411]; cell-cell signaling [GO:0007267]; negative chemotaxis [GO:0050919]; negative reg…	GO:0001755; GO:0005615; GO:0005783; GO:0005886; GO:0005887; GO:0007267; GO:0007399; GO:0007411; GO:0016020; GO:0030215; GO:0030335; GO:0031290; GO:0045211; GO:0045499; GO:0048843; GO:0050919; GO:0071526	hsa:10505;	Alternative splicing; Complete proteome; Developmental protein; Differentiation; Disulfide bond; Glycoprotein; Immunoglobulin domain; Membrane; Neurogenesis; Phosphoprotein; Reference proteome; Signal; Transmembrane; Transmembrane helix
Q13586	STIM1_HUMAN	reviewed	Stromal interaction molecule 1	STIM1 GOK	Homo sapiens (Human)	685	cortical endoplasmic reticulum [GO:0032541]; endoplasmic reticulum [GO:0005783]; endoplasmic reticulum membrane [GO:0005789]; integral component of endoplasmic reticulum membrane [GO:0030176]; integral component of plasma membrane [GO:0005887]; microtubule [GO:0005874]; sarcoplasmic reticulum membrane [GO:0033017]; calcium channel regulator activity [GO:0005246]; calcium ion binding [GO:0005509];…	GO:0002020; GO:0002115; GO:0005246; GO:0005509; GO:0005513; GO:0005783; GO:0005789; GO:0005874; GO:0005887; GO:0006874; GO:0030176; GO:0032237; GO:0032541; GO:0033017; GO:0042802; GO:0051010; GO:0051924; GO:0070166; GO:1903779	hsa:6786;	3D-structure; Alternative splicing; Calcium; Calcium transport; Cell membrane; Coiled coil; Complete proteome; Cytoplasm; Cytoskeleton; Disease mutation; Endoplasmic reticulum; Glycoprotein; Ion transport; Membrane; Metal-binding; Microtubule; Phosphoprotein; Polymorphism; Reference proteome; Sarcoplasmic reticulum; Signal; Transmembrane; Transmembrane helix; Transport
O95751	LDOC1_HUMAN	reviewed	Protein LDOC1 (Leucine zipper protein down-regulated in cancer cells)	LDOC1 BCUR1	Homo sapiens (Human)	146	nucleolus [GO:0005730]; nucleus [GO:0005634]; negative regulation of cell proliferation [GO:0008285]	GO:0005634; GO:0005730; GO:0008285	hsa:23641;	Complete proteome; Nucleus; Reference proteome
Q9Y2K7	KDM2A_HUMAN	reviewed	Lysine-specific demethylase 2A (EC 1.14.11.27) (CXXC-type zinc finger protein 8) (F-box and leucine-rich repeat protein 11) (F-box protein FBL7) (F-box protein Lilina) (F-box/LRR-repeat protein 11) (JmjC domain-containing histone demethylation protein 1A) ([Histone-H3]-lysine-36 demethylase 1A)	KDM2A CXXC8 FBL7 FBXL11 JHDM1A KIAA1004	Homo sapiens (Human)	1162	nucleolus [GO:0005730]; nucleoplasm [GO:0005654]; nucleus [GO:0005634]; DNA binding [GO:0003677]; histone demethylase activity [GO:0032452]; histone demethylase activity (H3-K36 specific) [GO:0051864]; zinc ion binding [GO:0008270]; double-strand break repair via nonhomologous end joining [GO:0006303]; histone H3-K36 demethylation [GO:0070544]; regulation of transcription, DNA-templated [GO:00063…	GO:0003677; GO:0005634; GO:0005654; GO:0005730; GO:0006303; GO:0006351; GO:0006355; GO:0008270; GO:0032452; GO:0051864; GO:0070544	hsa:22992;	3D-structure; Alternative splicing; Chromatin regulator; Complete proteome; DNA-binding; Dioxygenase; Iron; Leucine-rich repeat; Metal-binding; Nucleus; Oxidoreductase; Phosphoprotein; Reference proteome; Repeat; Repressor; Transcription; Transcription regulation; Ubl conjugation pathway; Zinc; Zinc-finger
Q8WWC4	MAIP1_HUMAN	reviewed	m-AAA protease-interacting protein 1, mitochondrial	C2orf47 MAIP1	Homo sapiens (Human)	291	mitochondrial inner membrane [GO:0005743]; mitochondrial matrix [GO:0005759]; ribosome binding [GO:0043022]; calcium ion transmembrane import into mitochondrion [GO:0036444]; inner mitochondrial membrane organization [GO:0007007]; mitochondrial calcium ion homeostasis [GO:0051560]; mitochondrial respiratory chain complex III biogenesis [GO:0097033]; mitochondrial respiratory chain complex IV biog…	GO:0005743; GO:0005759; GO:0007007; GO:0032979; GO:0036444; GO:0043022; GO:0051204; GO:0051560; GO:0097033; GO:0097034	hsa:79568;	Complete proteome; Mitochondrion; Polymorphism; Reference proteome; Transit peptide
Q8IY22	CMIP_HUMAN	reviewed	C-Maf-inducing protein (c-Mip) (Truncated c-Maf-inducing protein) (Tc-Mip)	CMIP KIAA1694 TCMIP	Homo sapiens (Human)	773	cytoplasm [GO:0005737]; nucleus [GO:0005634]	GO:0005634; GO:0005737	hsa:80790;	Alternative splicing; Complete proteome; Cytoplasm; Leucine-rich repeat; Nucleus; Phosphoprotein; Reference proteome; Repeat
O95759	TBCD8_HUMAN	reviewed	TBC1 domain family member 8 (AD 3) (Vascular Rab-GAP/TBC-containing protein)	TBC1D8 VRP	Homo sapiens (Human)	1140	endomembrane system [GO:0012505]; intracellular [GO:0005622]; membrane [GO:0016020]; GTPase activator activity [GO:0005096]; Rab GTPase binding [GO:0017137]; activation of GTPase activity [GO:0090630]; blood circulation [GO:0008015]; intracellular protein transport [GO:0006886]; positive regulation of cell proliferation [GO:0008284]; regulation of vesicle fusion [GO:0031338]	GO:0005096; GO:0005622; GO:0006886; GO:0008015; GO:0008284; GO:0012505; GO:0016020; GO:0017137; GO:0031338; GO:0090630	hsa:11138;	Alternative splicing; Complete proteome; GTPase activation; Polymorphism; Reference proteome; Repeat
Q96GI7	FA89A_HUMAN	reviewed	Protein FAM89A	FAM89A C1orf153	Homo sapiens (Human)	184			hsa:375061;	Complete proteome; Reference proteome
Q12967	GNDS_HUMAN	reviewed	Ral guanine nucleotide dissociation stimulator (RalGDS) (Ral guanine nucleotide exchange factor) (RalGEF)	RALGDS KIAA1308 RGF	Homo sapiens (Human)	914	brush border [GO:0005903]; cytosol [GO:0005829]; nucleus [GO:0005634]; GTPase regulator activity [GO:0030695]; guanyl-nucleotide exchange factor activity [GO:0005085]; Ras protein signal transduction [GO:0007265]	GO:0005085; GO:0005634; GO:0005829; GO:0005903; GO:0007265; GO:0030695	hsa:5900;	3D-structure; Alternative splicing; Complete proteome; Cytoplasm; Guanine-nucleotide releasing factor; Nucleus; Polymorphism; Reference proteome
Q9BWH6	RPAP1_HUMAN	reviewed	RNA polymerase II-associated protein 1	RPAP1 KIAA1403	Homo sapiens (Human)	1393	nucleus [GO:0005634]; DNA binding [GO:0003677]; DNA-directed RNA polymerase activity [GO:0003899]; transcription from RNA polymerase II promoter [GO:0006366]	GO:0003677; GO:0003899; GO:0005634; GO:0006366	hsa:26015;	Alternative splicing; Complete proteome; DNA-binding; DNA-directed RNA polymerase; Nucleotidyltransferase; Nucleus; Phosphoprotein; Polymorphism; Reference proteome; Transcription; Transferase
Q9BWH2	FUND2_HUMAN	reviewed	FUN14 domain-containing protein 2 (Cervical cancer proto-oncogene 3 protein) (HCC-3) (Hepatitis C virus core-binding protein 6)	FUNDC2 HCBP6 DC44 HCC3 PD03104	Homo sapiens (Human)	189	integral component of mitochondrial outer membrane [GO:0031307]; mitochondrion [GO:0005739]; nucleus [GO:0005634]; mitophagy [GO:0000422]	GO:0000422; GO:0005634; GO:0005739; GO:0031307	hsa:65991;	Complete proteome; Phosphoprotein; Reference proteome
Q8NHV4	NEDD1_HUMAN	reviewed	Protein NEDD1 (Neural precursor cell expressed developmentally down-regulated protein 1) (NEDD-1)	NEDD1	Homo sapiens (Human)	660	apical part of cell [GO:0045177]; centriole [GO:0005814]; centrosome [GO:0005813]; ciliary basal body [GO:0036064]; cytosol [GO:0005829]; nucleolus [GO:0005730]; nucleoplasm [GO:0005654]; pericentriolar material [GO:0000242]; plasma membrane [GO:0005886]; spindle pole [GO:0000922]; cell division [GO:0051301]; G2/M transition of mitotic cell cycle [GO:0000086]; mitotic nuclear division [GO:0007067…	GO:0000086; GO:0000242; GO:0000922; GO:0005654; GO:0005730; GO:0005813; GO:0005814; GO:0005829; GO:0005886; GO:0007067; GO:0036064; GO:0045177; GO:0051301; GO:0071539	hsa:121441;	Alternative splicing; Cell cycle; Cell division; Complete proteome; Cytoplasm; Cytoskeleton; Mitosis; Phosphoprotein; Reference proteome; Repeat; WD repeat
Q9UBT7	CTNL1_HUMAN	reviewed	Alpha-catulin (Alpha-catenin-related protein) (ACRP) (Catenin alpha-like protein 1)	CTNNAL1	Homo sapiens (Human)	734	cytoskeleton [GO:0005856]; cytosol [GO:0005829]; plasma membrane [GO:0005886]; cell adhesion [GO:0007155]; Rho protein signal transduction [GO:0007266]	GO:0005829; GO:0005856; GO:0005886; GO:0007155; GO:0007266	hsa:8727;	Alternative splicing; Cell membrane; Complete proteome; Cytoplasm; Cytoskeleton; Membrane; Phosphoprotein; Polymorphism; Reference proteome
O60243	H6ST1_HUMAN	reviewed	Heparan-sulfate 6-O-sulfotransferase 1 (HS6ST-1) (EC 2.8.2.-)	HS6ST1 HS6ST	Homo sapiens (Human)	411	Golgi membrane [GO:0000139]; integral component of plasma membrane [GO:0005887]; heparan sulfate 6-O-sulfotransferase activity [GO:0017095]; sulfotransferase activity [GO:0008146]; angiogenesis [GO:0001525]; glycosaminoglycan biosynthetic process [GO:0006024]; heparan sulfate proteoglycan biosynthetic process, enzymatic modification [GO:0015015]; labyrinthine layer blood vessel development [GO:00…	GO:0000139; GO:0001525; GO:0005887; GO:0006024; GO:0008146; GO:0015015; GO:0017095; GO:0048286; GO:0048666; GO:0060716	hsa:9394;	Alternative splicing; Coiled coil; Complete proteome; Disease mutation; Glycoprotein; Hypogonadotropic hypogonadism; Kallmann syndrome; Membrane; Reference proteome; Signal-anchor; Transferase; Transmembrane; Transmembrane helix
Q9C0J8	WDR33_HUMAN	reviewed	pre-mRNA 3' end processing protein WDR33 (WD repeat-containing protein 33) (WD repeat-containing protein WDC146)	WDR33 WDC146	Homo sapiens (Human)	1336	collagen trimer [GO:0005581]; mRNA cleavage and polyadenylation specificity factor complex [GO:0005847]; nucleolus [GO:0005730]; nucleus [GO:0005634]; poly(A) RNA binding [GO:0044822]; mRNA cleavage [GO:0006379]; mRNA processing [GO:0006397]; postreplication repair [GO:0006301]; spermatogenesis [GO:0007283]	GO:0005581; GO:0005634; GO:0005730; GO:0005847; GO:0006301; GO:0006379; GO:0006397; GO:0007283; GO:0044822	hsa:55339;	Acetylation; Alternative splicing; Collagen; Complete proteome; Isopeptide bond; Methylation; Nucleus; Phosphoprotein; Polymorphism; Reference proteome; Repeat; Ubl conjugation; WD repeat; mRNA processing
Q68DK7	MSL1_HUMAN	reviewed	Male-specific lethal 1 homolog (MSL-1) (Male-specific lethal 1-like 1) (MSL1-like 1) (Male-specific lethal-1 homolog 1)	MSL1 MSL1L1	Homo sapiens (Human)	614	MSL complex [GO:0072487]; nucleoplasm [GO:0005654]; chromatin binding [GO:0003682]; histone H4-K16 acetylation [GO:0043984]	GO:0003682; GO:0005654; GO:0043984; GO:0072487	hsa:339287;	3D-structure; Acetylation; Alternative splicing; Chromatin regulator; Coiled coil; Complete proteome; Nucleus; Phosphoprotein; Reference proteome; Ubl conjugation
Q96J42	TXD15_HUMAN	reviewed	Thioredoxin domain-containing protein 15	TXNDC15 C5orf14 UNQ335/PRO534	Homo sapiens (Human)	360	cell [GO:0005623]; integral component of membrane [GO:0016021]; cell redox homeostasis [GO:0045454]	GO:0005623; GO:0016021; GO:0045454	hsa:79770;	Alternative splicing; Complete proteome; Glycoprotein; Membrane; Polymorphism; Reference proteome; Signal; Transmembrane; Transmembrane helix
O00268	TAF4_HUMAN	reviewed	Transcription initiation factor TFIID subunit 4 (RNA polymerase II TBP-associated factor subunit C) (TBP-associated factor 4) (Transcription initiation factor TFIID 130 kDa subunit) (TAF(II)130) (TAFII-130) (TAFII130) (Transcription initiation factor TFIID 135 kDa subunit) (TAF(II)135) (TAFII-135) (TAFII135)	TAF4 TAF2C TAF2C1 TAF4A TAFII130 TAFII135	Homo sapiens (Human)	1085	cytoplasm [GO:0005737]; MLL1 complex [GO:0071339]; nuclear chromatin [GO:0000790]; nucleoplasm [GO:0005654]; transcription factor TFIID complex [GO:0005669]; transcription factor TFTC complex [GO:0033276]; DNA binding [GO:0003677]; transcription coactivator activity [GO:0003713]; transcription factor activity, sequence-specific DNA binding [GO:0003700]; transcription factor binding [GO:0008134]; …	GO:0000790; GO:0001541; GO:0003677; GO:0003700; GO:0003713; GO:0005654; GO:0005669; GO:0005737; GO:0006352; GO:0006366; GO:0006367; GO:0006368; GO:0008134; GO:0016032; GO:0033276; GO:0045893; GO:0045944; GO:0051123; GO:0071339; GO:1901796	hsa:6874;	3D-structure; Complete proteome; Direct protein sequencing; Host-virus interaction; Methylation; Nucleus; Phosphoprotein; Polymorphism; Reference proteome; Transcription; Transcription regulation
O00264	PGRC1_HUMAN	reviewed	Membrane-associated progesterone receptor component 1 (mPR)	PGRMC1 HPR6.6 PGRMC	Homo sapiens (Human)	195	endomembrane system [GO:0012505]; endoplasmic reticulum [GO:0005783]; endoplasmic reticulum membrane [GO:0005789]; extracellular exosome [GO:0070062]; integral component of membrane [GO:0016021]; membrane [GO:0016020]; nucleolus [GO:0005730]; organelle membrane [GO:0031090]; heme binding [GO:0020037]; steroid binding [GO:0005496]	GO:0005496; GO:0005730; GO:0005783; GO:0005789; GO:0012505; GO:0016020; GO:0016021; GO:0020037; GO:0031090; GO:0070062	hsa:10857;	3D-structure; Alternative splicing; Complete proteome; Direct protein sequencing; Endoplasmic reticulum; Lipid-binding; Membrane; Microsome; Phosphoprotein; Receptor; Reference proteome; Steroid-binding; Transmembrane; Transmembrane helix
P08865	RSSA_HUMAN	reviewed	40S ribosomal protein SA (37 kDa laminin receptor precursor) (37LRP) (37/67 kDa laminin receptor) (LRP/LR) (67 kDa laminin receptor) (67LR) (Colon carcinoma laminin-binding protein) (Laminin receptor 1) (LamR) (Laminin-binding protein precursor p40) (LBP/p40) (Multidrug resistance-associated protein MGr1-Ag) (NEM/1CHD4)	RPSA LAMBR LAMR1	Homo sapiens (Human)	295	90S preribosome [GO:0030686]; cytoplasm [GO:0005737]; cytosol [GO:0005829]; cytosolic small ribosomal subunit [GO:0022627]; extracellular exosome [GO:0070062]; membrane [GO:0016020]; nucleoplasm [GO:0005654]; nucleus [GO:0005634]; plasma membrane [GO:0005886]; laminin receptor activity [GO:0005055]; poly(A) RNA binding [GO:0044822]; ribosome binding [GO:0043022]; structural constituent of ribosom…	GO:0000028; GO:0000184; GO:0000447; GO:0000461; GO:0001618; GO:0003735; GO:0005055; GO:0005634; GO:0005654; GO:0005737; GO:0005829; GO:0005886; GO:0006364; GO:0006407; GO:0006412; GO:0006413; GO:0006614; GO:0007155; GO:0016020; GO:0019083; GO:0022627; GO:0030686; GO:0043022; GO:0044822; GO:0070062	hsa:3921;	3D-structure; Acetylation; Cell membrane; Complete proteome; Cytoplasm; Direct protein sequencing; Disease mutation; Host cell receptor for virus entry; Host-virus interaction; Membrane; Nucleus; Phosphoprotein; Polymorphism; Receptor; Reference proteome; Repeat; Ribonucleoprotein; Ribosomal protein
P0CZ20	PNM6D_HUMAN		Deleted.
Q9H2K2	TNKS2_HUMAN	reviewed	Tankyrase-2 (TANK2) (EC 2.4.2.30) (ADP-ribosyltransferase diphtheria toxin-like 6) (ARTD6) (Poly [ADP-ribose] polymerase 5B) (TNKS-2) (TRF1-interacting ankyrin-related ADP-ribose polymerase 2) (Tankyrase II) (Tankyrase-like protein) (Tankyrase-related protein)	TNKS2 PARP5B TANK2 TNKL	Homo sapiens (Human)	1166	cytoplasm [GO:0005737]; cytosol [GO:0005829]; Golgi membrane [GO:0000139]; nuclear chromosome, telomeric region [GO:0000784]; nuclear envelope [GO:0005635]; nucleus [GO:0005634]; pericentriolar material [GO:0000242]; perinuclear region of cytoplasm [GO:0048471]; enzyme binding [GO:0019899]; metal ion binding [GO:0046872]; NAD+ ADP-ribosyltransferase activity [GO:0003950]; multicellular organism g…	GO:0000139; GO:0000209; GO:0000242; GO:0000784; GO:0003950; GO:0005634; GO:0005635; GO:0005737; GO:0005829; GO:0006471; GO:0016055; GO:0019899; GO:0032212; GO:0035264; GO:0040014; GO:0046872; GO:0048471; GO:0070198; GO:0070213; GO:0090263; GO:1904355; GO:1904357	hsa:80351;	3D-structure; ADP-ribosylation; ANK repeat; Chromosome; Complete proteome; Cytoplasm; Glycosyltransferase; Golgi apparatus; Hydroxylation; Membrane; Metal-binding; NAD; Nucleus; Reference proteome; Repeat; Telomere; Transferase; Ubl conjugation; Wnt signaling pathway; Zinc
Q9H2K0	IF3M_HUMAN	reviewed	Translation initiation factor IF-3, mitochondrial (IF-3(Mt)) (IF-3Mt) (IF3(mt)) (IF3mt)	MTIF3 DC38	Homo sapiens (Human)	278	mitochondrion [GO:0005739]; ribosomal small subunit binding [GO:0043024]; ribosome binding [GO:0043022]; translation factor activity, RNA binding [GO:0008135]; translation initiation factor activity [GO:0003743]; mitochondrial translational initiation [GO:0070124]; ribosome disassembly [GO:0032790]	GO:0003743; GO:0005739; GO:0008135; GO:0032790; GO:0043022; GO:0043024; GO:0070124	hsa:219402;	Complete proteome; Direct protein sequencing; Initiation factor; Mitochondrion; Polymorphism; Protein biosynthesis; Reference proteome; Transit peptide
O14681	EI24_HUMAN	reviewed	Etoposide-induced protein 2.4 homolog (p53-induced gene 8 protein)	EI24 PIG8	Homo sapiens (Human)	340	cytoplasm [GO:0005737]; endoplasmic reticulum [GO:0005783]; endoplasmic reticulum membrane [GO:0005789]; Golgi apparatus [GO:0005794]; integral component of membrane [GO:0016021]; membrane [GO:0016020]; nuclear membrane [GO:0031965]; apoptotic process [GO:0006915]; macroautophagy [GO:0016236]; negative regulation of cell growth [GO:0030308]	GO:0005737; GO:0005783; GO:0005789; GO:0005794; GO:0006915; GO:0016020; GO:0016021; GO:0016236; GO:0030308; GO:0031965	hsa:9538;	Acetylation; Alternative splicing; Apoptosis; Autophagy; Complete proteome; Cytoplasm; Disease mutation; Endoplasmic reticulum; Membrane; Nucleus; Phosphoprotein; Polymorphism; Reference proteome; Transmembrane; Transmembrane helix
Q7Z3Z3	PIWL3_HUMAN	reviewed	Piwi-like protein 3	PIWIL3	Homo sapiens (Human)	882	cytoplasm [GO:0005737]; RNA binding [GO:0003723]; cell differentiation [GO:0030154]; gene silencing by RNA [GO:0031047]; meiotic cell cycle [GO:0051321]; multicellular organism development [GO:0007275]; regulation of translation [GO:0006417]; spermatogenesis [GO:0007283]	GO:0003723; GO:0005737; GO:0006417; GO:0007275; GO:0007283; GO:0030154; GO:0031047; GO:0051321	hsa:440822;	Complete proteome; Cytoplasm; Developmental protein; Differentiation; Meiosis; Polymorphism; RNA-binding; RNA-mediated gene silencing; Reference proteome; Spermatogenesis; Translation regulation
Q9H2K8	TAOK3_HUMAN	reviewed	Serine/threonine-protein kinase TAO3 (EC 2.7.11.1) (Cutaneous T-cell lymphoma-associated antigen HD-CL-09) (CTCL-associated antigen HD-CL-09) (Dendritic cell-derived protein kinase) (JNK/SAPK-inhibitory kinase) (Jun kinase-inhibitory kinase) (Kinase from chicken homolog A) (hKFC-A) (Thousand and one amino acid protein 3)	TAOK3 DPK JIK KDS MAP3K18	Homo sapiens (Human)	898	cytoplasm [GO:0005737]; plasma membrane [GO:0005886]; ATP binding [GO:0005524]; protein kinase inhibitor activity [GO:0004860]; protein serine/threonine kinase activity [GO:0004674]; receptor signaling protein serine/threonine kinase activity [GO:0004702]; transferase activity [GO:0016740]; cellular response to DNA damage stimulus [GO:0006974]; DNA repair [GO:0006281]; MAPK cascade [GO:0000165]; …	GO:0000165; GO:0004674; GO:0004702; GO:0004860; GO:0005524; GO:0005737; GO:0005886; GO:0006281; GO:0006468; GO:0006974; GO:0007095; GO:0016740; GO:0032874; GO:0043507; GO:0046329; GO:0046330; GO:0046777	hsa:51347;	ATP-binding; Acetylation; Cell membrane; Coiled coil; Complete proteome; Cytoplasm; DNA damage; DNA repair; Kinase; Membrane; Nucleotide-binding; Phosphoprotein; Polymorphism; Reference proteome; Serine/threonine-protein kinase; Transferase
Q9NQ50	RM40_HUMAN	reviewed	39S ribosomal protein L40, mitochondrial (L40mt) (MRP-L40) (Nuclear localization signal-containing protein deleted in velocardiofacial syndrome) (Up-regulated in metastasis)	MRPL40 NLVCF URIM	Homo sapiens (Human)	206	mitochondrial inner membrane [GO:0005743]; mitochondrial ribosome [GO:0005761]; mitochondrion [GO:0005739]; nucleolus [GO:0005730]; nucleus [GO:0005634]; poly(A) RNA binding [GO:0044822]; anatomical structure morphogenesis [GO:0009653]; mitochondrial translational elongation [GO:0070125]; mitochondrial translational termination [GO:0070126]	GO:0005634; GO:0005730; GO:0005739; GO:0005743; GO:0005761; GO:0009653; GO:0044822; GO:0070125; GO:0070126	hsa:64976;	3D-structure; Complete proteome; Mitochondrion; Polymorphism; Reference proteome; Ribonucleoprotein; Ribosomal protein; Transit peptide
Q9NV23	SAST_HUMAN	reviewed	S-acyl fatty acid synthase thioesterase, medium chain (EC 3.1.2.14) (Augmented in rheumatoid arthritis 1) (AURA1) (Oleoyl-ACP hydrolase) (Thioesterase II) (Thioesterase domain-containing protein 1)	OLAH THEDC1	Homo sapiens (Human)	265	myristoyl-[acyl-carrier-protein] hydrolase activity [GO:0016295]; oleoyl-[acyl-carrier-protein] hydrolase activity [GO:0004320]; palmitoyl-[acyl-carrier-protein] hydrolase activity [GO:0016296]; fatty acid biosynthetic process [GO:0006633]; lipid biosynthetic process [GO:0008610]	GO:0004320; GO:0006633; GO:0008610; GO:0016295; GO:0016296	hsa:55301;	3D-structure; Acetylation; Alternative splicing; Complete proteome; Fatty acid biosynthesis; Fatty acid metabolism; Hydrolase; Lipid biosynthesis; Lipid metabolism; Reference proteome
Q9Y6E0	STK24_HUMAN	reviewed	Serine/threonine-protein kinase 24 (EC 2.7.11.1) (Mammalian STE20-like protein kinase 3) (MST-3) (STE20-like kinase MST3) [Cleaved into: Serine/threonine-protein kinase 24 36 kDa subunit (Mammalian STE20-like protein kinase 3 N-terminal) (MST3/N); Serine/threonine-protein kinase 24 12 kDa subunit (Mammalian STE20-like protein kinase 3 C-terminal) (MST3/C)]	STK24 MST3 STK3	Homo sapiens (Human)	443	cell-cell adherens junction [GO:0005913]; cytoplasm [GO:0005737]; cytosol [GO:0005829]; extracellular exosome [GO:0070062]; membrane [GO:0016020]; nucleolus [GO:0005730]; nucleoplasm [GO:0005654]; nucleus [GO:0005634]; ATP binding [GO:0005524]; cadherin binding involved in cell-cell adhesion [GO:0098641]; metal ion binding [GO:0046872]; protein kinase activity [GO:0004672]; protein serine/threoni…	GO:0000278; GO:0004672; GO:0004674; GO:0004702; GO:0005524; GO:0005634; GO:0005654; GO:0005730; GO:0005737; GO:0005829; GO:0005913; GO:0006468; GO:0006921; GO:0007165; GO:0008631; GO:0016020; GO:0030336; GO:0042542; GO:0046777; GO:0046872; GO:0048679; GO:0070062; GO:0097194; GO:0098641	hsa:8428;	3D-structure; ATP-binding; Acetylation; Alternative splicing; Apoptosis; Complete proteome; Cytoplasm; Kinase; Magnesium; Membrane; Metal-binding; Nucleotide-binding; Nucleus; Phosphoprotein; Polymorphism; Reference proteome; Serine/threonine-protein kinase; Transferase
P56556	NDUA6_HUMAN	reviewed	NADH dehydrogenase [ubiquinone] 1 alpha subcomplex subunit 6 (Complex I-B14) (CI-B14) (LYR motif-containing protein 6) (NADH-ubiquinone oxidoreductase B14 subunit)	NDUFA6 LYRM6 NADHB14	Homo sapiens (Human)	154	mitochondrial inner membrane [GO:0005743]; mitochondrial membrane [GO:0031966]; mitochondrial respiratory chain complex I [GO:0005747]; NADH dehydrogenase (ubiquinone) activity [GO:0008137]; mitochondrial electron transport, NADH to ubiquinone [GO:0006120]; mitochondrial respiratory chain complex I assembly [GO:0032981]; response to oxidative stress [GO:0006979]	GO:0005743; GO:0005747; GO:0006120; GO:0006979; GO:0008137; GO:0031966; GO:0032981	hsa:4700;	Complete proteome; Electron transport; Membrane; Mitochondrion; Mitochondrion inner membrane; Phosphoprotein; Polymorphism; Reference proteome; Respiratory chain; Transport
Q6PIY7	GLD2_HUMAN	reviewed	Poly(A) RNA polymerase GLD2 (hGLD-2) (EC 2.7.7.19) (PAP-associated domain-containing protein 4) (Terminal uridylyltransferase 2) (TUTase 2)	PAPD4 GLD2	Homo sapiens (Human)	484	cytosol [GO:0005829]; nuclear RNA-directed RNA polymerase complex [GO:0031380]; ATP binding [GO:0005524]; metal ion binding [GO:0046872]; polynucleotide adenylyltransferase activity [GO:0004652]; dark adaptation [GO:1990603]; hematopoietic progenitor cell differentiation [GO:0002244]; hippocampus development [GO:0021766]; histone mRNA catabolic process [GO:0071044]; mRNA processing [GO:0006397]; …	GO:0002244; GO:0004652; GO:0005524; GO:0005829; GO:0006397; GO:0021766; GO:0030182; GO:0031380; GO:0043631; GO:0046872; GO:0060041; GO:0071044; GO:1990603	hsa:167153;	ATP-binding; Alternative splicing; Complete proteome; Cytoplasm; Magnesium; Manganese; Metal-binding; Nucleotide-binding; Nucleus; Phosphoprotein; Reference proteome; Transferase; mRNA processing
O60248	SOX15_HUMAN	reviewed	Protein SOX-15 (Protein SOX-12) (Protein SOX-20)	SOX15 SOX12 SOX20 SOX26 SOX27	Homo sapiens (Human)	233	cytoplasm [GO:0005737]; nuclear transcription factor complex [GO:0044798]; nucleus [GO:0005634]; chromatin binding [GO:0003682]; DNA binding [GO:0003677]; RNA polymerase II transcription factor activity, sequence-specific DNA binding [GO:0000981]; transcription factor activity, sequence-specific DNA binding [GO:0003700]; cell differentiation [GO:0030154]; chromatin organization [GO:0006325]; male…	GO:0000122; GO:0000981; GO:0003677; GO:0003682; GO:0003700; GO:0005634; GO:0005737; GO:0006325; GO:0006355; GO:0006357; GO:0008584; GO:0014718; GO:0030154; GO:0043403; GO:0044798; GO:0045843; GO:0045944; GO:0048627; GO:0070318; GO:2000288	hsa:6665;	Alternative splicing; Complete proteome; DNA-binding; Nucleus; Phosphoprotein; Reference proteome
Q92879	CELF1_HUMAN	reviewed	CUGBP Elav-like family member 1 (CELF-1) (50 kDa nuclear polyadenylated RNA-binding protein) (Bruno-like protein 2) (CUG triplet repeat RNA-binding protein 1) (CUG-BP1) (CUG-BP- and ETR-3-like factor 1) (Deadenylation factor CUG-BP) (Embryo deadenylation element-binding protein homolog) (EDEN-BP homolog) (RNA-binding protein BRUNOL-2)	CELF1 BRUNOL2 CUGBP CUGBP1 NAB50	Homo sapiens (Human)	486	cytoplasm [GO:0005737]; intracellular ribonucleoprotein complex [GO:0030529]; membrane [GO:0016020]; nucleoplasm [GO:0005654]; nucleus [GO:0005634]; BRE binding [GO:0042835]; mRNA binding [GO:0003729]; nucleotide binding [GO:0000166]; poly(A) RNA binding [GO:0044822]; RNA binding [GO:0003723]; translation repressor activity, nucleic acid binding [GO:0000900]; embryo development [GO:0009790]; germ…	GO:0000166; GO:0000900; GO:0003723; GO:0003729; GO:0005634; GO:0005654; GO:0005737; GO:0006376; GO:0006397; GO:0007281; GO:0007286; GO:0009790; GO:0016020; GO:0016246; GO:0030529; GO:0040018; GO:0042835; GO:0043484; GO:0044822	hsa:10658;	3D-structure; Acetylation; Activator; Alternative splicing; Complete proteome; Cytoplasm; Nucleus; Phosphoprotein; RNA-binding; Reference proteome; Repeat; mRNA processing; mRNA splicing
Q9UK13	ZN221_HUMAN	reviewed	Zinc finger protein 221	ZNF221	Homo sapiens (Human)	617	nucleus [GO:0005634]; DNA binding [GO:0003677]; metal ion binding [GO:0046872]; transcription factor activity, sequence-specific DNA binding [GO:0003700]; regulation of transcription, DNA-templated [GO:0006355]; transcription, DNA-templated [GO:0006351]	GO:0003677; GO:0003700; GO:0005634; GO:0006351; GO:0006355; GO:0046872	hsa:7638;	Complete proteome; DNA-binding; Metal-binding; Nucleus; Polymorphism; Reference proteome; Repeat; Transcription; Transcription regulation; Zinc; Zinc-finger
O95340	PAPS2_HUMAN	reviewed	Bifunctional 3'-phosphoadenosine 5'-phosphosulfate synthase 2 (PAPS synthase 2) (PAPSS 2) (Sulfurylase kinase 2) (SK 2) (SK2) [Includes: Sulfate adenylyltransferase (EC 2.7.7.4) (ATP-sulfurylase) (Sulfate adenylate transferase) (SAT); Adenylyl-sulfate kinase (EC 2.7.1.25) (3'-phosphoadenosine-5'-phosphosulfate synthase) (APS kinase) (Adenosine-5'-phosphosulfate 3'-phosphotransferase) (Adenylylsul…	PAPSS2 ATPSK2	Homo sapiens (Human)	614	cytosol [GO:0005829]; adenylylsulfate kinase activity [GO:0004020]; ATP binding [GO:0005524]; nucleotidyltransferase activity [GO:0016779]; sulfate adenylyltransferase (ATP) activity [GO:0004781]; 3'-phosphoadenosine 5'-phosphosulfate biosynthetic process [GO:0050428]; blood coagulation [GO:0007596]; bone development [GO:0060348]; skeletal system development [GO:0001501]; sulfate assimilation [GO…	GO:0000103; GO:0001501; GO:0004020; GO:0004781; GO:0005524; GO:0005829; GO:0007596; GO:0016779; GO:0050428; GO:0060348	hsa:9060;	3D-structure; ATP-binding; Acetylation; Alternative splicing; Complete proteome; Disease mutation; Dwarfism; Kinase; Multifunctional enzyme; Nucleotide-binding; Nucleotidyltransferase; Polymorphism; Reference proteome; Transferase
Q8WTP8	AEN_HUMAN	reviewed	Apoptosis-enhancing nuclease (EC 3.1.-.-) (Interferon-stimulated 20 kDa exonuclease-like 1)	AEN ISG20L1 SBBI58	Homo sapiens (Human)	325	nuclear membrane [GO:0031965]; nucleolus [GO:0005730]; nucleoplasm [GO:0005654]; nucleus [GO:0005634]; exonuclease activity [GO:0004527]; nucleic acid binding [GO:0003676]; intrinsic apoptotic signaling pathway in response to DNA damage by p53 class mediator [GO:0042771]; response to ionizing radiation [GO:0010212]	GO:0003676; GO:0004527; GO:0005634; GO:0005654; GO:0005730; GO:0010212; GO:0031965; GO:0042771	hsa:64782;	Alternative splicing; Apoptosis; Complete proteome; DNA damage; Exonuclease; Hydrolase; Nuclease; Nucleus; Polymorphism; Reference proteome
O95347	SMC2_HUMAN	reviewed	Structural maintenance of chromosomes protein 2 (SMC protein 2) (SMC-2) (Chromosome-associated protein E) (hCAP-E) (XCAP-E homolog)	SMC2 CAPE SMC2L1 PRO0324	Homo sapiens (Human)	1197	condensed chromosome [GO:0000793]; condensin complex [GO:0000796]; cytoplasm [GO:0005737]; cytosol [GO:0005829]; extracellular exosome [GO:0070062]; nuclear chromosome [GO:0000228]; nucleolus [GO:0005730]; nucleoplasm [GO:0005654]; nucleus [GO:0005634]; ATP binding [GO:0005524]; protein heterodimerization activity [GO:0046982]; cell division [GO:0051301]; kinetochore organization [GO:0051383]; me…	GO:0000228; GO:0000793; GO:0000796; GO:0005524; GO:0005634; GO:0005654; GO:0005730; GO:0005737; GO:0005829; GO:0007076; GO:0010032; GO:0045132; GO:0046982; GO:0051301; GO:0051383; GO:0070062	hsa:10592;	3D-structure; ATP-binding; Acetylation; Alternative splicing; Cell cycle; Cell division; Chromosome; Coiled coil; Complete proteome; Cytoplasm; DNA condensation; Mitosis; Nucleotide-binding; Nucleus; Polymorphism; Reference proteome
Q6UXH1	CREL2_HUMAN	reviewed	Cysteine-rich with EGF-like domain protein 2	CRELD2 UNQ185/PRO211	Homo sapiens (Human)	353	endoplasmic reticulum [GO:0005783]; extracellular space [GO:0005615]; Golgi apparatus [GO:0005794]; calcium ion binding [GO:0005509]	GO:0005509; GO:0005615; GO:0005783; GO:0005794	hsa:79174;	Alternative splicing; Calcium; Complete proteome; Direct protein sequencing; Disulfide bond; EGF-like domain; Endoplasmic reticulum; Glycoprotein; Polymorphism; Reference proteome; Repeat; Secreted; Signal
Q86UA6	RIP_HUMAN	reviewed	RPA-interacting protein (hRIP)	RPAIN RIP	Homo sapiens (Human)	219	cytoplasm [GO:0005737]; nucleolus [GO:0005730]; nucleus [GO:0005634]; PML body [GO:0016605]; metal ion binding [GO:0046872]; protein complex binding [GO:0032403]; DNA recombination [GO:0006310]; DNA repair [GO:0006281]; DNA-dependent DNA replication [GO:0006261]; protein import into nucleus [GO:0006606]; response to UV [GO:0009411]	GO:0005634; GO:0005730; GO:0005737; GO:0006261; GO:0006281; GO:0006310; GO:0006606; GO:0009411; GO:0016605; GO:0032403; GO:0046872	hsa:84268;	Alternative splicing; Complete proteome; Cytoplasm; Isopeptide bond; Metal-binding; Nucleus; Phosphoprotein; Polymorphism; Reference proteome; Ubl conjugation; Zinc; Zinc-finger
Q86UA1	PRP39_HUMAN	reviewed	Pre-mRNA-processing factor 39 (PRP39 homolog)	PRPF39	Homo sapiens (Human)	669	commitment complex [GO:0000243]; U1 snRNP [GO:0005685]; U2-type prespliceosome [GO:0071004]; mRNA 5'-splice site recognition [GO:0000395]	GO:0000243; GO:0000395; GO:0005685; GO:0071004	hsa:55015;	Alternative splicing; Complete proteome; Nucleus; Phosphoprotein; Reference proteome; Repeat; mRNA processing; mRNA splicing
P43234	CATO_HUMAN	reviewed	Cathepsin O (EC 3.4.22.42)	CTSO CTSO1	Homo sapiens (Human)	321	extracellular space [GO:0005615]; lysosome [GO:0005764]; cysteine-type endopeptidase activity [GO:0004197]; proteolysis [GO:0006508]; proteolysis involved in cellular protein catabolic process [GO:0051603]	GO:0004197; GO:0005615; GO:0005764; GO:0006508; GO:0051603	hsa:1519;	Complete proteome; Disulfide bond; Glycoprotein; Hydrolase; Lysosome; Protease; Reference proteome; Signal; Thiol protease; Zymogen
O60610	DIAP1_HUMAN	reviewed	Protein diaphanous homolog 1 (Diaphanous-related formin-1) (DRF1)	DIAPH1 DIAP1	Homo sapiens (Human)	1272	cytosol [GO:0005829]; microtubule organizing center [GO:0005815]; mitotic spindle [GO:0072686]; ruffle membrane [GO:0032587]; ion channel binding [GO:0044325]; poly(A) RNA binding [GO:0044822]; receptor binding [GO:0005102]; actin filament polymerization [GO:0030041]; cellular response to histamine [GO:0071420]; cytoskeleton organization [GO:0007010]; positive regulation of cell migration [GO:003…	GO:0005102; GO:0005815; GO:0005829; GO:0007010; GO:0007605; GO:0008360; GO:0030041; GO:0030335; GO:0032587; GO:0032886; GO:0035372; GO:0044325; GO:0044822; GO:0051279; GO:0071420; GO:0072686; GO:2000145	hsa:1729;	Acetylation; Actin-binding; Alternative splicing; Cell membrane; Cell projection; Coiled coil; Complete proteome; Cytoplasm; Cytoskeleton; Deafness; Direct protein sequencing; Epilepsy; Hearing; Membrane; Non-syndromic deafness; Phosphoprotein; Reference proteome; Repeat
Q9NYB9	ABI2_HUMAN	reviewed	Abl interactor 2 (Abelson interactor 2) (Abi-2) (Abl-binding protein 3) (AblBP3) (Arg-binding protein 1) (ArgBP1)	ABI2 ARGBPIA	Homo sapiens (Human)	513	cytoplasm [GO:0005737]; cytoskeleton [GO:0005856]; cytosol [GO:0005829]; filopodium [GO:0030175]; lamellipodium [GO:0030027]; SCAR complex [GO:0031209]; cytoskeletal adaptor activity [GO:0008093]; DNA binding [GO:0003677]; kinase binding [GO:0019900]; proline-rich region binding [GO:0070064]; protein complex binding [GO:0032403]; SH3 domain binding [GO:0017124]; ubiquitin protein ligase binding […	GO:0003677; GO:0005737; GO:0005829; GO:0005856; GO:0006928; GO:0007010; GO:0008093; GO:0008154; GO:0016032; GO:0016477; GO:0016601; GO:0017124; GO:0018108; GO:0019900; GO:0030027; GO:0030175; GO:0031209; GO:0031625; GO:0032403; GO:0070064; GO:2000601	hsa:10152;	3D-structure; Alternative splicing; Cell projection; Coiled coil; Complete proteome; Cytoplasm; Cytoskeleton; Host-virus interaction; Phosphoprotein; Reference proteome; SH3 domain
Q49AG3	ZBED5_HUMAN	reviewed	Zinc finger BED domain-containing protein 5 (Transposon-derived Buster1 transposase-like protein)	ZBED5 Buster1	Homo sapiens (Human)	693	cytoplasm [GO:0005737]; nucleoplasm [GO:0005654]; DNA binding [GO:0003677]; metal ion binding [GO:0046872]; RNA polymerase II transcription factor activity, sequence-specific DNA binding [GO:0000981]	GO:0000981; GO:0003677; GO:0005654; GO:0005737; GO:0046872	hsa:58486;	Complete proteome; Metal-binding; Polymorphism; Reference proteome; Zinc; Zinc-finger
Q12983	BNIP3_HUMAN	reviewed	BCL2/adenovirus E1B 19 kDa protein-interacting protein 3	BNIP3 NIP3	Homo sapiens (Human)	194	cytoplasm [GO:0005737]; dendrite [GO:0030425]; endoplasmic reticulum [GO:0005783]; integral component of mitochondrial outer membrane [GO:0031307]; mitochondrial membrane [GO:0031966]; mitochondrial outer membrane [GO:0005741]; mitochondrion [GO:0005739]; nuclear envelope [GO:0005635]; nucleoplasm [GO:0005654]; nucleus [GO:0005634]; postsynaptic density [GO:0014069]; GTPase binding [GO:0051020]; …	GO:0000422; GO:0001666; GO:0005634; GO:0005635; GO:0005654; GO:0005737; GO:0005739; GO:0005741; GO:0005783; GO:0006915; GO:0008219; GO:0008626; GO:0010508; GO:0010637; GO:0010666; GO:0014069; GO:0016239; GO:0030425; GO:0031307; GO:0031966; GO:0035694; GO:0042802; GO:0042803; GO:0043065; GO:0043066; GO:0043068; GO:0043243; GO:0043653; GO:0045837; GO:0046902; GO:0046982; GO:0048102; GO:0050873; GO:…	hsa:664;	3D-structure; Apoptosis; Complete proteome; Host-virus interaction; Membrane; Mitochondrion; Mitochondrion outer membrane; Phosphoprotein; Reference proteome; Transmembrane; Transmembrane helix
Q5T6F0	DCA12_HUMAN	reviewed	DDB1- and CUL4-associated factor 12 (Centrosome-related protein TCC52) (Testis cancer centrosome-related protein) (WD repeat-containing protein 40A)	DCAF12 KIAA1892 TCC52 WDR40A	Homo sapiens (Human)	453	centrosome [GO:0005813]; Cul4-RING E3 ubiquitin ligase complex [GO:0080008]; cytoplasm [GO:0005737]; protein ubiquitination [GO:0016567]	GO:0005737; GO:0005813; GO:0016567; GO:0080008	hsa:25853;	3D-structure; Complete proteome; Cytoplasm; Cytoskeleton; Phosphoprotein; Polymorphism; Reference proteome; Repeat; Ubl conjugation pathway; WD repeat
Q12981	SEC20_HUMAN	reviewed	Vesicle transport protein SEC20 (BCL2/adenovirus E1B 19 kDa protein-interacting protein 1) (Transformation-related gene 8 protein) (TRG-8)	BNIP1 NIP1 SEC20L TRG8	Homo sapiens (Human)	228	cytoplasm [GO:0005737]; endoplasmic reticulum [GO:0005783]; endoplasmic reticulum membrane [GO:0005789]; integral component of endoplasmic reticulum membrane [GO:0030176]; intracellular membrane-bounded organelle [GO:0043231]; mitochondrion [GO:0005739]; nuclear envelope [GO:0005635]; SNARE complex [GO:0031201]; SNAP receptor activity [GO:0005484]; apoptotic process [GO:0006915]; autophagy [GO:00…	GO:0005484; GO:0005635; GO:0005737; GO:0005739; GO:0005783; GO:0005789; GO:0006890; GO:0006914; GO:0006915; GO:0007029; GO:0016320; GO:0030176; GO:0031201; GO:0043066; GO:0043231; GO:0097194	hsa:662;	Alternative splicing; Apoptosis; Autophagy; Coiled coil; Complete proteome; ER-Golgi transport; Endoplasmic reticulum; Membrane; Mitochondrion; Polymorphism; Reference proteome; Transmembrane; Transmembrane helix; Transport; Ubl conjugation
Q12980	NPRL3_HUMAN	reviewed	Nitrogen permease regulator 3-like protein (-14 gene protein) (Alpha-globin regulatory element-containing gene protein) (Protein CGTHBA)	NPRL3 C16orf35 CGTHBA MARE	Homo sapiens (Human)	569	Iml1 complex [GO:1990130]; vacuole [GO:0005773]; GTPase activator activity [GO:0005096]; aorta morphogenesis [GO:0035909]; cardiac muscle tissue development [GO:0048738]; cellular response to amino acid starvation [GO:0034198]; negative regulation of TOR signaling [GO:0032007]; palate development [GO:0060021]; regulation of autophagosome assembly [GO:2000785]; TORC1 signaling [GO:0038202]; ventri…	GO:0003281; GO:0005096; GO:0005773; GO:0032007; GO:0034198; GO:0035909; GO:0038202; GO:0048738; GO:0060021; GO:1990130; GO:2000785	hsa:8131;	Complete proteome; GTPase activation; Phosphoprotein; Reference proteome
Q53G59	KLH12_HUMAN	reviewed	Kelch-like protein 12 (CUL3-interacting protein 1) (DKIR homolog) (hDKIR)	KLHL12 C3IP1	Homo sapiens (Human)	568	Cul3-RING ubiquitin ligase complex [GO:0031463]; cytosol [GO:0005829]; ER to Golgi transport vesicle [GO:0030134]; Golgi membrane [GO:0000139]; intracellular membrane-bounded organelle [GO:0043231]; microtubule organizing center [GO:0005815]; identical protein binding [GO:0042802]; COPII vesicle coating [GO:0048208]; ER to Golgi vesicle-mediated transport [GO:0006888]; negative regulation of cano…	GO:0000139; GO:0005815; GO:0005829; GO:0006513; GO:0006888; GO:0016055; GO:0030134; GO:0031463; GO:0042802; GO:0043231; GO:0048208; GO:0090090	hsa:59349;	3D-structure; Alternative splicing; Complete proteome; Cytoplasmic vesicle; ER-Golgi transport; Kelch repeat; Polymorphism; Reference proteome; Repeat; Transport; Ubl conjugation pathway; Wnt signaling pathway
Q12986	NFX1_HUMAN	reviewed	Transcriptional repressor NF-X1 (EC 6.3.2.-) (Nuclear transcription factor, X box-binding protein 1)	NFX1 NFX2	Homo sapiens (Human)	1120	cytoplasm [GO:0005737]; nucleolus [GO:0005730]; nucleus [GO:0005634]; plasma membrane [GO:0005886]; ligase activity [GO:0016874]; poly(A) RNA binding [GO:0044822]; RNA polymerase II regulatory region sequence-specific DNA binding [GO:0000977]; transcription factor activity, sequence-specific DNA binding [GO:0003700]; transcriptional repressor activity, RNA polymerase II core promoter proximal reg…	GO:0000122; GO:0000977; GO:0001078; GO:0003700; GO:0005634; GO:0005730; GO:0005737; GO:0005886; GO:0006366; GO:0006954; GO:0008270; GO:0016032; GO:0016874; GO:0044822; GO:0045347	hsa:4799;	Activator; Alternative splicing; Complete proteome; DNA-binding; Host-virus interaction; Ligase; Metal-binding; Nucleus; Phosphoprotein; Polymorphism; Reference proteome; Repeat; Repressor; Transcription; Transcription regulation; Ubl conjugation; Ubl conjugation pathway; Zinc; Zinc-finger
Q9Y605	MOFA1_HUMAN	reviewed	MORF4 family-associated protein 1 (Protein PGR1) (Protein associated with MRG of 14 kDa)	MRFAP1 PAM14 PGR1	Homo sapiens (Human)	127	nucleus [GO:0005634]; perinuclear region of cytoplasm [GO:0048471]	GO:0005634; GO:0048471	hsa:93621;	Coiled coil; Complete proteome; Cytoplasm; Nucleus; Reference proteome
Q9P212	PLCE1_HUMAN	reviewed	1-phosphatidylinositol 4,5-bisphosphate phosphodiesterase epsilon-1 (EC 3.1.4.11) (Pancreas-enriched phospholipase C) (Phosphoinositide phospholipase C-epsilon-1) (Phospholipase C-epsilon-1) (PLC-epsilon-1)	PLCE1 KIAA1516 PLCE PPLC	Homo sapiens (Human)	2302	cytoplasm [GO:0005737]; cytosol [GO:0005829]; Golgi membrane [GO:0000139]; plasma membrane [GO:0005886]; enzyme binding [GO:0019899]; guanyl-nucleotide exchange factor activity [GO:0005085]; metal ion binding [GO:0046872]; phosphatidylinositol phospholipase C activity [GO:0004435]; phospholipase C activity [GO:0004629]; Ras GTPase binding [GO:0017016]; signal transducer activity, downstream of re…	GO:0000139; GO:0000187; GO:0001558; GO:0004435; GO:0004629; GO:0005057; GO:0005085; GO:0005737; GO:0005829; GO:0005886; GO:0006644; GO:0006651; GO:0006940; GO:0007010; GO:0007173; GO:0007200; GO:0007204; GO:0007205; GO:0007265; GO:0007507; GO:0008277; GO:0008283; GO:0016042; GO:0017016; GO:0019722; GO:0019899; GO:0032835; GO:0043647; GO:0045859; GO:0046578; GO:0046872; GO:0048016	hsa:51196;	3D-structure; Alternative splicing; Calcium; Cell membrane; Complete proteome; Cytoplasm; Disease mutation; Golgi apparatus; Guanine-nucleotide releasing factor; Hydrolase; Lipid degradation; Lipid metabolism; Membrane; Metal-binding; Phosphoprotein; Polymorphism; Reference proteome; Repeat; Transducer
Q5T6F2	UBAP2_HUMAN	reviewed	Ubiquitin-associated protein 2 (UBAP-2)	UBAP2 KIAA1491	Homo sapiens (Human)	1119	cell-cell adherens junction [GO:0005913]; cadherin binding involved in cell-cell adhesion [GO:0098641]; poly(A) RNA binding [GO:0044822]	GO:0005913; GO:0044822; GO:0098641	hsa:55833;	Alternative splicing; Coiled coil; Complete proteome; Methylation; Phosphoprotein; Polymorphism; Reference proteome
Q8NHQ1	CEP70_HUMAN	reviewed	Centrosomal protein of 70 kDa (Cep70) (p10-binding protein)	CEP70 BITE	Homo sapiens (Human)	597	centrosome [GO:0005813]; cytoplasm [GO:0005737]; cytosol [GO:0005829]; nuclear membrane [GO:0031965]; nucleoplasm [GO:0005654]; G2/M transition of mitotic cell cycle [GO:0000086]	GO:0000086; GO:0005654; GO:0005737; GO:0005813; GO:0005829; GO:0031965	hsa:80321;	Alternative splicing; Coiled coil; Complete proteome; Cytoplasm; Cytoskeleton; Polymorphism; Reference proteome; TPR repeat
Q8N6M3	FITM2_HUMAN	reviewed	Fat storage-inducing transmembrane protein 2 (Fat-inducing protein 2)	FITM2 C20orf142 FIT2	Homo sapiens (Human)	262	endoplasmic reticulum membrane [GO:0005789]; integral component of endoplasmic reticulum membrane [GO:0030176]; mitochondrion [GO:0005739]; cellular triglyceride homeostasis [GO:0035356]; cytoskeleton organization [GO:0007010]; lipid particle organization [GO:0034389]; lipid storage [GO:0019915]; phospholipid biosynthetic process [GO:0008654]; positive regulation of sequestering of triglyceride […	GO:0005739; GO:0005789; GO:0007010; GO:0008654; GO:0010866; GO:0010890; GO:0019915; GO:0022604; GO:0030176; GO:0030730; GO:0034389; GO:0035356	hsa:128486;	Complete proteome; Endoplasmic reticulum; Membrane; Reference proteome; Transmembrane; Transmembrane helix
Q8N6M0	OTU6B_HUMAN	reviewed	OTU domain-containing protein 6B (EC 3.4.19.12) (DUBA-5)	OTUD6B DUBA5 CGI-77	Homo sapiens (Human)	293	thiol-dependent ubiquitinyl hydrolase activity [GO:0036459]	GO:0036459	hsa:51633;	Acetylation; Alternative splicing; Complete proteome; Hydrolase; Polymorphism; Protease; Reference proteome; Thiol protease; Ubl conjugation pathway
Q53GS7	GLE1_HUMAN	reviewed	Nucleoporin GLE1 (hGLE1) (GLE1-like protein)	GLE1 GLE1L	Homo sapiens (Human)	698	cytoplasm [GO:0005737]; extracellular space [GO:0005615]; membrane [GO:0016020]; nuclear pore [GO:0005643]; nuclear pore cytoplasmic filaments [GO:0044614]; plasma membrane [GO:0005886]; identical protein binding [GO:0042802]; inositol hexakisphosphate binding [GO:0000822]; phospholipid binding [GO:0005543]; translation initiation factor binding [GO:0031369]; mRNA export from nucleus [GO:0006406]…	GO:0000822; GO:0005543; GO:0005615; GO:0005643; GO:0005737; GO:0005886; GO:0006406; GO:0006446; GO:0006449; GO:0015031; GO:0016020; GO:0016973; GO:0031369; GO:0042802; GO:0044614	hsa:2733;	Alternative splicing; Coiled coil; Complete proteome; Cytoplasm; Disease mutation; Nuclear pore complex; Nucleus; Phosphoprotein; Polymorphism; Protein transport; Reference proteome; Translocation; Transport; mRNA transport
Q9C000	NLRP1_HUMAN	reviewed	NACHT, LRR and PYD domains-containing protein 1 (Caspase recruitment domain-containing protein 7) (Death effector filament-forming ced-4-like apoptosis protein) (Nucleotide-binding domain and caspase recruitment domain)	NLRP1 CARD7 DEFCAP KIAA0926 NAC NALP1	Homo sapiens (Human)	1473	cytosol [GO:0005829]; intracellular [GO:0005622]; neuronal cell body [GO:0043025]; NLRP1 inflammasome complex [GO:0072558]; nucleus [GO:0005634]; ATP binding [GO:0005524]; cysteine-type endopeptidase activator activity involved in apoptotic process [GO:0008656]; enzyme binding [GO:0019899]; protein domain specific binding [GO:0019904]; activation of cysteine-type endopeptidase activity involved i…	GO:0005524; GO:0005622; GO:0005634; GO:0005829; GO:0006915; GO:0006919; GO:0006954; GO:0008656; GO:0019899; GO:0019904; GO:0032495; GO:0042742; GO:0043025; GO:0045087; GO:0050718; GO:0050727; GO:0051402; GO:0072558	hsa:22861;	3D-structure; ATP-binding; Alternative splicing; Complete proteome; Cytoplasm; Direct protein sequencing; Disease mutation; Ectodermal dysplasia; Immunity; Inflammasome; Inflammatory response; Innate immunity; Leucine-rich repeat; Nucleotide-binding; Nucleus; Polymorphism; Reference proteome; Repeat
P28332	ADH6_HUMAN	reviewed	Alcohol dehydrogenase 6 (EC 1.1.1.1)	ADH6	Homo sapiens (Human)	368	cytosol [GO:0005829]; extracellular exosome [GO:0070062]; alcohol dehydrogenase (NAD) activity [GO:0004022]; alcohol dehydrogenase activity, zinc-dependent [GO:0004024]; zinc ion binding [GO:0008270]; ethanol oxidation [GO:0006069]; response to ethanol [GO:0045471]	GO:0004022; GO:0004024; GO:0005829; GO:0006069; GO:0008270; GO:0045471; GO:0070062	hsa:130;	Alternative splicing; Complete proteome; Cytoplasm; Metal-binding; NAD; Oxidoreductase; Phosphoprotein; Polymorphism; Reference proteome; Zinc
Q8WWN8	ARAP3_HUMAN	reviewed	Arf-GAP with Rho-GAP domain, ANK repeat and PH domain-containing protein 3 (Centaurin-delta-3) (Cnt-d3)	ARAP3 CENTD3	Homo sapiens (Human)	1544	cytoplasm [GO:0005737]; cytoskeleton [GO:0005856]; cytosol [GO:0005829]; lamellipodium [GO:0030027]; plasma membrane [GO:0005886]; ruffle [GO:0001726]; GTPase activator activity [GO:0005096]; metal ion binding [GO:0046872]; phosphatidylinositol-3,4,5-trisphosphate binding [GO:0005547]; phosphatidylinositol-3,4-bisphosphate binding [GO:0043325]; cytoskeleton organization [GO:0007010]; negative reg…	GO:0001726; GO:0005096; GO:0005547; GO:0005737; GO:0005829; GO:0005856; GO:0005886; GO:0007010; GO:0007165; GO:0008360; GO:0016192; GO:0030027; GO:0030336; GO:0035021; GO:0035024; GO:0043325; GO:0046872; GO:0051056	hsa:64411;	3D-structure; Alternative splicing; Cell membrane; Cell projection; Complete proteome; Cytoplasm; Cytoskeleton; GTPase activation; Membrane; Metal-binding; Phosphoprotein; Polymorphism; Reference proteome; Repeat; Zinc; Zinc-finger
P62829	RL23_HUMAN	reviewed	60S ribosomal protein L23 (60S ribosomal protein L17)	RPL23	Homo sapiens (Human)	140	cytoplasm [GO:0005737]; cytosol [GO:0005829]; cytosolic large ribosomal subunit [GO:0022625]; extracellular exosome [GO:0070062]; extracellular matrix [GO:0031012]; focal adhesion [GO:0005925]; membrane [GO:0016020]; nucleolus [GO:0005730]; ribosome [GO:0005840]; large ribosomal subunit rRNA binding [GO:0070180]; poly(A) RNA binding [GO:0044822]; structural constituent of ribosome [GO:0003735]; n…	GO:0000184; GO:0003735; GO:0005730; GO:0005737; GO:0005829; GO:0005840; GO:0005925; GO:0006364; GO:0006412; GO:0006413; GO:0006610; GO:0006614; GO:0016020; GO:0019083; GO:0022625; GO:0031012; GO:0044822; GO:0070062; GO:0070180	hsa:9349;	3D-structure; Complete proteome; Phosphoprotein; Reference proteome; Ribonucleoprotein; Ribosomal protein
Q96CU9	FXRD1_HUMAN	reviewed	FAD-dependent oxidoreductase domain-containing protein 1 (EC 1.-.-.-)	FOXRED1 FP634	Homo sapiens (Human)	486	integral component of membrane [GO:0016021]; mitochondrial inner membrane [GO:0005743]; mitochondrial respiratory chain complex I [GO:0005747]; mitochondrion [GO:0005739]; oxidoreductase activity [GO:0016491]; mitochondrial respiratory chain complex I assembly [GO:0032981]	GO:0005739; GO:0005743; GO:0005747; GO:0016021; GO:0016491; GO:0032981	hsa:55572;	Alternative splicing; Complete proteome; Disease mutation; Electron transport; FAD; Flavoprotein; Membrane; Mitochondrion; Mitochondrion inner membrane; Oxidoreductase; Polymorphism; Reference proteome; Respiratory chain; Transmembrane; Transmembrane helix; Transport
P62820	RAB1A_HUMAN	reviewed	Ras-related protein Rab-1A (YPT1-related protein)	RAB1A RAB1	Homo sapiens (Human)	205	cell-cell adherens junction [GO:0005913]; cytosol [GO:0005829]; early endosome [GO:0005769]; endoplasmic reticulum membrane [GO:0005789]; extracellular exosome [GO:0070062]; Golgi apparatus [GO:0005794]; Golgi membrane [GO:0000139]; melanosome [GO:0042470]; cadherin binding involved in cell-cell adhesion [GO:0098641]; GTP binding [GO:0005525]; GTPase activity [GO:0003924]; autophagosome assembly …	GO:0000045; GO:0000139; GO:0003924; GO:0005525; GO:0005769; GO:0005789; GO:0005794; GO:0005829; GO:0005913; GO:0006888; GO:0006890; GO:0006897; GO:0006914; GO:0007030; GO:0007264; GO:0016192; GO:0016477; GO:0019068; GO:0030252; GO:0032402; GO:0034446; GO:0042470; GO:0042742; GO:0047496; GO:0048208; GO:0070062; GO:0072606; GO:0090110; GO:0098641; GO:1903020	hsa:5861;	3D-structure; Acetylation; Alternative splicing; Autophagy; Complete proteome; Cytoplasm; Direct protein sequencing; ER-Golgi transport; Endoplasmic reticulum; Endosome; GTP-binding; Golgi apparatus; Lipoprotein; Membrane; Nucleotide-binding; Phosphoprotein; Prenylation; Protein transport; Reference proteome; Transport
Q14315	FLNC_HUMAN	reviewed	Filamin-C (FLN-C) (FLNc) (ABP-280-like protein) (ABP-L) (Actin-binding-like protein) (Filamin-2) (Gamma-filamin)	FLNC ABPL FLN2	Homo sapiens (Human)	2725	costamere [GO:0043034]; cytoplasm [GO:0005737]; cytoskeleton [GO:0005856]; cytosol [GO:0005829]; focal adhesion [GO:0005925]; plasma membrane [GO:0005886]; sarcolemma [GO:0042383]; sarcoplasm [GO:0016528]; Z disc [GO:0030018]; ankyrin binding [GO:0030506]; cytoskeletal protein binding [GO:0008092]; cell junction assembly [GO:0034329]; muscle fiber development [GO:0048747]	GO:0005737; GO:0005829; GO:0005856; GO:0005886; GO:0005925; GO:0008092; GO:0016528; GO:0030018; GO:0030506; GO:0034329; GO:0042383; GO:0043034; GO:0048747	hsa:2318;	3D-structure; Actin-binding; Alternative splicing; Complete proteome; Cytoplasm; Cytoskeleton; Direct protein sequencing; Disease mutation; Membrane; Methylation; Myofibrillar myopathy; Phosphoprotein; Polymorphism; Reference proteome; Repeat; Ubl conjugation
Q6ZW49	PAXI1_HUMAN	reviewed	PAX-interacting protein 1 (PAX transactivation activation domain-interacting protein)	PAXIP1 PAXIP1L PTIP CAGF28	Homo sapiens (Human)	1069	histone methyltransferase complex [GO:0035097]; MLL3/4 complex [GO:0044666]; nuclear matrix [GO:0016363]; nucleoplasm [GO:0005654]; nucleus [GO:0005634]; adipose tissue development [GO:0060612]; chorion development [GO:0060717]; DNA damage response, signal transduction by p53 class mediator [GO:0030330]; DNA recombination [GO:0006310]; double-strand break repair via nonhomologous end joining [GO:…	GO:0000416; GO:0001570; GO:0005634; GO:0005654; GO:0006303; GO:0006310; GO:0006351; GO:0010212; GO:0016363; GO:0030330; GO:0031398; GO:0035066; GO:0035097; GO:0043542; GO:0044666; GO:0045830; GO:0048304; GO:0051568; GO:0051571; GO:0060261; GO:0060612; GO:0060717; GO:1902749; GO:2001022	hsa:22976;	3D-structure; Alternative splicing; Complete proteome; DNA damage; DNA recombination; DNA repair; Nucleus; Phosphoprotein; Polymorphism; Reference proteome; Repeat; Transcription; Transcription regulation
P62826	RAN_HUMAN	reviewed	GTP-binding nuclear protein Ran (Androgen receptor-associated protein 24) (GTPase Ran) (Ras-like protein TC4) (Ras-related nuclear protein)	RAN ARA24 OK/SW-cl.81	Homo sapiens (Human)	216	cell-cell adherens junction [GO:0005913]; centriole [GO:0005814]; cytoplasm [GO:0005737]; cytosol [GO:0005829]; extracellular exosome [GO:0070062]; extracellular matrix [GO:0031012]; melanosome [GO:0042470]; membrane [GO:0016020]; midbody [GO:0030496]; nuclear pore [GO:0005643]; nucleolus [GO:0005730]; nucleoplasm [GO:0005654]; nucleus [GO:0005634]; recycling endosome [GO:0055037]; RNA nuclear ex…	GO:0000055; GO:0000056; GO:0000060; GO:0003682; GO:0003713; GO:0003924; GO:0005525; GO:0005634; GO:0005643; GO:0005654; GO:0005730; GO:0005737; GO:0005814; GO:0005829; GO:0005913; GO:0006259; GO:0006409; GO:0006606; GO:0006611; GO:0007052; GO:0007067; GO:0007165; GO:0007264; GO:0016020; GO:0016032; GO:0019003; GO:0030036; GO:0030496; GO:0030521; GO:0031012; GO:0031047; GO:0032092; GO:0034629; GO:…	hsa:5901;	3D-structure; Acetylation; Cell cycle; Cell division; Complete proteome; Cytoplasm; Direct protein sequencing; GTP-binding; Host-virus interaction; Isopeptide bond; Mitosis; Nucleotide-binding; Nucleus; Phosphoprotein; Polymorphism; Protein transport; Reference proteome; Transport; Ubl conjugation
P18615	NELFE_HUMAN	reviewed	Negative elongation factor E (NELF-E) (RNA-binding protein RD)	NELFE RD RDBP	Homo sapiens (Human)	380	NELF complex [GO:0032021]; nucleoplasm [GO:0005654]; nucleus [GO:0005634]; chromatin binding [GO:0003682]; nucleotide binding [GO:0000166]; poly(A) RNA binding [GO:0044822]; RNA binding [GO:0003723]; negative regulation of mRNA polyadenylation [GO:1900364]; negative regulation of transcription elongation from RNA polymerase II promoter [GO:0034244]; positive regulation of ERK1 and ERK2 cascade [G…	GO:0000166; GO:0003682; GO:0003723; GO:0005634; GO:0005654; GO:0006366; GO:0006368; GO:0032021; GO:0034244; GO:0044822; GO:0045944; GO:0050434; GO:0051571; GO:0070374; GO:1900364	hsa:7936;	3D-structure; Alternative splicing; Coiled coil; Complete proteome; Direct protein sequencing; Isopeptide bond; Nucleus; Phosphoprotein; RNA-binding; Reference proteome; Repeat; Repressor; Transcription; Transcription regulation; Ubl conjugation
Q5HYA8	MKS3_HUMAN	reviewed	Meckelin (Meckel syndrome type 3 protein) (Transmembrane protein 67)	TMEM67 MKS3	Homo sapiens (Human)	995	centrosome [GO:0005813]; ciliary membrane [GO:0060170]; ciliary transition zone [GO:0035869]; cytoplasmic vesicle membrane [GO:0030659]; endoplasmic reticulum membrane [GO:0005789]; integral component of membrane [GO:0016021]; MKS complex [GO:0036038]; filamin binding [GO:0031005]; unfolded protein binding [GO:0051082]; cilium assembly [GO:0042384]; ER-associated ubiquitin-dependent protein catab…	GO:0005789; GO:0005813; GO:0010826; GO:0016021; GO:0030433; GO:0030659; GO:0031005; GO:0035869; GO:0036038; GO:0042384; GO:0051082; GO:0060170	hsa:91147;	Alternative splicing; Bardet-Biedl syndrome; Cell membrane; Cell projection; Ciliopathy; Cilium; Cilium biogenesis/degradation; Complete proteome; Cytoplasm; Cytoskeleton; Disease mutation; Endoplasmic reticulum; Glycoprotein; Joubert syndrome; Meckel syndrome; Membrane; Mental retardation; Nephronophthisis; Obesity; Polymorphism; Reference proteome; Transmembrane; Transmembrane helix
Q4G0I0	CSMT1_HUMAN	reviewed	Protein CCSMST1	CCSMST1 C16orf91	Homo sapiens (Human)	132	integral component of membrane [GO:0016021]	GO:0016021	hsa:283951;	Complete proteome; Membrane; Reference proteome; Signal; Transmembrane; Transmembrane helix
Q9BZE9	ASPC1_HUMAN	reviewed	Tether containing UBX domain for GLUT4 (Alveolar soft part sarcoma chromosomal region candidate gene 1 protein) (Alveolar soft part sarcoma locus) (Renal papillary cell carcinoma protein 17) (UBX domain-containing protein 9)	ASPSCR1 ASPL RCC17 TUG UBXD9 UBXN9	Homo sapiens (Human)	553	cytoplasmic side of plasma membrane [GO:0009898]; cytosol [GO:0005829]; endomembrane system [GO:0012505]; endoplasmic reticulum-Golgi intermediate compartment membrane [GO:0033116]; extrinsic component of membrane [GO:0019898]; intracellular membrane-bounded organelle [GO:0043231]; nucleoplasm [GO:0005654]; perinuclear region of cytoplasm [GO:0048471]; plasma membrane [GO:0005886]; vesicle membra…	GO:0005654; GO:0005829; GO:0005886; GO:0006886; GO:0009898; GO:0012505; GO:0012506; GO:0019898; GO:0033116; GO:0042593; GO:0043231; GO:0046324; GO:0048471	hsa:79058;	Acetylation; Alternative splicing; Chromosomal rearrangement; Complete proteome; Cytoplasm; Membrane; Nucleus; Phosphoprotein; Polymorphism; Proto-oncogene; Reference proteome
O43913	ORC5_HUMAN	reviewed	Origin recognition complex subunit 5	ORC5 ORC5L	Homo sapiens (Human)	435	cytoplasm [GO:0005737]; nuclear chromosome, telomeric region [GO:0000784]; nuclear origin of replication recognition complex [GO:0005664]; nucleoplasm [GO:0005654]; nucleus [GO:0005634]; origin recognition complex [GO:0000808]; ATP binding [GO:0005524]; DNA replication origin binding [GO:0003688]; nucleotide binding [GO:0000166]; DNA replication [GO:0006260]; DNA replication initiation [GO:000627…	GO:0000082; GO:0000166; GO:0000784; GO:0000808; GO:0003688; GO:0005524; GO:0005634; GO:0005654; GO:0005664; GO:0005737; GO:0006260; GO:0006270	hsa:5001;	ATP-binding; Alternative splicing; Complete proteome; DNA replication; Nucleotide-binding; Nucleus; Polymorphism; Reference proteome
Q9Y6G9	DC1L1_HUMAN	reviewed	Cytoplasmic dynein 1 light intermediate chain 1 (LIC1) (Dynein light chain A) (DLC-A) (Dynein light intermediate chain 1, cytosolic)	DYNC1LI1 DNCLI1	Homo sapiens (Human)	523	centrosome [GO:0005813]; condensed chromosome kinetochore [GO:0000777]; cytoplasm [GO:0005737]; cytoplasmic dynein complex [GO:0005868]; kinetochore [GO:0000776]; membrane [GO:0016020]; microtubule [GO:0005874]; nucleoplasm [GO:0005654]; plasma membrane [GO:0005886]; spindle pole [GO:0000922]; ATP binding [GO:0005524]; dynein heavy chain binding [GO:0045504]; GDP binding [GO:0019003]; microtubule…	GO:0000776; GO:0000777; GO:0000922; GO:0003777; GO:0005524; GO:0005654; GO:0005737; GO:0005813; GO:0005868; GO:0005874; GO:0005886; GO:0006810; GO:0007018; GO:0007067; GO:0016020; GO:0016032; GO:0019003; GO:0044822; GO:0045504; GO:0051301; GO:0090267	hsa:51143;	ATP-binding; Cell cycle; Cell division; Centromere; Chromosome; Complete proteome; Cytoplasm; Cytoskeleton; Dynein; Host-virus interaction; Kinetochore; Microtubule; Mitosis; Motor protein; Nucleotide-binding; Phosphoprotein; Polymorphism; Reference proteome; Transport
Q9BZE2	PUS3_HUMAN	reviewed	tRNA pseudouridine(38/39) synthase (EC 5.4.99.45) (tRNA pseudouridine synthase 3) (tRNA pseudouridylate synthase 3) (tRNA-uridine isomerase 3)	PUS3 FKSG32	Homo sapiens (Human)	481	nucleus [GO:0005634]; pseudouridine synthase activity [GO:0009982]; RNA binding [GO:0003723]; tRNA pseudouridine synthesis [GO:0031119]	GO:0003723; GO:0005634; GO:0009982; GO:0031119	hsa:83480;	Acetylation; Complete proteome; Isomerase; Nucleus; Phosphoprotein; Polymorphism; Reference proteome; tRNA processing
Q9BZE1	RM37_HUMAN	reviewed	39S ribosomal protein L37, mitochondrial (L37mt) (MRP-L37) (39S ribosomal protein L2, mitochondrial) (L2mt) (MRP-L2)	MRPL37 MRPL2 RPML2 HSPC235	Homo sapiens (Human)	423	mitochondrial inner membrane [GO:0005743]; mitochondrial ribosome [GO:0005761]; mitochondrion [GO:0005739]; poly(A) RNA binding [GO:0044822]; structural constituent of ribosome [GO:0003735]; mitochondrial translational elongation [GO:0070125]; mitochondrial translational termination [GO:0070126]; translation [GO:0006412]	GO:0003735; GO:0005739; GO:0005743; GO:0005761; GO:0006412; GO:0044822; GO:0070125; GO:0070126	hsa:51253;	3D-structure; Complete proteome; Mitochondrion; Polymorphism; Reference proteome; Ribonucleoprotein; Ribosomal protein; Transit peptide
Q8TAB5	CA216_HUMAN	reviewed	UPF0500 protein C1orf216	C1orf216	Homo sapiens (Human)	229			hsa:127703;	Complete proteome; Reference proteome
Q9Y6G3	RM42_HUMAN	reviewed	39S ribosomal protein L42, mitochondrial (L42mt) (MRP-L42) (28S ribosomal protein S32, mitochondrial) (MRP-S32) (S32mt) (39S ribosomal protein L31, mitochondrial) (L31mt) (MRP-L31)	MRPL42 MRPL31 MRPS32 RPML31 HSPC204 PTD007	Homo sapiens (Human)	142	mitochondrial inner membrane [GO:0005743]; mitochondrial large ribosomal subunit [GO:0005762]; mitochondrial small ribosomal subunit [GO:0005763]; mitochondrion [GO:0005739]; plasma membrane [GO:0005886]; poly(A) RNA binding [GO:0044822]; structural constituent of ribosome [GO:0003735]; mitochondrial translational elongation [GO:0070125]; mitochondrial translational termination [GO:0070126]; tran…	GO:0003735; GO:0005739; GO:0005743; GO:0005762; GO:0005763; GO:0005886; GO:0006412; GO:0044822; GO:0070125; GO:0070126	hsa:28977;	3D-structure; Complete proteome; Mitochondrion; Reference proteome; Ribonucleoprotein; Ribosomal protein; Transit peptide
P21281	VATB2_HUMAN	reviewed	V-type proton ATPase subunit B, brain isoform (V-ATPase subunit B 2) (Endomembrane proton pump 58 kDa subunit) (HO57) (Vacuolar proton pump subunit B 2)	ATP6V1B2 ATP6B2 VPP3	Homo sapiens (Human)	511	cytosol [GO:0005829]; endomembrane system [GO:0012505]; extracellular exosome [GO:0070062]; integral component of membrane [GO:0016021]; intracellular membrane-bounded organelle [GO:0043231]; lysosomal membrane [GO:0005765]; melanosome [GO:0042470]; microvillus [GO:0005902]; myelin sheath [GO:0043209]; plasma membrane [GO:0005886]; proton-transporting V-type ATPase, V1 domain [GO:0033180]; ruffle…	GO:0001726; GO:0005524; GO:0005765; GO:0005829; GO:0005886; GO:0005902; GO:0008286; GO:0012505; GO:0015078; GO:0015991; GO:0015992; GO:0016021; GO:0016241; GO:0033180; GO:0033572; GO:0034220; GO:0042470; GO:0043209; GO:0043231; GO:0046034; GO:0046961; GO:0070062; GO:0090383	hsa:526;	Complete proteome; Disease mutation; Hydrogen ion transport; Hydrolase; Ion transport; Membrane; Reference proteome; Transport
Q9UKX7	NUP50_HUMAN	reviewed	Nuclear pore complex protein Nup50 (50 kDa nucleoporin) (Nuclear pore-associated protein 60 kDa-like) (Nucleoporin Nup50)	NUP50 NPAP60L PRO1146	Homo sapiens (Human)	468	cytoplasm [GO:0005737]; nuclear membrane [GO:0031965]; nuclear pore [GO:0005643]; nucleoplasm [GO:0005654]; Ran GTPase binding [GO:0008536]; gene silencing by RNA [GO:0031047]; intracellular transport of virus [GO:0075733]; mitotic nuclear envelope disassembly [GO:0007077]; mRNA export from nucleus [GO:0006406]; protein import into nucleus [GO:0006606]; protein sumoylation [GO:0016925]; regulatio…	GO:0005643; GO:0005654; GO:0005737; GO:0006406; GO:0006409; GO:0006606; GO:0007077; GO:0008536; GO:0010827; GO:0016032; GO:0016925; GO:0019083; GO:0031047; GO:0031965; GO:0075733; GO:1900034	hsa:10762;	3D-structure; Acetylation; Alternative splicing; Complete proteome; Membrane; Nuclear pore complex; Nucleus; Phosphoprotein; Protein transport; Reference proteome; Repeat; Translocation; Transport; mRNA transport
Q96NW7	LRRC7_HUMAN	reviewed	Leucine-rich repeat-containing protein 7 (Densin-180) (Densin) (Protein LAP1)	LRRC7 KIAA1365 LAP1	Homo sapiens (Human)	1537	cell junction [GO:0030054]; cytoplasm [GO:0005737]; postsynaptic density [GO:0014069]; postsynaptic membrane [GO:0045211]	GO:0005737; GO:0014069; GO:0030054; GO:0045211	hsa:57554;	Alternative splicing; Cell junction; Cell membrane; Complete proteome; Cytoplasm; Leucine-rich repeat; Membrane; Methylation; Phosphoprotein; Polymorphism; Postsynaptic cell membrane; Reference proteome; Repeat; Synapse
Q9UKX2	MYH2_HUMAN	reviewed	Myosin-2 (Myosin heavy chain 2) (Myosin heavy chain 2a) (MyHC-2a) (Myosin heavy chain IIa) (MyHC-IIa) (Myosin heavy chain, skeletal muscle, adult 2)	MYH2 MYHSA2	Homo sapiens (Human)	1941	cytosol [GO:0005829]; muscle myosin complex [GO:0005859]; myofibril [GO:0030016]; myosin filament [GO:0032982]; protein complex [GO:0043234]; sarcomere [GO:0030017]; ATP binding [GO:0005524]; microfilament motor activity [GO:0000146]; Fc-gamma receptor signaling pathway involved in phagocytosis [GO:0038096]; muscle contraction [GO:0006936]; muscle filament sliding [GO:0030049]	GO:0000146; GO:0005524; GO:0005829; GO:0005859; GO:0006936; GO:0030016; GO:0030017; GO:0030049; GO:0032982; GO:0038096; GO:0043234	hsa:4620;	ATP-binding; Actin-binding; Alternative splicing; Calmodulin-binding; Coiled coil; Complete proteome; Cytoplasm; Disease mutation; Isopeptide bond; Methylation; Motor protein; Muscle protein; Myosin; Nucleotide-binding; Phosphoprotein; Polymorphism; Reference proteome; Thick filament; Ubl conjugation
Q9UKX3	MYH13_HUMAN	reviewed	Myosin-13 (Myosin heavy chain 13) (Myosin heavy chain, skeletal muscle, extraocular) (MyHC-EO) (Myosin heavy chain, skeletal muscle, laryngeal) (MyHC-IIL) (Superfast myosin)	MYH13	Homo sapiens (Human)	1938	extracellular exosome [GO:0070062]; muscle myosin complex [GO:0005859]; myofibril [GO:0030016]; myosin filament [GO:0032982]; ATP binding [GO:0005524]; microfilament motor activity [GO:0000146]; cellular response to starvation [GO:0009267]; muscle contraction [GO:0006936]	GO:0000146; GO:0005524; GO:0005859; GO:0006936; GO:0009267; GO:0030016; GO:0032982; GO:0070062	hsa:8735;	ATP-binding; Actin-binding; Calmodulin-binding; Coiled coil; Complete proteome; Cytoplasm; Isopeptide bond; Methylation; Motor protein; Muscle protein; Myosin; Nucleotide-binding; Phosphoprotein; Polymorphism; Reference proteome; Thick filament; Ubl conjugation
Q13487	SNPC2_HUMAN	reviewed	snRNA-activating protein complex subunit 2 (SNAPc subunit 2) (Proximal sequence element-binding transcription factor subunit delta) (PSE-binding factor subunit delta) (PTF subunit delta) (Small nuclear RNA-activating complex polypeptide 2) (snRNA-activating protein complex 45 kDa subunit) (SNAPc 45 kDa subunit)	SNAPC2 SNAP45	Homo sapiens (Human)	334	cytoplasm [GO:0005737]; nucleoplasm [GO:0005654]; nucleus [GO:0005634]; transcription factor activity, sequence-specific DNA binding [GO:0003700]; snRNA transcription [GO:0009301]; snRNA transcription from RNA polymerase II promoter [GO:0042795]; transcription from RNA polymerase II promoter [GO:0006366]; transcription from RNA polymerase III promoter [GO:0006383]	GO:0003700; GO:0005634; GO:0005654; GO:0005737; GO:0006366; GO:0006383; GO:0009301; GO:0042795	hsa:6618;	Complete proteome; Nucleus; Polymorphism; Reference proteome; Transcription; Transcription regulation
Q969K3	RNF34_HUMAN	reviewed	E3 ubiquitin-protein ligase RNF34 (EC 6.3.2.-) (Caspase regulator CARP1) (Caspases-8 and -10-associated RING finger protein 1) (CARP-1) (FYVE-RING finger protein Momo) (Human RING finger homologous to inhibitor of apoptosis protein) (hRFI) (RING finger protein 34) (RING finger protein RIFF)	RNF34	Homo sapiens (Human)	372	cytoplasm [GO:0005737]; cytosol [GO:0005829]; endomembrane system [GO:0012505]; nuclear speck [GO:0016607]; nucleoplasm [GO:0005654]; nucleus [GO:0005634]; plasma membrane [GO:0005886]; ligase activity [GO:0016874]; p53 binding [GO:0002039]; phosphatidylinositol phosphate binding [GO:1901981]; ubiquitin protein ligase activity [GO:0061630]; ubiquitin protein ligase binding [GO:0031625]; ubiquitin…	GO:0000209; GO:0002039; GO:0004842; GO:0005634; GO:0005654; GO:0005737; GO:0005829; GO:0005886; GO:0006915; GO:0008270; GO:0012505; GO:0016567; GO:0016607; GO:0016874; GO:0031625; GO:0035872; GO:0042787; GO:0043161; GO:0061630; GO:0070417; GO:0070936; GO:1901797; GO:1901981; GO:1902042; GO:2000374; GO:2001271	hsa:80196;	Alternative splicing; Apoptosis; Cell membrane; Complete proteome; Cytoplasm; Ligase; Membrane; Metal-binding; Nucleus; Phosphoprotein; Reference proteome; Repeat; Ubl conjugation; Ubl conjugation pathway; Zinc; Zinc-finger
P43490	NAMPT_HUMAN	reviewed	Nicotinamide phosphoribosyltransferase (NAmPRTase) (Nampt) (EC 2.4.2.12) (Pre-B-cell colony-enhancing factor 1) (Pre-B cell-enhancing factor) (Visfatin)	NAMPT PBEF PBEF1	Homo sapiens (Human)	491	cell junction [GO:0030054]; cytosol [GO:0005829]; extracellular exosome [GO:0070062]; extracellular space [GO:0005615]; nucleoplasm [GO:0005654]; cytokine activity [GO:0005125]; drug binding [GO:0008144]; nicotinamide phosphoribosyltransferase activity [GO:0047280]; nicotinate-nucleotide diphosphorylase (carboxylating) activity [GO:0004514]; cell-cell signaling [GO:0007267]; circadian regulation …	GO:0004514; GO:0005125; GO:0005615; GO:0005654; GO:0005829; GO:0006769; GO:0007165; GO:0007267; GO:0007565; GO:0007623; GO:0008144; GO:0008284; GO:0009435; GO:0014070; GO:0030054; GO:0032922; GO:0045944; GO:0047280; GO:0048661; GO:0051770; GO:0070062	hsa:10135;	3D-structure; Acetylation; Biological rhythms; Complete proteome; Cytokine; Cytoplasm; Glycosyltransferase; Nucleus; Phosphoprotein; Polymorphism; Pyridine nucleotide biosynthesis; Reference proteome; Secreted; Transferase
Q9H1U4	MEGF9_HUMAN	reviewed	Multiple epidermal growth factor-like domains protein 9 (Multiple EGF-like domains protein 9) (Epidermal growth factor-like protein 5) (EGF-like protein 5)	MEGF9 EGFL5 KIAA0818 UNQ671/PRO1305	Homo sapiens (Human)	602	basement membrane [GO:0005604]; integral component of membrane [GO:0016021]	GO:0005604; GO:0016021	hsa:1955;	Complete proteome; Disulfide bond; Glycoprotein; Laminin EGF-like domain; Membrane; Polymorphism; Reference proteome; Repeat; Signal; Transmembrane; Transmembrane helix
Q9H1U9	S2551_HUMAN	reviewed	Solute carrier family 25 member 51 (Mitochondrial carrier triple repeat protein 1)	SLC25A51 MCART1	Homo sapiens (Human)	297	integral component of membrane [GO:0016021]; mitochondrial inner membrane [GO:0005743]; transport [GO:0006810]	GO:0005743; GO:0006810; GO:0016021	hsa:92014;	Complete proteome; Membrane; Mitochondrion; Mitochondrion inner membrane; Polymorphism; Reference proteome; Repeat; Transmembrane; Transmembrane helix; Transport
Q9BZG1	RAB34_HUMAN	reviewed	Ras-related protein Rab-34 (Ras-related protein Rab-39) (Ras-related protein Rah)	RAB34 RAB39 RAH	Homo sapiens (Human)	259	extracellular exosome [GO:0070062]; Golgi apparatus [GO:0005794]; Golgi cisterna [GO:0031985]; Golgi stack [GO:0005795]; perinuclear region of cytoplasm [GO:0048471]; phagocytic vesicle [GO:0045335]; phagocytic vesicle membrane [GO:0030670]; vesicle [GO:0031982]; GTP binding [GO:0005525]; GTP-dependent protein binding [GO:0030742]; Ral GTPase binding [GO:0017160]; antigen processing and presentat…	GO:0005525; GO:0005794; GO:0005795; GO:0007264; GO:0017160; GO:0019882; GO:0030670; GO:0030742; GO:0031982; GO:0031985; GO:0032418; GO:0043001; GO:0045335; GO:0048471; GO:0070062; GO:0072659; GO:0090382; GO:0090385	hsa:83871;	Acetylation; Alternative splicing; Complete proteome; Cytoplasm; Cytoplasmic vesicle; GTP-binding; Golgi apparatus; Lipoprotein; Membrane; Nucleotide-binding; Phosphoprotein; Polymorphism; Prenylation; Protein transport; Reference proteome; Transport
O76095	JTB_HUMAN	reviewed	Protein JTB (Jumping translocation breakpoint protein) (Prostate androgen-regulated protein) (PAR protein)	JTB HSPC222	Homo sapiens (Human)	146	cytoplasm [GO:0005737]; integral component of plasma membrane [GO:0005887]; membrane [GO:0016020]; microtubule organizing center [GO:0005815]; midbody [GO:0030496]; mitochondrion [GO:0005739]; spindle [GO:0005819]; protein kinase binding [GO:0019901]; apoptotic mitochondrial changes [GO:0008637]; cytokinesis [GO:0000910]; mitotic nuclear division [GO:0007067]; positive regulation of protein kinas…	GO:0000910; GO:0005737; GO:0005739; GO:0005815; GO:0005819; GO:0005887; GO:0007067; GO:0008637; GO:0016020; GO:0019901; GO:0030496; GO:0042127; GO:0045860	hsa:10899;	3D-structure; Alternative splicing; Apoptosis; Cell cycle; Cell division; Complete proteome; Cytoplasm; Cytoskeleton; Membrane; Mitochondrion; Mitosis; Polymorphism; Reference proteome; Signal; Transmembrane; Transmembrane helix
Q9H981	ARP8_HUMAN	reviewed	Actin-related protein 8 (hArp8) (INO80 complex subunit N)	ACTR8 ARP8 INO80N	Homo sapiens (Human)	624	centrosome [GO:0005813]; Ino80 complex [GO:0031011]; nucleus [GO:0005634]; ATP binding [GO:0005524]; cell division [GO:0051301]; chromatin remodeling [GO:0006338]; DNA recombination [GO:0006310]; DNA repair [GO:0006281]; mitotic nuclear division [GO:0007067]; regulation of transcription, DNA-templated [GO:0006355]; transcription, DNA-templated [GO:0006351]	GO:0005524; GO:0005634; GO:0005813; GO:0006281; GO:0006310; GO:0006338; GO:0006351; GO:0006355; GO:0007067; GO:0031011; GO:0051301	hsa:93973;	3D-structure; ATP-binding; Acetylation; Alternative splicing; Cell cycle; Cell division; Chromosome; Complete proteome; DNA damage; DNA recombination; DNA repair; Mitosis; Nucleotide-binding; Nucleus; Phosphoprotein; Polymorphism; Reference proteome; Transcription; Transcription regulation
Q14CN2	CLCA4_HUMAN	reviewed	Calcium-activated chloride channel regulator 4 (EC 3.4.-.-) (Calcium-activated chloride channel family member 4) (hCLCA4) (Calcium-activated chloride channel protein 2) (CaCC-2) (hCaCC-2) (Chloride channel accessory 4) [Cleaved into: Calcium-activated chloride channel regulator 4, 110 kDa form; Calcium-activated chloride channel regulator 4, 30 kDa form]	CLCA4 CaCC2 UNQ562/PRO1124	Homo sapiens (Human)	919	apical plasma membrane [GO:0016324]; extracellular exosome [GO:0070062]; integral component of plasma membrane [GO:0005887]; plasma membrane [GO:0005886]; chloride channel activity [GO:0005254]; intracellular calcium activated chloride channel activity [GO:0005229]; metal ion binding [GO:0046872]; metalloendopeptidase activity [GO:0004222]; ion transmembrane transport [GO:0034220]; transport [GO:…	GO:0004222; GO:0005229; GO:0005254; GO:0005886; GO:0005887; GO:0006810; GO:0016324; GO:0034220; GO:0046872; GO:0070062	hsa:22802;	Alternative splicing; Autocatalytic cleavage; Cell membrane; Chloride; Complete proteome; Glycoprotein; Hydrolase; Membrane; Metal-binding; Metalloprotease; Polymorphism; Protease; Reference proteome; Secreted; Signal; Transmembrane; Transmembrane helix; Transport; Zinc
Q9NRV9	HEBP1_HUMAN	reviewed	Heme-binding protein 1 (p22HBP)	HEBP1 HBP	Homo sapiens (Human)	189	cytoplasm [GO:0005737]; extracellular exosome [GO:0070062]; extracellular region [GO:0005576]; heme binding [GO:0020037]; circadian rhythm [GO:0007623]	GO:0005576; GO:0005737; GO:0007623; GO:0020037; GO:0070062	hsa:50865;	Complete proteome; Cytoplasm; Polymorphism; Reference proteome
P29372	3MG_HUMAN	reviewed	DNA-3-methyladenine glycosylase (EC 3.2.2.21) (3-alkyladenine DNA glycosylase) (3-methyladenine DNA glycosidase) (ADPG) (N-methylpurine-DNA glycosylase)	MPG AAG ANPG MID1	Homo sapiens (Human)	298	mitochondrial nucleoid [GO:0042645]; nucleoplasm [GO:0005654]; alkylbase DNA N-glycosylase activity [GO:0003905]; damaged DNA binding [GO:0003684]; DNA N-glycosylase activity [GO:0019104]; DNA-3-methyladenine glycosylase activity [GO:0008725]; DNA-3-methylguanine glycosylase activity [GO:0052822]; DNA-7-methyladenine glycosylase activity [GO:0052821]; DNA-7-methylguanine glycosylase activity [GO:…	GO:0003684; GO:0003905; GO:0005654; GO:0006284; GO:0006307; GO:0008725; GO:0019104; GO:0042645; GO:0043916; GO:0045007; GO:0052821; GO:0052822	hsa:4350;	3D-structure; Alternative splicing; Complete proteome; Cytoplasm; DNA damage; DNA repair; Hydrolase; Mitochondrion; Mitochondrion nucleoid; Nucleus; Phosphoprotein; Polymorphism; Reference proteome; Transit peptide
Q9UHD9	UBQL2_HUMAN	reviewed	Ubiquilin-2 (Chap1) (DSK2 homolog) (Protein linking IAP with cytoskeleton 2) (PLIC-2) (hPLIC-2) (Ubiquitin-like product Chap1/Dsk2)	UBQLN2 N4BP4 PLIC2 HRIHFB2157	Homo sapiens (Human)	624	autophagosome [GO:0005776]; cytoplasm [GO:0005737]; cytoplasmic vesicle [GO:0031410]; nucleus [GO:0005634]; plasma membrane [GO:0005886]; autophagy [GO:0006914]; ER-associated ubiquitin-dependent protein catabolic process [GO:0030433]; negative regulation of clathrin-dependent endocytosis [GO:1900186]; negative regulation of G-protein coupled receptor internalization [GO:1904021]; positive regula…	GO:0005634; GO:0005737; GO:0005776; GO:0005886; GO:0006914; GO:0016241; GO:0030433; GO:0031410; GO:1900186; GO:1903071; GO:1904021; GO:2000785	hsa:29978;	3D-structure; Acetylation; Amyotrophic lateral sclerosis; Autophagy; Complete proteome; Cytoplasm; Cytoplasmic vesicle; Disease mutation; Membrane; Neurodegeneration; Nucleus; Polymorphism; Reference proteome; Repeat
Q9UHD8	SEPT9_HUMAN	reviewed	Septin-9 (MLL septin-like fusion protein MSF-A) (MLL septin-like fusion protein) (Ovarian/Breast septin) (Ov/Br septin) (Septin D1)	SEPT9 KIAA0991 MSF	Homo sapiens (Human)	586	actin cytoskeleton [GO:0015629]; axoneme [GO:0005930]; cell-cell adherens junction [GO:0005913]; cytoplasm [GO:0005737]; microtubule [GO:0005874]; non-motile cilium [GO:0097730]; perinuclear region of cytoplasm [GO:0048471]; septin complex [GO:0031105]; stress fiber [GO:0001725]; cadherin binding involved in cell-cell adhesion [GO:0098641]; GTP binding [GO:0005525]; GTPase activity [GO:0003924]; …	GO:0001725; GO:0003924; GO:0005525; GO:0005737; GO:0005874; GO:0005913; GO:0005930; GO:0007049; GO:0015629; GO:0031105; GO:0048471; GO:0051291; GO:0051301; GO:0097730; GO:0098641; GO:1902857	hsa:10801;	3D-structure; Acetylation; Alternative splicing; Cell cycle; Cell division; Chromosomal rearrangement; Complete proteome; Cytoplasm; Cytoskeleton; Disease mutation; GTP-binding; Nucleotide-binding; Phosphoprotein; Polymorphism; Reference proteome
Q9UHD2	TBK1_HUMAN	reviewed	Serine/threonine-protein kinase TBK1 (EC 2.7.11.1) (NF-kappa-B-activating kinase) (T2K) (TANK-binding kinase 1)	TBK1 NAK	Homo sapiens (Human)	729	cytoplasm [GO:0005737]; cytosol [GO:0005829]; endosome membrane [GO:0010008]; ATP binding [GO:0005524]; nucleic acid binding [GO:0003676]; phosphoprotein binding [GO:0051219]; protein kinase activity [GO:0004672]; protein serine/threonine kinase activity [GO:0004674]; defense response to Gram-positive bacterium [GO:0050830]; defense response to virus [GO:0051607]; dendritic cell proliferation [GO…	GO:0003676; GO:0004672; GO:0004674; GO:0005524; GO:0005737; GO:0005829; GO:0006954; GO:0007249; GO:0009615; GO:0010008; GO:0010629; GO:0018105; GO:0032480; GO:0032481; GO:0032606; GO:0032727; GO:0032728; GO:0033138; GO:0035666; GO:0043123; GO:0044565; GO:0045087; GO:0045359; GO:0045944; GO:0050830; GO:0051219; GO:0051607; GO:1901214; GO:1904417	hsa:29110;	3D-structure; ATP-binding; Amyotrophic lateral sclerosis; Antiviral defense; Coiled coil; Complete proteome; Cytoplasm; Disease mutation; Glaucoma; Host-virus interaction; Immunity; Innate immunity; Isopeptide bond; Kinase; Neurodegeneration; Nucleotide-binding; Phosphoprotein; Polymorphism; Reference proteome; Serine/threonine-protein kinase; Transferase; Ubl conjugation
Q9UHD1	CHRD1_HUMAN	reviewed	Cysteine and histidine-rich domain-containing protein 1 (CHORD domain-containing protein 1) (CHORD-containing protein 1) (CHP-1) (Protein morgana)	CHORDC1 CHP1	Homo sapiens (Human)	332	ADP binding [GO:0043531]; ATP binding [GO:0005524]; Hsp90 protein binding [GO:0051879]; zinc ion binding [GO:0008270]; chaperone-mediated protein folding [GO:0061077]; negative regulation of Rho-dependent protein serine/threonine kinase activity [GO:2000299]; regulation of cellular response to heat [GO:1900034]; regulation of centrosome duplication [GO:0010824]	GO:0005524; GO:0008270; GO:0010824; GO:0043531; GO:0051879; GO:0061077; GO:1900034; GO:2000299	hsa:26973;	3D-structure; Acetylation; Alternative splicing; Chaperone; Complete proteome; Direct protein sequencing; Metal-binding; Phosphoprotein; Polymorphism; Reference proteome; Repeat; Stress response; Zinc
Q9UHD0	IL19_HUMAN	reviewed	Interleukin-19 (IL-19) (Melanoma differentiation-associated protein-like protein) (NG.1)	IL19 ZMDA1	Homo sapiens (Human)	177	extracellular region [GO:0005576]; extracellular space [GO:0005615]; cytokine activity [GO:0005125]; apoptotic process [GO:0006915]; immune response [GO:0006955]; inflammatory response [GO:0006954]; interleukin-6 biosynthetic process [GO:0042226]; negative regulation of extrinsic apoptotic signaling pathway [GO:2001237]; positive regulation of intrinsic apoptotic signaling pathway [GO:2001244]; p…	GO:0005125; GO:0005576; GO:0005615; GO:0006915; GO:0006954; GO:0006955; GO:0007165; GO:0042226; GO:0046427; GO:0072593; GO:2001237; GO:2001244	hsa:29949;	3D-structure; Alternative splicing; Apoptosis; Complete proteome; Cytokine; Direct protein sequencing; Disulfide bond; Glycoprotein; Polymorphism; Reference proteome; Secreted; Signal
Q5JPI3	CC038_HUMAN	reviewed	Uncharacterized protein C3orf38	C3orf38	Homo sapiens (Human)	329	apoptotic process [GO:0006915]	GO:0006915	hsa:285237;	Acetylation; Alternative splicing; Apoptosis; Complete proteome; Reference proteome
Q7Z5G4	GOGA7_HUMAN	reviewed	Golgin subfamily A member 7 (Golgi complex-associated protein of 16 kDa)	GOLGA7 GCP16 HDCKB03P HSPC041	Homo sapiens (Human)	137	extracellular exosome [GO:0070062]; Golgi stack [GO:0005795]; intrinsic component of Golgi membrane [GO:0031228]; palmitoyltransferase complex [GO:0002178]; Golgi to plasma membrane protein transport [GO:0043001]; peptidyl-L-cysteine S-palmitoylation [GO:0018230]; protein stabilization [GO:0050821]; protein targeting to membrane [GO:0006612]	GO:0002178; GO:0005795; GO:0006612; GO:0018230; GO:0031228; GO:0043001; GO:0050821; GO:0070062	hsa:51125;	Alternative splicing; Complete proteome; Golgi apparatus; Lipoprotein; Membrane; Palmitate; Reference proteome
Q92508	PIEZ1_HUMAN	reviewed	Piezo-type mechanosensitive ion channel component 1 (Membrane protein induced by beta-amyloid treatment) (Mib) (Protein FAM38A)	PIEZO1 FAM38A KIAA0233	Homo sapiens (Human)	2521	endoplasmic reticulum [GO:0005783]; endoplasmic reticulum membrane [GO:0005789]; endoplasmic reticulum-Golgi intermediate compartment membrane [GO:0033116]; integral component of membrane [GO:0016021]; lamellipodium membrane [GO:0031258]; plasma membrane [GO:0005886]; cation channel activity [GO:0005261]; mechanically-gated ion channel activity [GO:0008381]; cation transport [GO:0006812]; positiv…	GO:0005261; GO:0005783; GO:0005789; GO:0005886; GO:0006812; GO:0008381; GO:0016021; GO:0031258; GO:0033116; GO:0033625; GO:0033634	hsa:9780;	Cell membrane; Cell projection; Coiled coil; Complete proteome; Direct protein sequencing; Disease mutation; Disulfide bond; Endoplasmic reticulum; Glycoprotein; Hereditary hemolytic anemia; Ion channel; Ion transport; Membrane; Phosphoprotein; Reference proteome; Transmembrane; Transmembrane helix; Transport
Q92506	DHB8_HUMAN	reviewed	Estradiol 17-beta-dehydrogenase 8 (EC 1.1.1.62) (17-beta-hydroxysteroid dehydrogenase 8) (17-beta-HSD 8) (3-ketoacyl-[acyl-carrier-protein] reductase alpha subunit) (KAR alpha subunit) (3-oxoacyl-[acyl-carrier-protein] reductase) (EC 1.1.1.-) (Protein Ke6) (Ke-6) (Really interesting new gene 2 protein) (Short chain dehydrogenase/reductase family 30C member 1) (Testosterone 17-beta-dehydrogenase 8…	HSD17B8 FABGL HKE6 RING2 SDR30C1	Homo sapiens (Human)	261	mitochondrial envelope [GO:0005740]; mitochondrial matrix [GO:0005759]; plasma membrane [GO:0005886]; 3-hydroxyacyl-CoA dehydrogenase activity [GO:0003857]; 3-oxoacyl-[acyl-carrier-protein] reductase (NADH) activity [GO:0047025]; estradiol 17-beta-dehydrogenase activity [GO:0004303]; NADH binding [GO:0070404]; testosterone dehydrogenase (NAD+) activity [GO:0047035]; androgen metabolic process [GO…	GO:0003857; GO:0004303; GO:0005740; GO:0005759; GO:0005886; GO:0006633; GO:0006694; GO:0006703; GO:0008209; GO:0047025; GO:0047035; GO:0051290; GO:0055114; GO:0070404	hsa:7923;	3D-structure; Complete proteome; Fatty acid biosynthesis; Fatty acid metabolism; Lipid biosynthesis; Lipid metabolism; Mitochondrion; NAD; Oxidoreductase; Phosphoprotein; Polymorphism; Reference proteome; Steroid biosynthesis
Q92504	S39A7_HUMAN	reviewed	Zinc transporter SLC39A7 (Histidine-rich membrane protein Ke4) (Really interesting new gene 5 protein) (Solute carrier family 39 member 7) (Zrt-, Irt-like protein 7) (ZIP7)	SLC39A7 HKE4 RING5	Homo sapiens (Human)	469	endoplasmic reticulum [GO:0005783]; endoplasmic reticulum membrane [GO:0005789]; Golgi apparatus [GO:0005794]; integral component of membrane [GO:0016021]; membrane [GO:0016020]; nucleoplasm [GO:0005654]; zinc ion transmembrane transporter activity [GO:0005385]; cellular zinc ion homeostasis [GO:0006882]; zinc II ion transmembrane transport [GO:0071577]	GO:0005385; GO:0005654; GO:0005783; GO:0005789; GO:0005794; GO:0006882; GO:0016020; GO:0016021; GO:0071577	hsa:7922;	Complete proteome; Endoplasmic reticulum; Golgi apparatus; Ion transport; Membrane; Phosphoprotein; Polymorphism; Reference proteome; Transmembrane; Transmembrane helix; Transport; Zinc; Zinc transport
Q92503	S14L1_HUMAN	reviewed	SEC14-like protein 1	SEC14L1 SEC14L	Homo sapiens (Human)	715	cytoplasm [GO:0005737]; Golgi apparatus [GO:0005794]; integral component of membrane [GO:0016021]; molecular function regulator [GO:0098772]; RIG-I binding [GO:0039552]; choline transport [GO:0015871]; innate immune response [GO:0045087]; negative regulation of RIG-I signaling pathway [GO:0039536]	GO:0005737; GO:0005794; GO:0015871; GO:0016021; GO:0039536; GO:0039552; GO:0045087; GO:0098772	hsa:6397;	Alternative splicing; Complete proteome; Cytoplasm; Golgi apparatus; Immunity; Innate immunity; Phosphoprotein; Polymorphism; Reference proteome; Signal transduction inhibitor
Q9Y6V0	PCLO_HUMAN	reviewed	Protein piccolo (Aczonin)	PCLO ACZ KIAA0559	Homo sapiens (Human)	5065	cell junction [GO:0030054]; cytoskeleton [GO:0005856]; cytoskeleton of presynaptic active zone [GO:0048788]; extracellular exosome [GO:0070062]; membrane [GO:0016020]; postsynaptic density [GO:0014069]; synapse [GO:0045202]; calcium ion binding [GO:0005509]; calcium-dependent phospholipid binding [GO:0005544]; profilin binding [GO:0005522]; cAMP-mediated signaling [GO:0019933]; cytoskeleton organ…	GO:0005509; GO:0005522; GO:0005544; GO:0005856; GO:0007010; GO:0007416; GO:0014069; GO:0016020; GO:0016079; GO:0017157; GO:0019933; GO:0030054; GO:0030073; GO:0035418; GO:0045202; GO:0048788; GO:0070062	hsa:27445;	3D-structure; Alternative splicing; Calcium; Calcium/phospholipid-binding; Cell junction; Complete proteome; Metal-binding; Neurodegeneration; Phosphoprotein; Polymorphism; Reference proteome; Repeat; Synapse; Zinc; Zinc-finger
P23378	GCSP_HUMAN	reviewed	Glycine dehydrogenase (decarboxylating), mitochondrial (EC 1.4.4.2) (Glycine cleavage system P protein) (Glycine decarboxylase) (Glycine dehydrogenase (aminomethyl-transferring))	GLDC GCSP	Homo sapiens (Human)	1020	glycine cleavage complex [GO:0005960]; mitochondrial matrix [GO:0005759]; mitochondrion [GO:0005739]; nucleus [GO:0005634]; plasma membrane [GO:0005886]; electron carrier activity [GO:0009055]; glycine binding [GO:0016594]; glycine dehydrogenase (decarboxylating) activity [GO:0004375]; lyase activity [GO:0016829]; pyridoxal phosphate binding [GO:0030170]; glycine catabolic process [GO:0006546]; g…	GO:0004375; GO:0005634; GO:0005739; GO:0005759; GO:0005886; GO:0005960; GO:0006546; GO:0009055; GO:0016594; GO:0016829; GO:0019464; GO:0030170; GO:0046487	hsa:2731;	Acetylation; Complete proteome; Disease mutation; Mitochondrion; Oxidoreductase; Pyridoxal phosphate; Reference proteome; Transit peptide
Q6IE36	OVOS2_HUMAN	reviewed	Ovostatin homolog 2	OVOS2	Homo sapiens (Human)	1432	extracellular space [GO:0005615]; serine-type endopeptidase inhibitor activity [GO:0004867]	GO:0004867; GO:0005615		Bait region; Complete proteome; Glycoprotein; Polymorphism; Protease inhibitor; Reference proteome; Secreted; Serine protease inhibitor; Signal
P08651	NFIC_HUMAN	reviewed	Nuclear factor 1 C-type (NF1-C) (Nuclear factor 1/C) (CCAAT-box-binding transcription factor) (CTF) (Nuclear factor I/C) (NF-I/C) (NFI-C) (TGGCA-binding protein)	NFIC NFI	Homo sapiens (Human)	508	nucleolus [GO:0005730]; nucleus [GO:0005634]; RNA polymerase II core promoter proximal region sequence-specific DNA binding [GO:0000978]; transcription factor activity, sequence-specific DNA binding [GO:0003700]; transcriptional activator activity, RNA polymerase II core promoter proximal region sequence-specific binding [GO:0001077]; DNA replication [GO:0006260]; negative regulation of transcrip…	GO:0000122; GO:0000978; GO:0001077; GO:0003700; GO:0005634; GO:0005730; GO:0006260; GO:0006366; GO:0042475; GO:0045944	hsa:4782;	Acetylation; Activator; Alternative splicing; Complete proteome; DNA replication; DNA-binding; Direct protein sequencing; Methylation; Nucleus; Phosphoprotein; Polymorphism; Reference proteome; Transcription; Transcription regulation
P17482	HXB9_HUMAN	reviewed	Homeobox protein Hox-B9 (Homeobox protein Hox-2.5) (Homeobox protein Hox-2E)	HOXB9 HOX2E	Homo sapiens (Human)	250	mitochondrion [GO:0005739]; nucleoplasm [GO:0005654]; sequence-specific DNA binding [GO:0043565]; anterior/posterior pattern specification [GO:0009952]; canonical Wnt signaling pathway [GO:0060070]; cell chemotaxis [GO:0060326]; embryonic skeletal system development [GO:0048706]; mammary gland development [GO:0030879]; positive regulation of transcription from RNA polymerase II promoter [GO:00459…	GO:0005654; GO:0005739; GO:0006351; GO:0009952; GO:0030879; GO:0043565; GO:0045944; GO:0048706; GO:0060070; GO:0060326	hsa:3219;	Complete proteome; DNA-binding; Developmental protein; Homeobox; Nucleus; Phosphoprotein; Reference proteome; Transcription; Transcription regulation
P17483	HXB4_HUMAN	reviewed	Homeobox protein Hox-B4 (Homeobox protein Hox-2.6) (Homeobox protein Hox-2F)	HOXB4 HOX2F	Homo sapiens (Human)	251	nucleus [GO:0005634]; sequence-specific DNA binding [GO:0043565]; transcription factor activity, sequence-specific DNA binding [GO:0003700]; anterior/posterior pattern specification [GO:0009952]; bone marrow development [GO:0048539]; cell proliferation [GO:0008283]; definitive hemopoiesis [GO:0060216]; embryonic skeletal system morphogenesis [GO:0048704]; hematopoietic stem cell differentiation […	GO:0000122; GO:0002011; GO:0003700; GO:0005634; GO:0006351; GO:0008283; GO:0009952; GO:0043565; GO:0045944; GO:0048103; GO:0048536; GO:0048539; GO:0048704; GO:0060216; GO:0060218; GO:2000738	hsa:3214;	Complete proteome; DNA-binding; Developmental protein; Homeobox; Nucleus; Phosphoprotein; Reference proteome; Transcription; Transcription regulation
P17480	UBF1_HUMAN	reviewed	Nucleolar transcription factor 1 (Autoantigen NOR-90) (Upstream-binding factor 1) (UBF-1)	UBTF UBF UBF1	Homo sapiens (Human)	764	fibrillar center [GO:0001650]; nucleolus [GO:0005730]; nucleoplasm [GO:0005654]; nucleus [GO:0005634]; chromatin binding [GO:0003682]; poly(A) RNA binding [GO:0044822]; RNA polymerase I CORE element sequence-specific DNA binding [GO:0001164]; RNA polymerase I upstream control element sequence-specific DNA binding [GO:0001165]; positive regulation of transcription from RNA polymerase I promoter [G…	GO:0001164; GO:0001165; GO:0001650; GO:0003682; GO:0005634; GO:0005654; GO:0005730; GO:0006356; GO:0006360; GO:0006361; GO:0006362; GO:0006363; GO:0044822; GO:0045943	hsa:7343;	3D-structure; Acetylation; Activator; Alternative splicing; Complete proteome; DNA-binding; Nucleus; Phosphoprotein; Reference proteome; Repeat; Transcription; Transcription regulation
Q8TD20	GTR12_HUMAN	reviewed	Solute carrier family 2, facilitated glucose transporter member 12 (Glucose transporter type 12) (GLUT-12)	SLC2A12 GLUT12 GLUT8	Homo sapiens (Human)	617	endomembrane system [GO:0012505]; integral component of plasma membrane [GO:0005887]; perinuclear region of cytoplasm [GO:0048471]; plasma membrane [GO:0005886]; D-glucose transmembrane transporter activity [GO:0055056]; glucose transmembrane transporter activity [GO:0005355]; sugar:proton symporter activity [GO:0005351]; glucose import [GO:0046323]	GO:0005351; GO:0005355; GO:0005886; GO:0005887; GO:0012505; GO:0046323; GO:0048471; GO:0055056	hsa:154091;	Complete proteome; Cytoplasm; Glycoprotein; Membrane; Reference proteome; Sugar transport; Transmembrane; Transmembrane helix; Transport
Q8ND83	SLAI1_HUMAN	reviewed	SLAIN motif-containing protein 1	SLAIN1 C13orf32	Homo sapiens (Human)	568			hsa:122060;	Alternative splicing; Coiled coil; Complete proteome; Methylation; Phosphoprotein; Reference proteome
Q58EX7	PKHG4_HUMAN	reviewed	Puratrophin-1 (Pleckstrin homology domain-containing family G member 4) (PH domain-containing family G member 4) (Purkinje cell atrophy-associated protein 1)	PLEKHG4 PRTPHN1	Homo sapiens (Human)	1191	Rho guanyl-nucleotide exchange factor activity [GO:0005089]; activation of GTPase activity [GO:0090630]; regulation of Rho protein signal transduction [GO:0035023]	GO:0005089; GO:0035023; GO:0090630	hsa:25894;	Alternative splicing; Complete proteome; Guanine-nucleotide releasing factor; Phosphoprotein; Polymorphism; Reference proteome
Q9BWW4	SSBP3_HUMAN	reviewed	Single-stranded DNA-binding protein 3 (Sequence-specific single-stranded-DNA-binding protein)	SSBP3 SSDP SSDP1	Homo sapiens (Human)	388	nucleus [GO:0005634]; protein complex [GO:0043234]; RNA polymerase II core promoter proximal region sequence-specific DNA binding [GO:0000978]; single-stranded DNA binding [GO:0003697]; transcriptional activator activity, RNA polymerase II core promoter proximal region sequence-specific binding [GO:0001077]; head development [GO:0060322]; head morphogenesis [GO:0060323]; hematopoietic progenitor …	GO:0000978; GO:0001077; GO:0002244; GO:0003697; GO:0005634; GO:0006461; GO:0008284; GO:0021501; GO:0021547; GO:0043234; GO:0045944; GO:0060322; GO:0060323; GO:2000744	hsa:23648;	Acetylation; Alternative splicing; Complete proteome; DNA-binding; Methylation; Nucleus; Phosphoprotein; Reference proteome; Transcription; Transcription regulation
Q13216	ERCC8_HUMAN	reviewed	DNA excision repair protein ERCC-8 (Cockayne syndrome WD repeat protein CSA)	ERCC8 CKN1 CSA	Homo sapiens (Human)	396	Cul4A-RING E3 ubiquitin ligase complex [GO:0031464]; nuclear matrix [GO:0016363]; nucleoplasm [GO:0005654]; nucleotide-excision repair complex [GO:0000109]; nucleus [GO:0005634]; protein complex [GO:0043234]; protein complex binding [GO:0032403]; cellular response to DNA damage stimulus [GO:0006974]; nucleotide-excision repair [GO:0006289]; positive regulation of DNA repair [GO:0045739]; proteaso…	GO:0000109; GO:0000209; GO:0005634; GO:0005654; GO:0006283; GO:0006289; GO:0006974; GO:0006979; GO:0009411; GO:0010165; GO:0016363; GO:0031464; GO:0032403; GO:0043161; GO:0043234; GO:0045739; GO:0051865	hsa:1161;	3D-structure; Alternative splicing; Cockayne syndrome; Complete proteome; DNA damage; DNA repair; Deafness; Disease mutation; Dwarfism; Nucleus; Phosphoprotein; Polymorphism; Reference proteome; Repeat; Ubl conjugation pathway; WD repeat
Q13217	DNJC3_HUMAN	reviewed	DnaJ homolog subfamily C member 3 (Endoplasmic reticulum DNA J domain-containing protein 6) (ER-resident protein ERdj6) (ERdj6) (Interferon-induced, double-stranded RNA-activated protein kinase inhibitor) (Protein kinase inhibitor of 58 kDa) (Protein kinase inhibitor p58)	DNAJC3 P58IPK PRKRI	Homo sapiens (Human)	504	cytoplasm [GO:0005737]; cytosol [GO:0005829]; endoplasmic reticulum [GO:0005783]; endoplasmic reticulum lumen [GO:0005788]; endoplasmic reticulum Sec complex [GO:0031205]; extracellular exosome [GO:0070062]; extracellular vesicle [GO:1903561]; membrane [GO:0016020]; smooth endoplasmic reticulum [GO:0005790]; protein kinase binding [GO:0019901]; protein kinase inhibitor activity [GO:0004860]; cell…	GO:0004860; GO:0005737; GO:0005783; GO:0005788; GO:0005790; GO:0005829; GO:0016020; GO:0019901; GO:0031205; GO:0036494; GO:0036498; GO:0043066; GO:0051603; GO:0051607; GO:0070062; GO:0070417; GO:1903561; GO:1903912	hsa:5611;	3D-structure; Antiviral defense; Chaperone; Complete proteome; Deafness; Diabetes mellitus; Disulfide bond; Endoplasmic reticulum; Neurodegeneration; Neuropathy; Phosphoprotein; Reference proteome; Repeat; Repressor; Signal; Stress response; TPR repeat; Translation regulation; Unfolded protein response
[truncated: 10,737 more rows]
