# Supplementary material for: Proteome-wide analysis of protein abundance and turnover remodelling during oncogenic transformation of human breast epithelial cells
Source: Wellcome Open Res. 2018 May 2;3:51. [Version 1] doi: 10.12688/wellcomeopenres.14392.1 (PMC5989152; doi:10.12688/wellcomeopenres.14392.1)
Supplement: Supplementary file 6 [file wellcomeopenres-3-15665-s0005.tgz › e55f0a7c-4380-4881-b6ce-de8d4fede08c.csv]

experiment code	base accession	cn	accession	gene	log10 cn	molecular weight	peptides	publication id	sequence coverage	unique peptides
10	A0AV02-2	1373	A0AV02-2	SLC12A8	3.1376705	81819	5	8	7.941	null
10	A0AV02-5	11415	A0AV02-5	SLC12A8	4.057476	34798	8	8	30.84	null
10	A0AV96	36258	A0AV96	RBM47	4.559404	64099	24	8	48.74	null
10	A0AVF1	10403	A0AVF1	TTC26	4.0171585	64178	15	8	34.84	null
10	A0AVI4	34096	A0AVI4	TMEM129	4.5327034	40464	2	8	9.669	null
10	A0AVI4-2	31753	A0AVI4-2	TMEM129	4.501785	25912	1	8	7.328	null
10	A0AVK6	5500	A0AVK6	E2F8	3.7403626	94166	5	8	7.497	null
10	A0AVT1	140651	A0AVT1	UBA6	5.148143	117970	48	8	59.41	null
10	A0AVT1-3	141	A0AVT1-3	UBA6	2.149219	43214	1	8	4.37	null
10	A0FGR8-2	40852	A0FGR8-2	ESYT2	4.611213	98897	24	8	36.17	null
10	A0FGR8-4	13400	A0FGR8-4	ESYT2	4.1271048	59401	2	8	2.087	null
10	A0FGR8-6	88094	A0FGR8-6	ESYT2	4.9449463	104704	40	8	45.33	null
10	A0FGR9	31260	A0FGR9	ESYT3	4.494989	100035	3	8	4.628	null
10	A0JLT2	59446	A0JLT2	MED19	4.7741227	26273	7	8	55.74	null
10	A0JNW5	5087	A0JNW5	UHRF1BP1L	3.7064617	164199	35	8	29.78	null
10	A0M8Q6	49025	A0M8Q6	IGLC7	4.690418	11303	2	8	31.13	null
10	A0MZ66	56814	A0MZ66	SHTN1	4.7544556	71640	34	8	56.74	null
10	A0PJW6	38337	A0PJW6	TMEM223	4.583618	22049	4	8	25.74	null
10	A0PJZ3	1902	A0PJZ3	GXYLT2	3.2792106	51056	2	8	5.192	null
10	A0PK00	32109	A0PK00	TMEM120B	4.5066266	40246	6	8	27.14	null
10	A1A4S6	23026	A1A4S6	ARHGAP10	4.3622184	89375	27	8	44.66	null
10	A1A5B4	822	A1A5B4	ANO9	2.914872	90333	5	8	7.161	null
10	A1A5D9	8175	A1A5D9	CCDC64B	3.9124877	56834	15	8	38.98	null
10	A1IGU5	31759	A1IGU5	ARHGEF37	4.501867	76278	23	8	40	null
10	A1KXE4	69458	A1KXE4	FAM168B	4.8417225	20324	2	8	30.26	null
10	A1KZ92-2	717	A1KZ92-2	PXDNL	2.855519	146929	1	8	0.6839	null
10	A1L020	2053	A1L020	MEX3A	3.312389	54173	4	8	10.58	null
10	A1L0T0	134853	A1L0T0	ILVBL	5.1298604	67868	23	8	42.88	null
10	A1L168	260645	A1L168	C20orf202	5.4160495	13591	1	8	13.93	null
10	A1L170	8839	A1L170	C1orf226	3.946403	29057	4	8	27.21	null
10	A1L170-2	9646	A1L170-2	C1orf226	3.9843473	33690	4	8	18.41	null
10	A1L188	9821	A1L188	C17orf89	3.9921558	7756	2	8	29.73	null
10	A1L390	9545	A1L390	PLEKHG3	3.979776	134412	33	8	34.95	null
10	A1L3X0	16108	A1L3X0	ELOVL7	4.2070417	33356	2	8	6.406	null
10	A1X283	50488	A1X283	SH3PXD2B	4.703188	101579	41	8	50.27	null
10	A1XBS5-2	17619	A1XBS5-2	FAM92A1	4.245981	28995	6	8	29.08	null
10	A1XBS5-3	26052	A1XBS5-3	FAM92A1	4.415841	31122	6	8	28.41	null
10	A2A2Z9	2478	A2A2Z9	ANKRD18B	3.3941014	118231	2	8	3.165	null
10	A2A3K4	3619	A2A3K4	PTPDC1	3.5585885	84457	6	8	13.26	null
10	A2A3N6	80631	A2A3N6	PIPSL	4.9065022	95048	3	8	4.872	null
10	A2AJT9-3	5648	A2AJT9-3	CXorf23	3.7518947	73184	11	8	24.8	null
10	A2PYH4	5702	A2PYH4	HFM1	3.7560272	162610	5	8	4.669	null
10	A2RRP1	12193	A2RRP1	NBAS	4.0861106	268571	73	8	38.72	null
10	A2RTX5	6149	A2RTX5	TARSL2	3.7888045	92646	19	8	29.3	null
10	A2RU49	5549	A2RU49	HYKK	3.7442148	41933	7	8	27.61	null
10	A2RU67	6194	A2RU67	KIAA1467	3.7919712	67039	6	8	14.15	null
10	A2RUB1-1	1220	A2RUB1-1	MEIOC	3.0863597	75006	3	8	5.463	null
10	A2RUC4	32152	A2RUC4	TYW5	4.507208	36548	13	8	41.9	null
10	A2RUR9-3	8761	A2RUR9-3	CCDC144A	3.9425538	133869	5	8	5.113	null
10	A2RUS2	5091	A2RUS2	DENND3	3.706803	135890	13	8	13.19	null
10	A2RUS2-2	12436	A2RUS2-2	DENND3	4.094681	129804	10	8	10.21	null
10	A2VDJ0	1238	A2VDJ0	KIAA0922	3.0927207	179339	12	8	11.87	null
10	A2VDJ0-3	3418	A2VDJ0-3	KIAA0922	3.533772	169700	12	8	9.371	null
10	A2VDJ0-5	2401	A2VDJ0-5	KIAA0922	3.380392	179403	4	8	3.416	null
10	A3KMH1-3	38817	A3KMH1-3	VWA8	4.589022	210915	102	8	61.32	null
10	A3KN83-2	15799	A3KN83-2	SBNO1	4.1986294	154177	42	8	41.45	null
10	A4D1B5	13077	A4D1B5	GSAP	4.116508	97802	5	8	5.504	null
10	A4D1E1	442	A4D1E1	ZNF804B	2.6454222	152573	2	8	2.669	null
10	A4D1E9	92167	A4D1E9	GTPBP10	4.9645753	42933	17	8	51.16	null
10	A4D1F6	18037	A4D1F6	LRRD1	4.256164	98035	5	8	7.558	null
10	A4D1P6	14761	A4D1P6	WDR91	4.1691155	83344	24	8	42.3	null
10	A4D1P6-2	1781	A4D1P6-2	WDR91	3.250664	71349	2	8	4.874	null
10	A4D1S5	13515	A4D1S5	RAB19	4.130816	24400	1	8	5.069	null
10	A4D1U4	12815	A4D1U4	LCHN	4.1077185	51446	15	8	39.78	null
10	A4D2B0	7403	A4D2B0	MBLAC1	3.8694077	27202	5	8	27.82	null
10	A4D2B8-3	89588	A4D2B8-3	PMS2P1	4.95225	41105	4	8	18.37	null
10	A4FU49-6	7927	A4FU49-6	SH3D21	3.899109	83966	4	8	6.349	null
10	A5A3E0	14932	A5A3E0	POTEF	4.174118	121445	1	8	1.674	null
10	A5D8V6	27706	A5D8V6	VPS37C	4.442574	38659	3	8	11.83	null
10	A5D8V7	2662	A5D8V7	CCDC151	3.425208	69140	2	8	3.193	null
10	A5D8W1-2	40346	A5D8W1-2	CFAP69	4.6058006	100765	3	8	3.128	null
10	A5D8W1-5	4133	A5D8W1-5	CFAP69	3.6162653	103818	1	8	1.192	null
10	A5LHX3	41759	A5LHX3	PSMB11	4.62075	32530	1	8	4.667	null
10	A5PLL1	3827	A5PLL1	ANKRD34B	3.5828586	56414	2	8	5.642	null
10	A5PLL7-2	51294	A5PLL7-2	TMEM189	4.710067	30849	3	8	12.73	null
10	A5PLN9-2	20839	A5PLN9-2	TRAPPC13	4.3188767	45933	13	8	46.23	null
10	A5YKK6	26500	A5YKK6	CNOT1	4.423246	266939	102	8	50.25	null
10	A5YKK6-2	576	A5YKK6-2	CNOT1	2.7604225	266371	1	8	1.223	null
10	A5YM69	15281	A5YM69	ARHGEF35	4.1841516	53287	2	8	12.4	null
10	A6H8Y1-7	686	A6H8Y1-7	BDP1	2.8363242	286173	10	8	5.212	null
10	A6NC42	11579	A6NC42	DPPA5	4.063671	13498	1	8	12.93	null
10	A6NC57	3528	A6NC57	ANKRD62	3.5475285	106446	3	8	3.272	null
10	A6NC57-2	28748	A6NC57-2	ANKRD62	4.4586077	75407	1	8	2.504	null
10	A6NC98	12964	A6NC98	CCDC88B	4.112739	164809	8	8	6.436	null
10	A6ND36	31830	A6ND36	FAM83G	4.5028367	90835	24	8	33.17	null
10	A6NDB9	13113	A6NDB9	PALM3	4.117702	71695	2	8	4.606	null
10	A6NDG6	207503	A6NDG6	PGP	5.317024	34006	11	8	41.74	null
10	A6NDU8	221906	A6NDU8	C5orf51	5.346169	33620	9	8	38.44	null
10	A6NED2	19678	A6NED2	RCCD1	4.293981	40079	10	8	38.83	null
10	A6NEL2	26443	A6NEL2	SOWAHB	4.422311	85742	2	8	3.909	null
10	A6NFE2	36008	A6NFE2	SMCO2	4.556399	39487	3	8	13.12	null
10	A6NFI3	16930	A6NFI3	ZNF316	4.228657	76322	11	8	17.93	null
10	A6NFQ2	5261	A6NFQ2	TCAF2	3.7210684	100906	10	8	14.58	null
10	A6NFQ2-2	1590	A6NFQ2-2	TCAF2	3.2013972	92004	1	8	1.065	null
10	A6NFQ7	500	A6NFQ7	DPRX	2.69897	21648	1	8	10.99	null
10	A6NFY4	3279	A6NFY4	NEMP2	3.5157413	48664	2	8	3.597	null
10	A6NGC4	3924	A6NGC4	TLCD2	3.593729	28733	1	8	5.682	null
10	A6NGG8	2233	A6NGG8	C2orf71	3.3488886	139655	1	8	0.7764	null
10	A6NGR9	14556	A6NGR9	MROH6	4.163042	77186	7	8	10.71	null
10	A6NHL2-2	131648	A6NHL2-2	TUBAL3	5.1194143	45515	5	8	18.47	null
10	A6NHQ2	454450	A6NHQ2	FBLL1	5.657486	34803	3	8	9.309	null
10	A6NHR9	17033	A6NHR9	SMCHD1	4.2312913	226374	87	8	48.93	null
10	A6NHX0	11248	A6NHX0	GATSL2	4.0510755	36056	6	8	28.88	null
10	A6NI03	3792	A6NI03	TRIM64B	3.5788684	51557	3	8	9.577	null
10	A6NI79	2476	A6NI79	CCDC69	3.3937507	34796	3	8	9.459	null
10	A6NIH7	194943	A6NIH7	UNC119B	5.2899075	28137	11	8	60.16	null
10	A6NIX2	1280	A6NIX2	WTIP	3.10721	45124	3	8	9.302	null
10	A6NJ78	87638	A6NJ78	METTL15	4.9426923	46121	18	8	59.21	null
10	A6NK58	10842	A6NK58	LIPT2	4.0351095	25195	2	8	11.26	null
10	A6NKD9	37777	A6NKD9	CCDC85C	4.5772276	22091	14	8	44.87	null
10	A6NKF1	3533	A6NKF1	SAC3D1	3.5481436	43553	4	8	11.63	null
10	A6NKL6	3908	A6NKL6	TMEM200C	3.5919545	63928	1	8	1.932	null
10	A6NKT7	18906	A6NKT7	RGPD3	4.2766	197487	3	8	2.446	null
10	A6NLC8	9040	A6NLC8		3.9561684	21962	2	8	17.68	null
10	A6NM15	23008	A6NM15	CBWD7	4.361879	28232	1	8	9.312	null
10	A6NMY6	7507	A6NMY6	ANXA2P2	3.8754663	38659	1	8	2.655	null
10	A6NMZ7	2877	A6NMZ7	COL6A6	3.4589398	247173	3	8	1.9	null
10	A6NNL5	50297	A6NNL5	C15orf61	4.701542	18091	3	8	24.84	null
10	A6NNM8	1089027	A6NNM8	TTLL13P	6.037039	93645	2	8	2.699	null
10	A6NNZ2	36967	A6NNZ2		4.5678144	49822	1	8	8.784	null
10	A6NP11	20917	A6NP11	ZNF716	4.3204994	57006	1	8	3.232	null
10	A6PVC2-2	3274	A6PVC2-2	TTLL8	3.5150788	92899	2	8	2.758	null
10	A6QL63	5518	A6QL63	BTBD11	3.7417817	120884	19	8	21.65	null
10	A6QL64	759	A6QL64	ANKRD36	2.8802419	217465	2	8	1.546	null
10	A6ZKI3	112717	A6ZKI3	FAM127A	5.0519896	13171	7	8	53.98	null
10	A7E2V4-2	87	A7E2V4-2	ZSWIM8	1.9395193	201512	2	8	1.321	null
10	A7E2V4-5	4918	A7E2V4-5	ZSWIM8	3.6917884	196427	28	8	24.11	null
10	A7E2Y1	1636	A7E2Y1	MYH7B	3.2137833	221388	7	8	3.916	null
10	A7KAX9	5266	A7KAX9	ARHGAP32	3.7214808	230529	50	8	36.37	null
10	A7MD48	6219	A7MD48	SRRM4	3.7937205	68559	4	8	9.82	null
10	A8CG34	27220	A8CG34	POM121C	4.434888	125059	26	8	32.3	null
10	A8K0R7	746	A8K0R7	ZNF839	2.8727388	87484	2	8	3.699	null
10	A8K0R7-5	3248	A8K0R7-5	ZNF839	3.511616	99439	2	8	3.236	null
10	A8K0S8	23770	A8K0S8	MEIS3P2	4.376029	39220	1	8	3.352	null
10	A8K2U0	24447	A8K2U0	A2ML1	4.3882256	161107	41	8	35.35	null
10	A8K855-2	57898	A8K855-2	EFCAB7	4.7626634	69105	8	8	14.52	null
10	A8K8P3-10	1047	A8K8P3-10	SFI1	3.0199466	136660	4	8	3.223	null
10	A8MPP1	565	A8MPP1	DDX11L8	2.7520485	101811	2	8	5.072	null
10	A8MPS7	13428	A8MPS7	YDJC	4.128011	34466	9	8	33.75	null
10	A8MQ03	23940	A8MQ03	CYSRT1	4.379124	15313	3	8	31.25	null
10	A8MQB3	46191	A8MQB3	C17orf51	4.6645575	24325	1	8	4.072	null
10	A8MSI8	13283	A8MSI8	LYRM9	4.1232963	9374	1	8	14.1	null
10	A8MT19	1386	A8MT19	RHPN2P1	3.1417632	65945	3	8	8.919	null
10	A8MT69	32697	A8MT69	STRA13	4.514508	8959	3	8	34.57	null
10	A8MTL9	18268	A8MTL9	HMSD	4.261691	15355	2	8	17.27	null
10	A8MTT3	71564	A8MTT3	CEBPZOS	4.854695	9336	4	8	31.25	null
10	A8MV65-2	24927	A8MV65-2	VGLL3	4.39667	35169	5	8	18.44	null
10	A8MW92	8594	A8MW92	PHF20L1	3.9341953	115010	13	8	15.44	null
10	A8MW92-2	2313	A8MW92-2	PHF20L1	3.3641756	32823	1	8	3.158	null
10	A8MWY0	21214	A8MWY0	KIAA1324L	4.3266225	113842	6	8	8.941	null
10	A8MXV4	176570	A8MXV4	NUDT19	5.246917	42233	16	8	54.4	null
10	A8MYP8	6365	A8MYP8	ODF3B	3.8037984	27280	3	8	18.18	null
10	A8MYZ0	30625	A8MYZ0	FAM188B2	4.486076	41070	2	8	5.833	null
10	A8MZ97	4127	A8MZ97	C2orf74	3.6156344	21915	1	8	7.732	null
10	A8TX70	2156	A8TX70	COL6A5	3.3336487	289926	5	8	2.83	null
10	A9UHW6	23078	A9UHW6	MIF4GD	4.3631983	25423	7	8	36.49	null
10	B0I1T2	28182	B0I1T2	MYO1G	4.4499717	116442	9	8	12.28	null
10	B0YJ81	23744	B0YJ81	HACD1	4.375554	32388	2	8	10.42	null
10	B1AK53	39617	B1AK53	ESPN	4.597882	91733	7	8	9.251	null
10	B1AL88	240	B1AL88	FAM155A	2.3802114	51493	1	8	2.183	null
10	B1ANS9	118408	B1ANS9	WDR64	5.073381	123631	2	8	2.498	null
10	B1ANS9-2	207368	B1ANS9-2	WDR64	5.316742	105016	2	8	2.626	null
10	B2RTY4	1122	B2RTY4	MYO9A	3.0499928	292706	10	8	4.788	null
10	B2RTY4-2	6307	B2RTY4-2	MYO9A	3.7998228	290368	42	8	20.01	null
10	B2RUZ4	82506	B2RUZ4	SMIM1	4.9164853	8749	2	8	35.9	null
10	B3EWG6	30139	B3EWG6	FAM25G	4.479129	9320	2	8	41.57	null
10	B4DH59	1488	B4DH59	NBPF26	3.172603	103816	8	8	9.756	null
10	B4DU55	2351	B4DU55	ZNF879	3.3712525	64577	2	8	3.908	null
10	B4DXR9	8410	B4DXR9	ZNF732	3.924796	67839	2	8	3.248	null
10	B4DYI2	7618	B4DYI2	SPATA31C2	3.881841	124429	5	8	6.349	null
10	B7ZAQ6-2	44217	B7ZAQ6-2	GPR89A	4.6455894	38483	6	8	18.81	null
10	B7ZAQ6-3	12181	B7ZAQ6-3	GPR89A	4.085683	49984	4	8	10.23	null
10	C4AMC7	63379	C4AMC7	WASH3P	4.801945	49995	13	8	31.32	null
10	C9J7I0	30049	C9J7I0	UMAD1	4.47783	11180	2	8	29.41	null
10	C9JI98	14636	C9JI98	TMEM238	4.1654224	18040	1	8	6.25	null
10	C9JJH3	75864	C9JJH3	USP17L10	4.880036	59886	1	8	1.321	null
10	C9JLW8	51705	C9JLW8	FAM195B	4.7135324	11291	5	8	50.52	null
10	C9JRZ8	1996	C9JRZ8	AKR1B15	3.3001606	36537	1	8	2.532	null
10	D6REC4	9761	D6REC4	CFAP99	3.9894943	52293	1	8	1.743	null
10	E9PAV3	126338	E9PAV3	NACA	5.101534	205422	7	8	4.139	null
10	E9PAV3-2	1195847	E9PAV3-2	NACA	6.077676	94676	10	8	12.32	null
10	E9PRG8	577103	E9PRG8	C11orf98	5.7612534	13798	1	8	10.66	null
10	F8WBI6	5193	F8WBI6	GOLGA8N	3.7154183	71524	2	8	3.481	null
10	H3BPM6	2697	H3BPM6	MKRN2OS	3.430881	25451	2	8	17.49	null
10	O00115-2	149536	O00115-2	DNASE2	5.1747456	33613	6	8	20	null
10	O00116	242326	O00116	AGPS	5.3844	72912	33	8	64.29	null
10	O00124	39763	O00124	UBXN8	4.599479	30541	9	8	38.52	null
10	O00124-3	19877	O00124-3	UBXN8	4.298351	26456	7	8	39.91	null
10	O00139-1	44224	O00139-1	KIF2A	4.645658	76952	27	8	44.92	null
10	O00139-2	7393	O00139-2	KIF2A	3.8688207	75039	1	8	2.727	null
10	O00139-4	23580	O00139-4	KIF2A	4.372544	84085	15	8	23.39	null
10	O00139-5	52696	O00139-5	KIF2A	4.7217774	77745	28	8	51.02	null
10	O00141-4	1928	O00141-4	SGK1	3.2851071	47908	2	8	4.988	null
10	O00142-2	33663	O00142-2	TK2	4.527153	27560	9	8	45.3	null
10	O00148	217363	O00148	DDX39A	5.3371854	49130	10	8	30.21	null
10	O00151	755735	O00151	PDLIM1	5.8783693	36072	20	8	76.6	null
10	O00154	12097	O00154	ACOT7	4.082678	41796	1	8	3.421	null
10	O00154-4	1090345	O00154-4	ACOT7	6.037564	37418	16	8	60.36	null
10	O00159-2	72351	O00159-2	MYO1C	4.8594446	117902	51	8	52.14	null
10	O00159-3	243667	O00159-3	MYO1C	5.386797	119623	64	8	62.26	null
10	O00161	381325	O00161	SNAP23	5.5812955	23354	16	8	72.51	null
10	O00165	116020	O00165	HAX1	5.0645328	31621	14	8	70.97	null
10	O00170	190497	O00170	AIP	5.279888	37636	16	8	63.03	null
10	O00178	68248	O00178	GTPBP1	4.8340898	72454	25	8	53.21	null
10	O00180	25765	O00180	KCNK1	4.4110303	38143	2	8	13.99	null
10	O00182-2	4112	O00182-2	LGALS9	3.614053	35886	4	8	15.17	null
10	O00186	55215	O00186	STXBP3	4.742057	67764	25	8	48.99	null
10	O00189	27999	O00189	AP4M1	4.4471426	49977	16	8	40.84	null
10	O00192-2	14074	O00192-2	ARVCF	4.1484175	97680	13	8	22.14	null
10	O00193	547203	O00193	SMAP	5.7381487	20333	16	8	37.7	null
10	O00194	169087	O00194	RAB27B	5.2281103	24608	15	8	71.56	null
10	O00203	42654	O00203	AP3B1	4.6299596	121320	33	8	33.27	null
10	O00203-3	94792	O00203-3	AP3B1	4.976772	116190	52	8	50.33	null
10	O00204-2	66112	O00204-2	SULT2B1	4.82028	39597	20	8	58	null
10	O00212	29804	O00212	RHOD	4.4742746	23413	12	8	55.71	null
10	O00213-4	3855	O00213-4	APBB1	3.5860243	49854	1	8	2.661	null
10	O00214	117361	O00214	LGALS8	5.069524	35808	16	8	51.1	null
10	O00217	511388	O00217	NDUFS8	5.7087507	23705	8	8	43.33	null
10	O00219-2	2843	O00219-2	HAS3	3.4537768	31198	1	8	2.491	null
10	O00220	37420	O00220	TNFRSF10A	4.573104	50089	6	8	15.81	null
10	O00221	7939	O00221	NFKBIE	3.8997657	52864	10	8	26	null
10	O00231	1035468	O00231	PSMD11	6.0151367	47464	35	8	70.14	null
10	O00232	457283	O00232	PSMD12	5.660185	52904	24	8	55.04	null
10	O00233	283508	O00233	PSMD9	5.452565	24682	9	8	43.5	null
10	O00244	2124920	O00244	ATOX1	6.3273425	7402	7	8	73.53	null
10	O00255-2	26237	O00255-2	MEN1	4.4189143	67494	16	8	31.97	null
10	O00255-3	10621	O00255-3	MEN1	4.0261655	63745	16	8	41.04	null
10	O00257	50814	O00257	CBX4	4.705983	61368	15	8	31.43	null
10	O00258-2	49283	O00258-2	WRB	4.692697	16010	3	8	26.43	null
10	O00264	755043	O00264	PGRMC1	5.8779716	21671	19	8	47.69	null
10	O00267	67539	O00267	SUPT5H	4.8295546	121000	43	8	47.29	null
10	O00268	11810	O00268	TAF4	4.07225	110114	25	8	38.16	null
10	O00273	385944	O00273	DFFA	5.5865245	36522	15	8	59.21	null
10	O00287	26090	O00287	RFXAP	4.416474	28232	6	8	34.19	null
10	O00291	23212	O00291	HIP1	4.3657126	116221	33	8	35.29	null
10	O00291-3	1247	O00291-3	HIP1	3.0958664	110658	1	8	2.333	null
10	O00299	4243796	O00299	CLIC1	6.6277547	26923	19	8	85.06	null
10	O00303	804560	O00303	EIF3F	5.9055586	37564	12	8	47.9	null
10	O00308	5783	O00308	WWP2	3.7621531	98912	11	8	16.9	null
10	O00308-2	2544	O00308-2	WWP2	3.405517	86304	1	8	1.459	null
10	O00311	42466	O00311	CDC7	4.6280413	63888	10	8	23.17	null
10	O00327-9	10817	O00327-9	ARNTL	4.0341067	64133	12	8	29.55	null
10	O00329	645	O00329	PIK3CD	2.8095598	119479	6	8	5.939	null
10	O00330-3	131172	O00330-3	PDHX	5.1178412	51457	22	8	53.91	null
10	O00341	17114	O00341	SLC1A7	4.2333517	60658	1	8	1.429	null
10	O00391	9810	O00391	QSOX1	3.991669	82578	25	8	39.09	null
10	O00399	256015	O00399	DCTN6	5.4082656	20747	5	8	37.37	null
10	O00400	50353	O00400	SLC33A1	4.7020254	60909	11	8	21.31	null
10	O00401	52778	O00401	WASL	4.722453	54827	18	8	56.83	null
10	O00410	216907	O00410	IPO5	5.3362737	123630	44	8	58.25	null
10	O00411	13853	O00411	POLRMT	4.141544	138620	32	8	32.28	null
10	O00418	40881	O00418	EEF2K	4.6115217	82144	30	8	41.24	null
10	O00422	706575	O00422	SAP18	5.8491583	17561	9	8	60.13	null
10	O00423	14410	O00423	EML1	4.1586637	89861	21	8	27.48	null
10	O00425	177369	O00425	IGF2BP3	5.2488775	63705	22	8	43.35	null
10	O00429	370238	O00429	DNM1L	5.568481	81877	51	8	75.82	null
10	O00429-2	21295	O00429-2	DNM1L	4.3282776	80532	1	8	2.897	null
10	O00429-6	583	O00429-6	DNM1L	2.7656686	83395	1	8	1.202	null
10	O00442	234981	O00442	RTCA	5.3710327	39337	12	8	43.44	null
10	O00443	19443	O00443	PIK3C2A	4.288763	190680	70	8	45.2	null
10	O00458-2	3302	O00458-2	IFRD1	3.5187771	45334	3	8	10.97	null
10	O00459	59475	O00459	PIK3R2	4.7743344	81545	23	8	40.11	null
10	O00461	69374	O00461	GOLIM4	4.8411965	81880	31	8	52.44	null
10	O00462	7683	O00462	MANBA	3.885531	100895	21	8	29.58	null
10	O00463	17034	O00463	TRAF5	4.2313166	64406	16	8	33.57	null
10	O00468-6	8688	O00468-6	AGRN	3.9389198	214836	36	8	25.48	null
10	O00469	23502	O00469	PLOD2	4.3711047	84686	1	8	1.493	null
10	O00469-2	170027	O00469-2	PLOD2	5.230518	87095	32	8	49.34	null
10	O00470	7681	O00470	MEIS1	3.8854177	43016	5	8	19.23	null
10	O00471	38239	O00471	EXOC5	4.5825067	81853	29	8	44.49	null
10	O00472	4338	O00472	ELL2	3.6372895	72324	12	8	23.91	null
10	O00478-2	11695	O00478-2	BTN3A3	4.0680003	59685	14	8	28.79	null
10	O00479	49528	O00479	HMGN4	4.694851	9539	1	8	20	null
10	O00481	4646	O00481	BTN3A1	3.6670792	57677	5	8	11.31	null
10	O00483	1609267	O00483	NDUFA4	6.2066283	9370	4	8	46.91	null
10	O00487	557565	O00487	PSMD14	5.7462955	34577	16	8	60.97	null
10	O00488	120033	O00488	ZNF593	5.079301	15199	8	8	68.66	null
10	O00499-3	125746	O00499-3	BIN1	5.099494	55172	19	8	47.04	null
10	O00505	210071	O00505	KPNA3	5.322366	57811	18	8	35.32	null
10	O00506	19560	O00506	STK25	4.291369	48112	9	8	18.78	null
10	O00506-3	24089	O00506-3	STK25	4.381819	37296	1	8	8.434	null
10	O00507	2613	O00507	USP9Y	3.4171393	291077	3	8	2.348	null
10	O00512	6179	O00512	BCL9	3.790918	149290	6	8	9.116	null
10	O00515	230777	O00515	LAD1	5.3631926	57131	35	8	47.58	null
10	O00519	15748	O00519	FAAH	4.1972256	63066	13	8	28.32	null
10	O00522	5736	O00522	KRIT1	3.758609	84348	20	8	35.33	null
10	O00522-3	3104	O00522-3	KRIT1	3.4919217	78647	10	8	20.49	null
10	O00533-2	1029	O00533-2	CHL1	3.0124154	136693	3	8	4.003	null
10	O00534	23754	O00534	VWA5A	4.3757367	86489	27	8	46.95	null
10	O00541	195461	O00541	PES1	5.29106	68003	26	8	38.27	null
10	O00541-2	8939	O00541-2	PES1	3.951289	67453	1	8	4.288	null
10	O00559	84804	O00559	EBAG9	4.9284163	24377	8	8	41.78	null
10	O00559-2	8580	O00559-2	EBAG9	3.9334872	29465	2	8	14.34	null
10	O00560	137046	O00560	SDCBP	5.1368666	32444	1	8	6.04	null
10	O00560-2	497318	O00560-2	SDCBP	5.6966343	32315	10	8	53.2	null
10	O00562-2	16173	O00562-2	PITPNM1	4.208791	134770	32	8	39.34	null
10	O00566	125106	O00566	MPHOSPH10	5.097278	78864	21	8	32.16	null
10	O00567	486024	O00567	NOP56	5.686658	66050	43	8	72.56	null
10	O00571	798500	O00571	DDX3X	5.902275	73243	47	8	65.71	null
10	O00584	113554	O00584	RNASET2	5.0552025	29481	10	8	41.8	null
10	O00592-2	66449	O00592-2	PODXL	4.8224883	55383	6	8	14.83	null
10	O00622	10077	O00622	CYR61	4.003331	42027	9	8	28.87	null
10	O00623	11346	O00623	PEX12	4.054843	40797	7	8	33.98	null
10	O00625	289355	O00625	PIR	5.461431	32113	14	8	61.72	null
10	O00628	4592	O00628	PEX7	3.6620018	35892	4	8	18.58	null
10	O00628-2	5219	O00628-2	PEX7	3.7175872	30945	3	8	16.43	null
10	O00629	216591	O00629	KPNA4	5.3356404	57887	17	8	41.65	null
10	O00635	18897	O00635	TRIM38	4.276393	53416	12	8	32.26	null
10	O00712-5	132464	O00712-5	NFIB	5.122098	55178	22	8	58.91	null
10	O00712-6	23821	O00712-6	NFIB	4.37696	33523	3	8	10.03	null
10	O00716	17530	O00716	E2F3	4.243782	49162	8	8	21.08	null
10	O00716-2	7500	O00716-2	E2F3	3.8750613	37008	6	8	23.35	null
10	O00743	154253	O00743	PPP6C	5.188234	35144	9	8	33.44	null
10	O00746-2	137885	O00746-2	NME4	5.139517	12978	2	8	27.35	null
10	O00748	24941	O00748	CES2	4.396914	61807	16	8	31.13	null
10	O00750	4059	O00750	PIK3C2B	3.608419	184768	23	8	17.87	null
10	O00754-2	34111	O00754-2	MAN2B1	4.5328946	113611	26	8	35.54	null
10	O00762	105001	O00762	UBE2C	5.0211935	19652	10	8	64.8	null
10	O00763-3	5806	O00763-3	ACACB	3.763877	255083	8	8	5.098	null
10	O00764	522343	O00764	PDXK	5.7179556	35102	17	8	66.99	null
10	O00767	257013	O00767	SCD	5.409955	41523	10	8	30.92	null
10	O14493	6207	O14493	CLDN4	3.7928817	22077	1	8	7.656	null
10	O14494	3838	O14494	PPAP2A	3.584105	32156	1	8	3.521	null
10	O14495	3501	O14495	PPAP2B	3.544192	35116	1	8	3.537	null
10	O14497	14047	O14497	ARID1A	4.1475835	242045	61	8	42.45	null
10	O14503	9524	O14503	BHLHE40	3.9788194	45510	11	8	32.04	null
10	O14508	7869	O14508	SOCS2	3.8959196	22172	4	8	30.3	null
10	O14519	41005	O14519	CDK2AP1	4.612837	12365	3	8	53.04	null
10	O14521-2	78839	O14521-2	SDHD	4.896741	12614	3	8	15	null
10	O14522	6541	O14522	PTPRT	3.8156443	162134	3	8	2.637	null
10	O14522-1	4417	O14522-1	PTPRT	3.6451273	164339	4	8	5.537	null
10	O14523	12345	O14523	C2CD2L	4.091491	76181	12	8	28.9	null
10	O14524-2	14472	O14524-2	NEMP1	4.1605287	42031	4	8	11.05	null
10	O14529	164	O14529	CUX2	2.2148438	161677	1	8	1.009	null
10	O14530	137721	O14530	TXNDC9	5.139	26534	10	8	48.23	null
10	O14530-2	32840	O14530-2	TXNDC9	4.516403	22198	1	8	5.319	null
10	O14531	69846	O14531	DPYSL4	4.8441415	61878	4	8	11.19	null
10	O14543	3745	O14543	SOCS3	3.5734518	24770	1	8	4.889	null
10	O14544	13202	O14544	SOCS6	4.12064	59528	9	8	25.61	null
10	O14545	22736	O14545	TRAFD1	4.3567142	64841	16	8	32.99	null
10	O14548	369641	O14548	COX7A2L	5.56778	12615	8	8	63.16	null
10	O14561	212619	O14561	NDUFAB1	5.327602	17417	4	8	21.15	null
10	O14562	141965	O14562	UBFD1	5.152181	33382	8	8	37.22	null
10	O14569	57123	O14569	CYB561D2	4.756811	23974	3	8	7.207	null
10	O14576-3	34782	O14576-3	DYNC1I1	4.5413547	68572	5	8	14.64	null
10	O14578-4	26170	O14578-4	CIT	4.417804	236598	70	8	35.77	null
10	O14579	825757	O14579	COPE	5.9168525	34482	22	8	66.23	null
10	O14593	22053	O14593	RFXANK	4.3434677	28102	5	8	24.23	null
10	O14603	3851	O14603	PRY; PRY2; PRYP3; PRYP4	3.5855734	16512	1	8	8.844	null
10	O14607-5	1663	O14607-5	UTY	3.2208922	134757	2	8	2.89	null
10	O14613	58612	O14613	CDC42EP2	4.767987	22484	7	8	59.52	null
10	O14617-2	1245	O14617-2	AP3D1	3.0951693	125035	2	8	3.058	null
10	O14617-5	86125	O14617-5	AP3D1	4.935129	136645	50	8	50.95	null
10	O14618	90977	O14618	CCS	4.9589314	29041	7	8	43.07	null
10	O14628-7	1509	O14628-7	ZNF195	3.1786892	64983	2	8	3.565	null
10	O14639	28441	O14639	ABLIM1	4.4539447	87688	25	8	39.2	null
10	O14639-3	132575	O14639-3	ABLIM1	5.122462	48801	1	8	3.747	null
10	O14639-6	220938	O14639-6	ABLIM1	5.34427	84555	41	8	48.4	null
10	O14640	14716	O14640	DVL1	4.16779	75187	11	8	23.6	null
10	O14640-2	22139	O14640-2	DVL1	4.345158	72877	18	8	35.82	null
10	O14641	20877	O14641	DVL2	4.3196683	78948	16	8	29.89	null
10	O14646	14775	O14646	CHD1	4.1695275	196688	62	8	37.78	null
10	O14646-2	5948	O14646-2	CHD1	3.774371	196582	27	8	18.61	null
10	O14647	14597	O14647	CHD2	4.1642637	211344	59	8	34.79	null
10	O14653	100643	O14653	GOSR2	5.002784	24775	8	8	57.08	null
10	O14656	91632	O14656	TOR1A	4.962047	37809	14	8	47.59	null
10	O14657	72751	O14657	TOR1B	4.861839	37979	14	8	46.13	null
10	O14662	128830	O14662	STX16	5.110017	37031	15	8	54.15	null
10	O14662-2	9648	O14662-2	STX16	3.9844372	34811	1	8	3.618	null
10	O14672	33045	O14672	ADAM10	4.519106	84142	30	8	51.87	null
10	O14678	4189	O14678	ABCD4	3.6221104	68597	9	8	17.66	null
10	O14681	75987	O14681	EI24	4.880739	38965	4	8	13.24	null
10	O14683	65538	O14683	TP53I11	4.816493	38588	2	8	13.23	null
10	O14684	1255879	O14684	PTGES	6.098948	17102	3	8	21.05	null
10	O14686	1555	O14686	KMT2D	3.1917305	593389	74	8	19.61	null
10	O14709	779	O14709	ZNF197	2.8915374	118847	2	8	2.818	null
10	O14713	18535	O14713	ITGB1BP1	4.2679925	21782	5	8	33.5	null
10	O14715	1479	O14715	RGPD8	3.1699681	198993	17	8	12.75	null
10	O14727-3	412	O14727-3	APAF1	2.6148973	135975	1	8	1.591	null
10	O14727-5	7934	O14727-5	APAF1	3.8994923	133350	27	8	30.06	null
10	O14730	24712	O14730	RIOK3	4.392908	59093	16	8	39.88	null
10	O14732-2	76286	O14732-2	IMPA2	4.882445	28510	4	8	20.31	null
10	O14733	33346	O14733	MAP2K7	4.5230436	47485	22	8	58.23	null
10	O14734	44264	O14734	ACOT8	4.6460505	35914	12	8	45.45	null
10	O14735-3	101133	O14735-3	CDIPT	5.004893	18623	4	8	30.36	null
10	O14737	3361445	O14737	PDCD5	6.526526	14285	13	8	69.6	null
10	O14744	224371	O14744	PRMT5	5.350967	72684	31	8	51.96	null
10	O14745	234999	O14745	SLC9A3R1	5.371066	38868	29	8	65.92	null
10	O14757	9477	O14757	CHEK1	3.976671	54434	18	8	44.54	null
10	O14757-3	2860	O14757-3	CHEK1	3.456366	50413	1	8	2.941	null
10	O14763-2	27704	O14763-2	TNFRSF10B	4.4425426	45081	8	8	27.49	null
10	O14770-6	1747	O14770-6	MEIS2	3.242293	33597	1	8	7.19	null
10	O14771	751	O14771	ZNF213	2.87564	51263	3	8	9.15	null
10	O14772	18363	O14772	FPGT	4.2639437	66599	25	8	50	null
10	O14773	217394	O14773	TPP1	5.3372474	61248	16	8	41.39	null
10	O14775-3	11637	O14775-3	GNB5	4.065841	31245	8	8	34.28	null
10	O14776-2	83882	O14776-2	TCERG1	4.923669	121685	48	8	36.4	null
10	O14777	19385	O14777	NDC80	4.2874656	73913	31	8	54.05	null
10	O14782	509	O14782	KIF3C	2.7067177	89426	1	8	1.765	null
10	O14786	1056	O14786	NRP1	3.023664	103134	6	8	11.48	null
10	O14787-2	26217	O14787-2	TNPO2	4.418583	100404	24	8	34.16	null
10	O14795	9429	O14795	UNC13B	3.9744656	180679	35	8	26.52	null
10	O14802	18960	O14802	POLR3A	4.277838	155641	61	8	48.71	null
10	O14807	5143	O14807	MRAS	3.7112164	23846	6	8	36.06	null
10	O14810	42463	O14810	CPLX1	4.6280107	15030	2	8	23.13	null
10	O14817	6728	O14817	TSPAN4	3.8278859	26118	1	8	10.5	null
10	O14818	2413078	O14818	PSMA7	6.382571	27887	13	8	60.89	null
10	O14818-2	55993	O14818-2	PSMA7	4.7481337	20192	1	8	5.618	null
10	O14827	5589	O14827	RASGRF2	3.747334	140764	7	8	7.033	null
10	O14828	458477	O14828	SCAMP3	5.6613173	38287	12	8	39.77	null
10	O14832	21868	O14832	PHYH	4.339809	38538	7	8	23.08	null
10	O14841	21840	O14841	OPLAH	4.3392525	137457	42	8	47.75	null
10	O14867	7806	O14867	BACH1	3.8924286	81958	18	8	30.57	null
10	O14874	46443	O14874	BCKDK	4.66692	46360	12	8	39.81	null
10	O14879	11132	O14879	IFIT3	4.046573	55985	14	8	45.92	null
10	O14880	260794	O14880	MGST3	5.4162974	16516	5	8	34.21	null
10	O14893-3	56882	O14893-3	GEMIN2	4.754975	28154	8	8	34.4	null
10	O14896	276037	O14896	IRF6	5.440967	53130	23	8	49.89	null
10	O14907	656846	O14907	TAX1BP3	5.8174634	13735	5	8	50	null
10	O14908	202530	O14908	GIPC1	5.3064895	36049	16	8	59.46	null
10	O14910	49339	O14910	LIN7A	4.6931906	25997	1	8	3.863	null
10	O14920	33377	O14920	IKBKB	4.5234475	86564	32	8	46.03	null
10	O14924	3154	O14924	RGS12	3.4988618	156357	8	8	7.118	null
10	O14924-2	3548	O14924-2	RGS12	3.5499835	84890	10	8	16.22	null
10	O14925	166536	O14925	TIMM23	5.221508	21943	5	8	27.75	null
10	O14929	96194	O14929	HAT1	4.983148	49513	12	8	42.96	null
10	O14933	348438	O14933	UBE2L6	5.5421257	17769	8	8	71.9	null
10	O14936	22297	O14936	CASK	4.3482466	105123	24	8	31.1	null
10	O14936-3	26188	O14936-3	CASK	4.4181023	102109	35	8	40.36	null
10	O14939	47138	O14939	PLD2	4.6733713	105987	32	8	44.8	null
10	O14948-4	80019	O14948-4	TFEC	4.903193	31556	1	8	3.214	null
10	O14949	1716509	O14949	UQCRQ	6.2346463	9906	5	8	45.12	null
10	O14957	161160	O14957	UQCR11	5.2072573	6570	1	8	21.43	null
10	O14964	72612	O14964	HGS	4.861008	86192	24	8	33.46	null
10	O14965	27883	O14965	AURKA	4.4453397	45809	15	8	49.88	null
10	O14966	163893	O14966	RAB29	5.2145605	23155	8	8	49.75	null
10	O14967	19181	O14967	CLGN	4.2828712	70039	15	8	33.93	null
10	O14972	50680	O14972	DSCR3	4.7048364	33010	13	8	61.62	null
10	O14974	71901	O14974	PPP1R12A	4.8567348	115281	60	8	48.93	null
10	O14975	51393	O14975	SLC27A2	4.710904	70312	25	8	48.39	null
10	O14976	12891	O14976	GAK	4.1102867	143191	38	8	37.22	null
10	O14976-2	596	O14976-2	GAK	2.7752461	134457	1	8	0.974	null
10	O14979	491544	O14979	HNRNPDL	5.691562	46438	11	8	31.67	null
10	O14979-3	107202	O14979-3	HNRNPDL	5.030203	27190	2	8	7.377	null
10	O14980	239625	O14980	XPO1	5.3795323	123386	48	8	51.26	null
10	O14981	10166	O14981	BTAF1	4.00715	206887	53	8	36.07	null
10	O14983-2	1753	O14983-2	ATP2A1	3.2437818	109279	1	8	1.308	null
10	O14986-3	266	O14986-3	PIP5K1B	2.4248817	56948	1	8	2.39	null
10	O14994	5234	O14994	SYN3	3.7188337	63303	5	8	13.62	null
10	O15013-4	12746	O15013-4	ARHGEF10	4.105374	148322	47	8	42.84	null
10	O15014	7969	O15014	ZNF609	3.901404	151191	24	8	22.82	null
10	O15015	4069	O15015	ZNF646	3.6094878	200762	6	8	5.03	null
10	O15016-2	11765	O15016-2	TRIM66	4.070592	134398	4	8	3.213	null
10	O15018	13034	O15018	PDZD2	4.1150775	301641	56	8	27.54	null
10	O15018-2	463	O15018-2	PDZD2	2.665581	280079	1	8	0.7955	null
10	O15020	19495	O15020	SPTBN2	4.289923	271325	105	8	51.97	null
10	O15021-2	14668	O15021-2	MAST4	4.166371	264750	91	8	45.86	null
10	O15021-3	14440	O15021-3	MAST4	4.1595674	265341	37	8	21.08	null
10	O15027-5	53544	O15027-5	SEC16A	4.7287107	235742	73	8	47.02	null
10	O15031	67693	O15031	PLXNB2	4.830544	205127	60	8	43.31	null
10	O15033-2	2194	O15033-2	AREL1	3.3412366	90338	11	8	20.28	null
10	O15037	10327	O15037	KHNYN	4.013974	74534	19	8	36.87	null
10	O15040	12445	O15040	TECPR2	4.094995	153848	17	8	14.81	null
10	O15042-2	63239	O15042-2	U2SURP	4.800985	118229	39	8	41.83	null
10	O15047	6197	O15047	SETD1A	3.7921815	186034	34	8	25.31	null
10	O15049	4557	O15049	N4BP3	3.658679	60470	3	8	4.963	null
10	O15050	3465	O15050	TRANK1	3.5397031	336221	20	8	8.068	null
10	O15054	473	O15054	KDM6B	2.6748612	176632	7	8	5.66	null
10	O15054-1	1144	O15054-1	KDM6B	3.0584261	180693	2	8	1.308	null
10	O15055	996	O15055	PER2	2.9982593	136579	3	8	4.861	null
10	O15056	4301	O15056	SYNJ2	3.6335695	165538	35	8	33.29	null
10	O15062	11237	O15062	ZBTB5	4.0506506	74278	8	8	17.87	null
10	O15063	125653	O15063	KIAA0355	5.099173	116020	17	8	19.35	null
10	O15066	18916	O15066	KIF3B	4.2768292	85125	28	8	39.49	null
10	O15067	158048	O15067	PFAS	5.198789	144734	47	8	48.43	null
10	O15075-2	165800	O15075-2	DCLK1	5.2195845	81096	7	8	13.85	null
10	O15078	27387	O15078	CEP290	4.4375443	290386	24	8	10.77	null
10	O15083	18335	O15083	ERC2	4.263281	110558	7	8	7.524	null
10	O15084	36051	O15084	ANKRD28	4.556917	112966	32	8	43.97	null
10	O15085	1091	O15085	ARHGEF11	3.0378249	167704	1	8	1.314	null
10	O15085-2	10372	O15085-2	ARHGEF11	4.0158625	172236	56	8	41.68	null
10	O15091	52896	O15091	KIAA0391	4.723423	67315	26	8	48.03	null
10	O15111	19024	O15111	CHUK	4.2793016	84640	25	8	41.34	null
10	O15116	422255	O15116	LSM1	5.6255746	15179	7	8	59.4	null
10	O15118	50864	O15118	NPC1	4.7064104	142167	16	8	15.73	null
10	O15119-2	4894	O15119-2	TBX3	3.689664	77174	8	8	14.11	null
10	O15120	52887	O15120	AGPAT2	4.723349	30914	4	8	12.23	null
10	O15121	139747	O15121	DEGS1	5.1453424	37866	7	8	26.32	null
10	O15126	190656	O15126	SCAMP1	5.2802505	37920	9	8	34.32	null
10	O15127	237501	O15127	SCAMP2	5.3756657	36649	5	8	13.07	null
10	O15131	2701	O15131	KPNA5	3.4315245	60349	2	8	3.918	null
10	O15143	580705	O15143	ARPC1B	5.7639556	40950	21	8	57.53	null
10	O15144	1497807	O15144	ARPC2	6.175456	34333	30	8	75.67	null
10	O15145	1199412	O15145	ARPC3	6.0789685	20547	9	8	40.45	null
10	O15151	3450	O15151	MDM4	3.5378191	54864	3	8	7.143	null
10	O15155	384529	O15155	BET1	5.584929	13289	4	8	51.69	null
10	O15156	43142	O15156	ZBTB7B	4.6349	58027	9	8	25.05	null
10	O15160	177249	O15160	POLR1C	5.248584	39250	16	8	60.69	null
10	O15162-2	86581	O15162-2	PLSCR1	4.9374228	26824	4	8	17.3	null
10	O15164	6213	O15164	TRIM24	3.7933013	116831	7	8	9.905	null
10	O15164-2	23217	O15164-2	TRIM24	4.365806	113013	32	8	42.72	null
10	O15169-2	6977	O15169-2	AXIN1	3.8436687	91649	13	8	26.51	null
10	O15173	625030	O15173	PGRMC2	5.795901	23818	18	8	52.91	null
10	O15178-2	1005551	O15178-2	T	6.002404	41076	2	8	5.57	null
10	O15182	45757	O15182	CETN3	4.6604576	19550	8	8	43.71	null
10	O15194-2	9036	O15194-2	CTDSPL	3.9559762	29936	4	8	18.11	null
10	O15195-2	9521	O15195-2	VILL	3.9786825	94413	17	8	25.18	null
10	O15198-2	12640	O15198-2	SMAD9	4.101747	48638	1	8	1.628	null
10	O15209	92971	O15209	ZBTB22	4.9683475	65602	1	8	6.151	null
10	O15211	7854	O15211	RGL2	3.8950908	83549	27	8	49.29	null
10	O15211-2	5021	O15211-2	RGL2	3.7007902	50221	1	8	3.043	null
10	O15212	812520	O15212	PFDN6	5.909834	14428	8	8	48.84	null
10	O15213	64528	O15213	WDR46	4.809748	68071	22	8	46.56	null
10	O15226	44039	O15226	NKRF	4.6438375	77673	32	8	50.43	null
10	O15228	68732	O15228	GNPAT	4.837159	77188	36	8	53.97	null
10	O15230	8460	O15230	LAMA5	3.9273703	399737	74	8	26.9	null
10	O15231-3	10033	O15231-3	ZNF185	4.001431	73609	4	8	4.638	null
10	O15231-6	60943	O15231-6	ZNF185	4.784924	76853	44	8	67.68	null
10	O15231-8	7418	O15231-8	ZNF185	3.870287	73707	2	8	3.757	null
10	O15234	12229	O15234	CASC3	4.087391	76278	12	8	27.6	null
10	O15235	225558	O15235	MRPS12	5.353258	15173	4	8	38.41	null
10	O15239	166568	O15239	NDUFA1	5.2215915	8072	1	8	18.57	null
10	O15243	7783	O15243	LEPROT	3.8911471	14254	1	8	9.924	null
10	O15247	110417	O15247	CLIC2	5.043036	28356	14	8	70.04	null
10	O15254	55388	O15254	ACOX3	4.743416	77629	29	8	54.29	null
10	O15258	356728	O15258	RER1	5.552337	22958	8	8	34.18	null
10	O15259-2	1081	O15259-2	NPHP1	3.0338256	77038	4	8	6.499	null
10	O15260-2	797985	O15260-2	SURF4	5.9019947	17969	5	8	36.48	null
10	O15264	30682	O15264	MAPK13	4.4868836	42090	19	8	58.9	null
10	O15264-2	148210	O15264-2	MAPK13	5.1708775	28778	1	8	5.837	null
10	O15265	3489	O15265	ATXN7	3.542701	95451	10	8	18.83	null
10	O15269	175157	O15269	SPTLC1	5.2434273	52744	14	8	33.83	null
10	O15270	84690	O15270	SPTLC2	4.927832	62924	28	8	62.99	null
10	O15287	2119	O15287	FANCG	3.3261309	68554	5	8	8.199	null
10	O15294	55109	O15294	OGT	4.7412224	116925	44	8	56.6	null
10	O15296	83590	O15296	ALOX15B	4.9221544	75857	32	8	59.17	null
10	O15297	2602	O15297	PPM1D	3.4153073	66675	7	8	13.39	null
10	O15305	176215	O15305	PMM2	5.2460427	28082	14	8	52.85	null
10	O15315-5	5135	O15315-5	RAD51B	3.7105405	25526	5	8	21.21	null
10	O15318	24399	O15318	POLR3G	4.387372	25914	6	8	36.32	null
10	O15320-3	39733	O15320-3	CTAGE5	4.599151	87833	33	8	48.52	null
10	O15320-5	20865	O15320-5	CTAGE5	4.3194184	91594	21	8	29.54	null
10	O15320-6	8610	O15320-6	CTAGE5	3.935003	82439	1	8	1.097	null
10	O15320-8	2824	O15320-8	CTAGE5	3.4508648	81838	1	8	1.105	null
10	O15321	36671	O15321	TM9SF1	4.564323	68861	15	8	28.71	null
10	O15327	12258	O15327	INPP4B	4.0884194	104738	30	8	45.67	null
10	O15344	5192	O15344	MID1	3.7153347	75251	11	8	19.34	null
10	O15347	1409007	O15347	HMGB3	6.1489134	22980	9	8	35	null
10	O15350-6	55769	O15350-6	TP73	4.7463927	59885	4	8	9.815	null
10	O15355	224941	O15355	PPM1G	5.3520684	59272	23	8	47.07	null
10	O15357	9071	O15357	INPPL1	3.9576552	138599	51	8	51.83	null
10	O15360	1343	O15360	FANCA	3.128076	162775	7	8	6.392	null
10	O15360-3	45492	O15360-3	FANCA	4.657935	159076	8	8	7.303	null
10	O15370	1161	O15370	SOX12	3.0648322	34122	1	8	5.714	null
10	O15371-3	310946	O15371-3	EIF3D	5.492685	62037	30	8	66.6	null
10	O15372	717870	O15372	EIF3H	5.8560457	39930	20	8	72.73	null
10	O15379	30530	O15379	HDAC3	4.484727	48848	16	8	46.73	null
10	O15381	41418	O15381	NVL	4.617189	95051	35	8	50.35	null
10	O15382	318262	O15382	BCAT2	5.5027847	44288	23	8	54.85	null
10	O15391	20717	O15391	YY2	4.316327	41347	3	8	6.72	null
10	O15392	20418	O15392	BIRC5	4.3100133	16389	3	8	21.83	null
10	O15393-2	22139	O15393-2	TMPRSS2	4.345158	57688	1	8	1.89	null
10	O15397	10135	O15397	IPO8	4.0058236	119938	20	8	22.66	null
10	O15400-2	289844	O15400-2	STX7	5.4621644	27399	13	8	70.29	null
10	O15405-2	839	O15405-2	TOX3	2.9237618	63097	1	8	3.152	null
10	O15417	2340	O15417	TNRC18	3.369216	314519	31	8	14.86	null
10	O15427	517400	O15427	SLC16A3	5.7138267	49469	13	8	29.25	null
10	O15431	81139	O15431	SLC31A1	4.9092298	21091	1	8	10	null
10	O15438	34433	O15438	ABCC3	4.536975	169343	43	8	35.36	null
10	O15439	10841	O15439	ABCC4	4.0350695	149527	41	8	37.74	null
10	O15440-5	3657	O15440-5	ABCC5	3.563125	155725	20	8	16.5	null
10	O15446	42936	O15446	CD3EAP	4.6328216	54986	21	8	70.78	null
10	O15446-2	47793	O15446-2	CD3EAP	4.679364	55169	20	8	76.56	null
10	O15455	30025	O15455	TLR3	4.477483	103829	25	8	35.18	null
10	O15460-2	140359	O15460-2	P4HA2	5.14724	60630	24	8	47.09	null
10	O15482	10982	O15482	TEX28; TEX28P1; TEX28P2	4.0406814	46131	1	8	2.683	null
10	O15498	325350	O15498	YKT6	5.512351	22418	12	8	69.19	null
10	O15503-2	12578	O15503-2	INSIG1	4.0996118	17529	2	8	30.49	null
10	O15504	45830	O15504	NUPL2	4.66115	44872	14	8	44.44	null
10	O15511	2012517	O15511	ARPC5	6.3037395	16320	7	8	62.25	null
10	O15514	212917	O15514	POLR2D	5.3282104	16311	6	8	67.61	null
10	O15516	9691	O15516	CLOCK	3.9863687	95304	12	8	16.78	null
10	O15519-14	78810	O15519-14	CFLAR	4.896581	49775	12	8	33.56	null
10	O15519-6	72384	O15519-6	CFLAR	4.8596425	50658	11	8	27.6	null
10	O15520	845	O15520	FGF10	2.9268568	23436	1	8	5.769	null
10	O15522	4342	O15522	NKX2-8	3.6376898	25866	3	8	12.97	null
10	O15525	24848	O15525	MAFG	4.3952913	17850	4	8	33.95	null
10	O15528	11426	O15528	CYP27B1	4.057894	56504	8	8	19.29	null
10	O15530	39146	O15530	PDPK1	4.5926876	63152	26	8	61.69	null
10	O15533	59286	O15533	TAPBP	4.772952	47626	3	8	10.04	null
10	O15533-2	307779	O15533-2	TAPBP	5.488239	43883	5	8	21.84	null
10	O15534	7458	O15534	PER1	3.8726225	136212	24	8	27.29	null
10	O15541	33793	O15541	RNF113A	4.5288267	38787	14	8	43.15	null
10	O15550	6427	O15550	KDM6A	3.8080082	154177	29	8	30.76	null
10	O15553	18107	O15553	MEFV	4.2578464	86444	19	8	29.83	null
10	O15553-3	1830	O15553-3	MEFV	3.2624512	50834	1	8	2.472	null
10	O15554	35518	O15554	KCNN4	4.5504484	47696	9	8	21.55	null
10	O43143	437484	O43143	DHX15	5.640962	90933	44	8	53.84	null
10	O43147	23673	O43147	SGSM2	4.3742533	113285	2	8	2.584	null
10	O43148	55268	O43148	RNMT	4.7424736	54844	23	8	50.42	null
10	O43149	13285	O43149	ZZEF1	4.1233616	331075	74	8	28.5	null
10	O43150	97077	O43150	ASAP2	4.9871163	111651	28	8	38.17	null
10	O43150-2	4030	O43150-2	ASAP2	3.605305	106978	1	8	1.353	null
10	O43156	33949	O43156	TTI1	4.530827	122069	21	8	25.53	null
10	O43157	9526	O43157	PLXNB1	3.9789107	232298	38	8	23.75	null
10	O43159	94616	O43159	RRP8	4.9759645	50715	19	8	50.88	null
10	O43164-2	6832	O43164-2	PJA2	3.8345478	76087	8	8	21.22	null
10	O43166-3	12278	O43166-3	SIPA1L1	4.0891275	197399	62	8	49.66	null
10	O43167	3777	O43167	ZBTB24	3.577147	78282	6	8	12.05	null
10	O43169	1711423	O43169	CYB5B	6.2333574	16332	7	8	57.53	null
10	O43172-2	150285	O43172-2	PRPF4	5.1769156	58318	26	8	65.64	null
10	O43175	361761	O43175	PHGDH	5.5584216	56651	24	8	56.47	null
10	O43181	1193437	O43181	NDUFS4	6.0767994	20108	5	8	30.86	null
10	O43187	1981	O43187	IRAK2	3.2968845	69433	2	8	2.24	null
10	O43189	6194	O43189	PHF1	3.7919712	62106	9	8	19.05	null
10	O43189-2	1497	O43189-2	PHF1	3.1752217	49640	2	8	8.315	null
10	O43194	4157	O43194	GPR39	3.6187801	51329	4	8	9.713	null
10	O43196-4	11881	O43196-4	MSH5	4.074853	91859	1	8	1.338	null
10	O43237	343898	O43237	DYNC1LI2	5.53643	54099	25	8	56.3	null
10	O43240	9906	O43240	KLK10	3.9958982	30170	2	8	6.522	null
10	O43242	305424	O43242	PSMD3	5.4849033	60978	33	8	55.06	null
10	O43248	1655	O43248	HOXC11	3.218798	33748	1	8	8.882	null
10	O43251-3	27922	O43251-3	RBFOX2	4.4459467	37877	1	8	5.866	null
10	O43251-6	60671	O43251-6	RBFOX2	4.782981	47212	15	8	45.33	null
10	O43252	97309	O43252	PAPSS1	4.988153	70833	33	8	56.09	null
10	O43257	17845	O43257	ZNHIT1	4.2515163	17536	2	8	23.38	null
10	O43264	48610	O43264	ZW10	4.6867256	88829	31	8	48.65	null
10	O43272	3084	O43272	PRODH	3.4891143	68002	6	8	11.17	null
10	O43278	4471	O43278	SPINT1	3.6504047	58398	1	8	3.214	null
10	O43278-2	23492	O43278-2	SPINT1	4.37092	56883	17	8	39.77	null
10	O43286	67198	O43286	B4GALT5	4.8273563	45119	7	8	21.91	null
10	O43290	80016	O43290	SART1	4.903177	90255	41	8	54.5	null
10	O43291	75269	O43291	SPINT2	4.876616	28228	6	8	27.38	null
10	O43291-2	2420	O43291-2	SPINT2	3.3838153	21826	1	8	7.179	null
10	O43292	39915	O43292	GPAA1	4.601136	67623	13	8	19.65	null
10	O43293	20702	O43293	DAPK3	4.3160124	52536	19	8	43.61	null
10	O43294-2	17318	O43294-2	TGFB1I1	4.2384977	47939	18	8	57.21	null
10	O43295	24673	O43295	SRGAP3	4.392222	124504	39	8	41.49	null
10	O43296	1954	O43296	ZNF264	3.2909245	70587	6	8	12.12	null
10	O43298	11429	O43298	ZBTB43	4.058008	52630	8	8	27.19	null
10	O43299	11511	O43299	AP5Z1	4.061113	88605	21	8	34.45	null
10	O43301	8502	O43301	HSPA12A	3.929521	96419	25	8	46.96	null
10	O43303-2	5287	O43303-2	CCP110	3.7232094	111219	18	8	28.15	null
10	O43306-2	2572	O43306-2	ADCY6	3.410271	124860	12	8	15.07	null
10	O43309	10767	O43309	ZSCAN12	4.0320945	70222	2	8	4.47	null
10	O43310	16500	O43310	CTIF	4.217484	67587	23	8	42.64	null
10	O43310-2	1768	O43310-2	CTIF	3.2474823	67780	1	8	2.667	null
10	O43312-2	2589	O43312-2	MTSS1	3.413132	50647	1	8	2.748	null
10	O43312-4	13850	O43312-4	MTSS1	4.14145	79140	9	8	18.9	null
10	O43314-2	15430	O43314-2	PPIP5K2	4.188366	138100	45	8	45.83	null
10	O43318	27495	O43318	MAP3K7	4.439254	67196	24	8	49.01	null
10	O43324	899676	O43324	EEF1E1	5.9540863	19811	12	8	67.24	null
10	O43325	40957	O43325	LYRM1	4.612328	14282	5	8	37.7	null
10	O43347	4420	O43347	MSI1	3.6454222	39125	1	8	8.011	null
10	O43353	16825	O43353	RIPK2	4.225955	61195	16	8	43.7	null
10	O43379	976	O43379	WDR62	2.9894497	165954	1	8	1.186	null
10	O43379-4	6330	O43379-4	WDR62	3.8014038	166504	28	8	26.59	null
10	O43390	997268	O43390	HNRNPR	5.9988117	70943	32	8	48.5	null
10	O43390-2	56428	O43390-2	HNRNPR	4.751495	71211	2	8	3.302	null
10	O43395	98720	O43395	PRPF3	4.9944053	77529	31	8	51.83	null
10	O43396	344196	O43396	TXNL1	5.5368056	32251	21	8	66.09	null
10	O43399	3122328	O43399	TPD52L2	6.4944787	22238	20	8	81.55	null
10	O43399-2	297268	O43399-2	TPD52L2	5.4731483	19900	2	8	6.989	null
10	O43399-5	169475	O43399-5	TPD52L2	5.2291055	23785	1	8	4.091	null
10	O43402	202690	O43402	EMC8	5.3068323	23773	10	8	55.71	null
10	O43414	52521	O43414	ERI3	4.720333	37238	8	8	27	null
10	O43422	21181	O43422	PRKRIR	4.3259463	87704	21	8	33.51	null
10	O43424-2	3058	O43424-2	GRID2	3.4854374	102818	5	8	9.649	null
10	O43426	38346	O43426	SYNJ1	4.58372	173103	40	8	32.93	null
10	O43427-2	39512	O43427-2	FIBP	4.596729	41208	15	8	46.78	null
10	O43432	17788	O43432	EIF4G3	4.2501273	176652	58	8	41.14	null
10	O43432-3	7406	O43432-3	EIF4G3	3.8695836	177272	25	8	19.23	null
10	O43439-2	1660	O43439-2	CBFA2T2	3.220108	63898	5	8	16.87	null
10	O43447	454080	O43447	PPIH	5.657132	19208	11	8	64.41	null
10	O43462	3255	O43462	MBTPS2	3.512551	57444	2	8	7.129	null
10	O43463	2600	O43463	SUV39H1	3.4149733	47907	9	8	25.24	null
10	O43464	89099	O43464	HTRA2	4.949873	48841	14	8	37.99	null
10	O43474-4	4800	O43474-4	KLF4	3.6812413	45637	4	8	17.25	null
10	O43482	6101	O43482	OIP5	3.785401	25216	3	8	15.72	null
10	O43488	271108	O43488	AKR7A2	5.433142	39589	13	8	52.37	null
10	O43491	53893	O43491	EPB41L2	4.7315326	112588	59	8	63.78	null
10	O43491-4	13503	O43491-4	EPB41L2	4.13043	95538	3	8	5.516	null
10	O43493-2	52367	O43493-2	TGOLN2	4.7190576	45877	11	8	28.15	null
10	O43493-4	2992	O43493-4	TGOLN2	3.4759617	39560	3	8	10.29	null
10	O43502	18806	O43502	RAD51C	4.2742963	42190	8	8	30.85	null
10	O43504	1057162	O43504	LAMTOR5	6.0241413	9614	5	8	96.7	null
10	O43505	7572	O43505	B4GAT1	3.8792107	47119	7	8	21.69	null
10	O43513	135441	O43513	MED7	5.13175	27245	8	8	61.37	null
10	O43516-2	12153	O43516-2	WIPF1	4.0846834	50278	8	8	26.17	null
10	O43520	1775	O43520	ATP8B1	3.2491984	143695	9	8	9.912	null
10	O43521-6	50177	O43521-6	BCL2L11	4.700505	9080	1	8	13.92	null
10	O43524	22020	O43524	FOXO3	4.3428173	71277	15	8	42.5	null
10	O43529	1642	O43529	CHST10	3.215373	42207	2	8	6.18	null
10	O43542	23316	O43542	XRCC3	4.367654	37850	9	8	27.17	null
10	O43548-2	3506	O43548-2	TGM5	3.544812	71915	2	8	4.545	null
10	O43556	54056	O43556	SGCE	4.732844	49851	1	8	3.432	null
10	O43556-3	120796	O43556-3	SGCE	5.0820527	51411	3	8	9.978	null
10	O43556-4	255771	O43556-4	SGCE	5.407851	52523	4	8	12.34	null
10	O43566	1696	O43566	RGS14	3.229426	61447	7	8	17.67	null
10	O43566-6	3114	O43566-6	RGS14	3.4933186	36920	1	8	2.594	null
10	O43567	26686	O43567	RNF13	4.4262834	42814	7	8	24.67	null
10	O43570-2	62796	O43570-2	CA12	4.797932	38406	7	8	27.7	null
10	O43572	17373	O43572	AKAP10	4.239875	73818	21	8	47.13	null
10	O43581-2	9594	O43581-2	SYT7	3.9819996	52818	2	8	5.021	null
10	O43583	253231	O43583	DENR	5.403517	22092	10	8	53.54	null
10	O43592	67640	O43592	XPOT	4.8302035	109964	40	8	50.21	null
10	O43593-2	16242	O43593-2	HR	4.2106395	121852	3	8	2.469	null
10	O43597	11408	O43597	SPRY2	4.0572095	34688	7	8	26.35	null
10	O43598	1189218	O43598	DNPH1	6.0752616	19108	9	8	34.48	null
10	O43615	348854	O43615	TIMM44	5.5426435	51356	21	8	42.7	null
10	O43617	200178	O43617	TRAPPC3	5.3014164	20274	8	8	36.11	null
10	O43623	3159	O43623	SNAI2	3.4995496	29986	1	8	4.104	null
10	O43633	169785	O43633	CHMP2A	5.2298994	25104	8	8	29.28	null
10	O43639	32944	O43639	NCK2	4.5177765	42915	19	8	54.47	null
10	O43657	10730	O43657	TSPAN6	4.0305996	27563	4	8	13.88	null
10	O43660	148206	O43660	PLRG1	5.170866	57194	28	8	65.56	null
10	O43663	37896	O43663	PRC1	4.5785933	71607	24	8	42.26	null
10	O43663-3	72540	O43663-3	PRC1	4.8605776	61386	2	8	5.333	null
10	O43663-4	3085	O43663-4	PRC1	3.4892552	70188	2	8	3.3	null
10	O43665-3	125071	O43665-3	RGS10	5.0971565	21209	7	8	47.51	null
10	O43670	320920	O43670	ZNF207	5.506397	50751	9	8	25.94	null
10	O43670-2	76731	O43670-2	ZNF207	4.8849707	49690	1	8	4.752	null
10	O43674	376937	O43674	NDUFB5	5.5762687	21750	6	8	28.04	null
10	O43676	636568	O43676	NDUFB3	5.803845	11402	4	8	35.71	null
10	O43677	176697	O43677	NDUFC1	5.247229	8734	2	8	27.63	null
10	O43678	1513731	O43678	NDUFA2	6.180049	10922	3	8	40.4	null
10	O43681	333662	O43681	ASNA1	5.523307	38793	14	8	50.29	null
10	O43683-2	18144	O43683-2	BUB1	4.2587333	115838	26	8	33.85	null
10	O43684-2	347383	O43684-2	BUB3	5.5408087	36953	16	8	53.07	null
10	O43688-3	4700	O43688-3	PPAP2C	3.672098	26102	1	8	4.31	null
10	O43704	26800	O43704	SULT1B1	4.428135	34899	10	8	37.16	null
10	O43707	1653718	O43707	ACTN4	6.2184615	104854	77	8	73.33	null
10	O43708	97926	O43708	GSTZ1	4.990898	24212	12	8	45.37	null
10	O43709	113091	O43709	WBSCR22	5.053428	31880	11	8	49.11	null
10	O43715	28372	O43715	TRIAP1	4.45289	52450	3	8	47.37	null
10	O43716	124779	O43716	GATC	5.0961413	15086	6	8	58.82	null
10	O43719	33616	O43719	HTATSF1	4.526546	85853	46	8	55.1	null
10	O43734-5	13721	O43734-5	TRAF3IP2	4.137386	63454	17	8	41.13	null
10	O43739-2	7931	O43739-2	CYTH3	3.899328	46289	6	8	13.28	null
10	O43741	54860	O43741	PRKAB2	4.739256	30302	15	8	67.65	null
10	O43747	59592	O43747	AP1G1	4.775188	91351	30	8	39.29	null
10	O43752	156841	O43752	STX6	5.1954594	29176	11	8	59.22	null
10	O43752-2	27730	O43752-2	STX6	4.44295	17433	1	8	9.74	null
10	O43760	118933	O43760	SYNGR2	5.0753026	24810	5	8	20.54	null
10	O43765	285460	O43765	SGTA	5.4555454	34063	14	8	40.26	null
10	O43766	18422	O43766	LIAS	4.265337	41911	12	8	40.59	null
10	O43768-2	1313099	O43768-2	ENSA	6.1182976	12975	11	8	68.38	null
10	O43772	80153	O43772	SLC25A20	4.9039197	32944	14	8	50.17	null
10	O43776	397306	O43776	NARS	5.599125	62943	27	8	50.18	null
10	O43791	5249	O43791	SPOP	3.7200766	42132	5	8	20.32	null
10	O43795	159485	O43795	MYO1B	5.2027197	131985	50	8	44.45	null
10	O43795-2	73452	O43795-2	MYO1B	4.8660035	124946	36	8	39.05	null
10	O43805	103235	O43805	SSNA1	5.013827	13596	6	8	53.78	null
10	O43808	68265	O43808	SLC25A17	4.834198	34567	8	8	27.69	null
10	O43809	669628	O43809	NUDT21	5.825834	26227	13	8	46.26	null
10	O43813	182012	O43813	LANCL1	5.2601	45283	17	8	50.88	null
10	O43815	65039	O43815	STRN	4.813174	86132	36	8	63.08	null
10	O43818	134129	O43818	RRP9	5.1275225	51841	15	8	31.79	null
10	O43819	185511	O43819	SCO2	5.2683697	29810	9	8	40.98	null
10	O43822-2	9848	O43822-2	C21orf2	3.9933481	23652	4	8	24.19	null
10	O43823	34253	O43823	AKAP8	4.5346985	76108	23	8	48.41	null
10	O43824	42936	O43824	GTPBP6	4.6328216	56883	23	8	52.71	null
10	O43826	12321	O43826	SLC37A4	4.090646	46360	4	8	13.52	null
10	O43829	30534	O43829	ZBTB14	4.4847836	50956	9	8	26.95	null
10	O43837	472207	O43837	IDH3B	5.6741323	42184	21	8	56.62	null
10	O43847	19998	O43847	NRD1	4.300987	131572	49	8	47.57	null
10	O43847-2	50159	O43847-2	NRD1	4.700349	139279	61	8	47.37	null
10	O43852	1517354	O43852	CALU	6.181087	37107	22	8	71.75	null
10	O43852-2	74388	O43852-2	CALU	4.871503	37133	3	8	6.032	null
10	O43852-3	645364	O43852-3	CALU	5.809805	38049	17	8	60.68	null
10	O43852-4	65450	O43852-4	CALU	4.81591	38077	3	8	5.882	null
10	O43861-2	7302	O43861-2	ATP9B	3.863442	128193	21	8	25.26	null
10	O43865	118639	O43865	AHCYL1	5.0742273	58951	23	8	47.36	null
10	O43896	18676	O43896	KIF1C	4.271284	122947	35	8	38.53	null
10	O43900	1233	O43900	PRICKLE3	3.0909631	68609	6	8	13.17	null
10	O43909	65089	O43909	EXTL3	4.8135076	104749	17	8	20.67	null
10	O43913	32589	O43913	ORC5	4.513071	50283	14	8	37.7	null
10	O43920	595959	O43920	NDUFS5	5.7752166	12518	7	8	58.49	null
10	O43924	149154	O43924	PDE6D	5.173635	17420	4	8	33.33	null
10	O43929	44462	O43929	ORC4	4.647989	50377	15	8	42.66	null
10	O43933	10884	O43933	PEX1	4.0367885	142867	42	8	33.13	null
10	O60216	78211	O60216	RAD21	4.8932676	71690	33	8	57.37	null
10	O60218	144181	O60218	AKR1B10	5.158908	36020	17	8	62.03	null
10	O60220	1230039	O60220	TIMM8A	6.089919	10998	5	8	79.38	null
10	O60229	3542	O60229	KALRN	3.5492485	340174	9	8	3.719	null
10	O60229-2	9061	O60229-2	KALRN	3.9571762	192222	3	8	1.984	null
10	O60231	20438	O60231	DHX16	4.3104386	119264	38	8	42.84	null
10	O60232	159790	O60232	SSSCA1	5.2035494	21474	9	8	69.85	null
10	O60234	338051	O60234	GMFG	5.528982	16801	1	8	12.68	null
10	O60237	3366	O60237	PPP1R12B	3.5271142	110404	19	8	25.87	null
10	O60238-2	28444	O60238-2	BNIP3L	4.4539905	19557	6	8	28.49	null
10	O60239	18805	O60239	SH3BP5	4.2742734	50425	5	8	15.38	null
10	O60243	1291	O60243	HS6ST1	3.1109262	48226	1	8	2.92	null
10	O60244	24358	O60244	MED14	4.3866415	160607	42	8	39.13	null
10	O60245	2813	O60245	PCDH7	3.4491696	116071	3	8	3.461	null
10	O60248	78518	O60248	SOX15	4.8949695	25251	10	8	58.37	null
10	O60256	188385	O60256	PRPSAP2	5.2750463	40926	20	8	64.77	null
10	O60259	2241	O60259	KLK8	3.350442	28048	2	8	9.615	null
10	O60264	75113	O60264	SMARCA5	4.8757153	121905	59	8	51.33	null
10	O60266	17676	O60266	ADCY3	4.247384	128960	19	8	23.95	null
10	O60268-3	3974	O60268-3	KIAA0513	3.599228	45535	3	8	8.229	null
10	O60271	40769	O60271	SPAG9	4.61033	146205	55	8	50.19	null
10	O60271-4	5820	O60271-4	SPAG9	3.764923	144676	1	8	0.9181	null
10	O60281	1687	O60281	ZNF292	3.2271152	304816	31	8	16.64	null
10	O60282	6517	O60282	KIF5C	3.8140478	109495	6	8	6.27	null
10	O60287	12457	O60287	URB1	4.0954137	254389	54	8	30.12	null
10	O60291	38566	O60291	MGRN1	4.5862045	60753	18	8	42.03	null
10	O60291-4	20415	O60291-4	MGRN1	4.3099494	58302	16	8	39.06	null
10	O60292	7556	O60292	SIPA1L3	3.8782918	194610	57	8	43.63	null
10	O60293	5264	O60293	ZFC3H1	3.7213159	226356	53	8	29.11	null
10	O60294	9510	O60294	LCMT2	3.9781804	75602	16	8	34.4	null
10	O60296	6720	O60296	TRAK2	3.8273692	101419	2	8	3.939	null
10	O60303	3064	O60303	KIAA0556	3.4862888	180918	12	8	10.01	null
10	O60306	25087	O60306	AQR	4.399449	171295	64	8	45.59	null
10	O60307	1591	O60307	MAST3	3.2016702	143137	11	8	14.67	null
10	O60308	8689	O60308	CEP104	3.9389699	104448	16	8	23.24	null
10	O60313-2	197366	O60313-2	OPA1	5.2952724	115880	55	8	59.38	null
10	O60318	10370	O60318	MCM3AP	4.0157785	218405	52	8	37.93	null
10	O60331-2	4299	O60331-2	PIP5K1C	3.6333675	76616	1	8	2.857	null
10	O60331-4	9272	O60331-4	PIP5K1C	3.9671733	70210	8	8	18.44	null
10	O60333-2	13413	O60333-2	KIF1B	4.127526	199254	54	8	37.18	null
10	O60333-3	6361	O60333-3	KIF1B	3.8035254	130358	17	8	16.22	null
10	O60333-4	8406	O60333-4	KIF1B	3.9245894	205131	20	8	14.81	null
10	O60336-3	14651	O60336-3	MAPKBP1	4.1658673	149938	31	8	29.16	null
10	O60336-6	5627	O60336-6	MAPKBP1	3.7502768	163133	15	8	14.66	null
10	O60337	113259	O60337	Mar-06	5.054073	102545	2	8	2.747	null
10	O60337-5	19376	O60337-5	Mar-06	4.2872643	97174	4	8	5.336	null
10	O60337-6	7378	O60337-6	Mar-06	3.8679388	90410	2	8	2.609	null
10	O60341	50085	O60341	KDM1A	4.6997075	92903	37	8	68.54	null
10	O60343	28647	O60343	TBC1D4	4.457079	146563	44	8	43.45	null
10	O60343-3	5599	O60343-3	TBC1D4	3.7481105	145682	1	8	1.163	null
10	O60344-4	45281	O60344-4	ECE2	4.655916	28304	9	8	37.25	null
10	O60346	11003	O60346	PHLPP1	4.041511	184672	11	8	8.503	null
10	O60347	5523	O60347	TBC1D12	3.742175	85626	7	8	14.71	null
10	O60353	4548	O60353	FZD6	3.6578205	79292	10	8	25.07	null
10	O60353-2	20010	O60353-2	FZD6	4.301247	75576	15	8	31.75	null
10	O60361	68600	O60361	NME2P1	4.836324	15529	3	8	20.44	null
10	O60381-3	5077	O60381-3	HBP1	3.7056072	57697	2	8	5.253	null
10	O60422	1003	O60422	ONECUT3	3.001301	50037	3	8	10.53	null
10	O60427	11063	O60427	FADS1	4.043873	51964	12	8	34.01	null
10	O60437	112359	O60437	PPL	5.0506077	204747	120	8	61.79	null
10	O60443	152779	O60443	DFNA5	5.1840634	54555	18	8	42.54	null
10	O60447	6544	O60447	EVI5	3.8158433	92949	21	8	25.43	null
10	O60449-3	3759	O60449-3	LY75	3.5750723	209430	5	8	3.687	null
10	O60462-3	2314	O60462-3	NRP2	3.3643634	104279	1	8	3.456	null
10	O60462-4	17687	O60462-4	NRP2	4.247654	101405	13	8	15.32	null
10	O60469	1091	O60469	DSCAM	3.0378249	222260	2	8	1.342	null
10	O60476	35646	O60476	MAN1A2	4.552011	73004	19	8	30.27	null
10	O60478	2395	O60478	GPR137B	3.3793056	45599	3	8	10.78	null
10	O60487	26451	O60487	MPZL2	4.422442	24484	5	8	20.47	null
10	O60488-2	470829	O60488-2	ACSL4	5.672863	74433	41	8	65.22	null
10	O60493	526134	O60493	SNX3	5.7210965	18762	18	8	80.25	null
10	O60499	49485	O60499	STX10	4.6944737	28114	9	8	42.17	null
10	O60502	35490	O60502	MGEA5	4.550106	102915	35	8	51.09	null
10	O60503	2909	O60503	ADCY9	3.4637437	150701	14	8	13.16	null
10	O60504	50	O60504	SORBS3	1.69897	75341	1	8	2.385	null
10	O60504-2	89389	O60504-2	SORBS3	4.951284	36740	27	8	74.77	null
10	O60506	1766706	O60506	SYNCRIP	6.2471642	69603	29	8	61.16	null
10	O60507	2392	O60507	TPST1	3.3787613	42188	4	8	11.89	null
10	O60508	44555	O60508	CDC40	4.648896	65521	26	8	58.2	null
10	O60512	7929	O60512	B4GALT3	3.8992183	43928	3	8	10.69	null
10	O60513	26546	O60513	B4GALT4	4.4239993	40041	8	8	29.36	null
10	O60516	27987	O60516	EIF4EBP3	4.446956	10873	3	8	58	null
10	O60518	5005	O60518	RANBP6	3.699404	124714	23	8	26.33	null
10	O60522-2	12384	O60522-2	TDRD6	4.092861	233193	2	8	1.258	null
10	O60524-4	30060	O60524-4	NEMF	4.477989	118020	33	8	36.27	null
10	O60547-2	141347	O60547-2	GMDS	5.1502867	39052	17	8	57.02	null
10	O60551	24076	O60551	NMT2	4.381584	56980	8	8	23.29	null
10	O60563	72699	O60563	CCNT1	4.8615284	80685	19	8	34.57	null
10	O60566	7175	O60566	BUB1B	3.8558218	119545	34	8	38.1	null
10	O60568	281203	O60568	PLOD3	5.44902	84785	36	8	59.89	null
10	O60573	112292	O60573	EIF4E2	5.0503488	28362	12	8	47.76	null
10	O60583	12978	O60583	CCNT2	4.113208	81029	13	8	26.03	null
10	O60583-2	14402	O60583-2	CCNT2	4.158423	73678	7	8	15.99	null
10	O60603	145999	O60603	TLR2	5.16435	89838	5	8	7.908	null
10	O60610	164753	O60610	DIAPH1	5.216833	141347	57	8	47.17	null
10	O60613	66529	O60613	Sep-15	4.823011	17790	3	8	23.46	null
10	O60635	20614	O60635	TSPAN1	4.3141623	26301	1	8	5.394	null
10	O60641-4	3729	O60641-4	SNAP91	3.5715923	89651	2	8	2.737	null
10	O60645-2	27201	O60645-2	EXOC3	4.434585	73794	28	8	49.61	null
10	O60645-3	33542	O60645-3	EXOC3	4.525589	85564	28	8	40.67	null
10	O60658	5263	O60658	PDE8A	3.7212334	93304	11	8	17.37	null
10	O60658-2	3179	O60658-2	PDE8A	3.5022905	88289	10	8	20.18	null
10	O60664	1127260	O60664	PLIN3	6.052024	47075	23	8	68.43	null
10	O60664-2	7587	O60664-2	PLIN3	3.88007	28156	2	8	4.781	null
10	O60664-4	483125	O60664-4	PLIN3	5.6840596	45801	20	8	68.96	null
10	O60669	5382	O60669	SLC16A7	3.7309437	52200	3	8	5.021	null
10	O60671	12418	O60671	RAD1	4.094052	31827	4	8	23.4	null
10	O60671-2	13735	O60671-2	RAD1	4.137829	27826	4	8	25.61	null
10	O60673-2	4313	O60673-2	REV3L	3.6347795	344140	16	8	6.946	null
10	O60674	1991	O60674	JAK2	3.2990713	130674	12	8	12.1	null
10	O60675	46365	O60675	MAFK	4.66619	17538	6	8	37.18	null
10	O60678	63987	O60678	PRMT3	4.806092	59876	23	8	53.86	null
10	O60683	16907	O60683	PEX10	4.2280664	37069	3	8	16.56	null
10	O60683-2	320997	O60683-2	PEX10	5.506501	39212	1	8	2.89	null
10	O60684	101715	O60684	KPNA6	5.007385	60030	21	8	52.05	null
10	O60687	2573	O60687	SRPX2	3.4104397	52972	1	8	3.871	null
10	O60701	671824	O60701	UGDH	5.8272557	55024	29	8	65.59	null
10	O60704	6985	O60704	TPST2	3.8441665	41912	6	8	14.32	null
10	O60706-2	8363	O60706-2	ABCC9	3.922362	174418	5	8	4.132	null
10	O60711	11383	O60711	LPXN	4.056257	43332	5	8	20.47	null
10	O60716-29	778	O60716-29	CTNND1	2.8909795	68028	1	8	3.443	null
10	O60716-5	350564	O60716-5	CTNND1	5.5447674	104151	64	8	66.56	null
10	O60725	51888	O60725	ICMT	4.715067	31938	4	8	17.96	null
10	O60733-2	3364	O60733-2	PLA2G6	3.526856	84090	3	8	4.388	null
10	O60739	2051595	O60739	EIF1B	6.312092	12824	6	8	74.34	null
10	O60749	260921	O60749	SNX2	5.416509	58471	29	8	54.72	null
10	O60762	758393	O60762	DPM1	5.8798943	29634	21	8	66.92	null
10	O60763	156481	O60763	USO1	5.194462	107895	45	8	51.56	null
10	O60763-2	64902	O60763-2	USO1	4.8122582	109190	38	8	46.35	null
10	O60765	24918	O60765	ZNF354A	4.396513	69237	8	8	16.03	null
10	O60779	3766	O60779	SLC19A2	3.5758803	55400	1	8	5.03	null
10	O60783	512914	O60783	MRPS14	5.7100444	15139	3	8	28.91	null
10	O60784	41250	O60784	TOM1	4.615424	53818	18	8	45.73	null
10	O60812	75355	O60812	HNRNPCL1	4.877112	32142	1	8	5.461	null
10	O60825	52507	O60825	PFKFB2	4.720217	58477	37	8	65.54	null
10	O60825-2	3642	O60825-2	PFKFB2	3.5613399	54404	1	8	2.76	null
10	O60826	43866	O60826	CCDC22	4.642128	70756	31	8	59.33	null
10	O60828-5	113083	O60828-5	PQBP1	5.053397	18704	13	8	64.85	null
10	O60830	56274	O60830	TIMM17B	4.7503076	18273	5	8	38.95	null
10	O60831	162322	O60831	PRAF2	5.210377	19258	2	8	10.11	null
10	O60832	596539	O60832	DKC1	5.775639	57674	45	8	58.75	null
10	O60841	145763	O60841	EIF5B	5.163647	138827	69	8	45.82	null
10	O60858	10596	O60858	TRIM13	4.0251417	46988	9	8	28.99	null
10	O60869	567886	O60869	EDF1	5.754261	16369	9	8	49.32	null
10	O60869-2	1131501	O60869-2	EDF1	6.053655	15479	10	8	46.76	null
10	O60870	19732	O60870	KIN	4.2951713	45374	17	8	41.22	null
10	O60879-2	38685	O60879-2	DIAPH2	4.5875425	124822	46	8	47.26	null
10	O60884	210151	O60884	DNAJA2	5.322531	45746	18	8	50.73	null
10	O60885	40513	O60885	BRD4	4.6075945	152219	46	8	36.34	null
10	O60888-3	1112656	O60888-3	CUTA	6.046361	16831	4	8	23.72	null
10	O60890	10216	O60890	OPHN1	4.0092807	91641	15	8	20.82	null
10	O60906	21206	O60906	SMPD2	4.326459	47646	11	8	34.75	null
10	O60907	1310	O60907	TBL1X	3.1172712	62496	1	8	2.253	null
10	O60907-2	14860	O60907-2	TBL1X	4.172019	57046	7	8	25.48	null
10	O60911	11348	O60911	CTSV	4.0549192	37329	7	8	33.23	null
10	O60921	17331	O60921	HUS1	4.2388234	31691	5	8	22.5	null
10	O60925	668351	O60925	PFDN1	5.8250046	14210	7	8	57.38	null
10	O60927	103389	O60927	PPP1R11	5.0144744	13953	4	8	53.97	null
10	O60930	24139	O60930	RNASEH1	4.382719	32064	9	8	40.56	null
10	O60934	31035	O60934	NBN	4.491852	84959	38	8	63	null
10	O60936	123056	O60936	NOL3	5.0901027	22629	8	8	56.73	null
10	O60941	42637	O60941	DTNB	4.6297865	71356	16	8	39.23	null
10	O60941-6	71007	O60941-6	DTNB	4.851301	61536	1	8	4.037	null
10	O60942	17208	O60942	RNGTT	4.23573	68557	24	8	47.07	null
10	O75027	64630	O75027	ABCB7	4.8104343	82641	18	8	30.72	null
10	O75030-2	3316	O75030-2	MITF	3.5206146	58160	2	8	8.269	null
10	O75030-3	948	O75030-3	MITF	2.9768083	56035	1	8	3.992	null
10	O75037-3	5919	O75037-3	KIF21B	3.7722483	179747	5	8	4.286	null
10	O75038-2	193	O75038-2	PLCH2	2.2855573	124297	1	8	1.417	null
10	O75038-3	426873	O75038-3	PLCH2	5.6302986	150771	18	8	19.06	null
10	O75044	36270	O75044	SRGAP2	4.5595474	120881	42	8	50.89	null
10	O75051	5565	O75051	PLXNA2	3.7454653	211104	35	8	21.54	null
10	O75052-3	7766	O75052-3	NOS1AP	3.8901973	55566	10	8	23.55	null
10	O75054	6152	O75054	IGSF3	3.7890162	135196	29	8	29.82	null
10	O75056	16340	O75056	SDC3	4.213252	45497	4	8	15.38	null
10	O75061-2	5425	O75061-2	DNAJC6	3.7343998	105670	12	8	15.88	null
10	O75061-4	6986	O75061-4	DNAJC6	3.8442285	98645	11	8	16.56	null
10	O75063	48469	O75063	FAM20B	4.685464	46432	12	8	39.12	null
10	O75064	4873	O75064	DENND4B	3.6877964	163847	12	8	13.77	null
10	O75071	29997	O75071	EFCAB14	4.477078	55031	14	8	36.57	null
10	O75072-2	8182	O75072-2	FKTN	3.9128594	49830	5	8	17.44	null
10	O75083	989679	O75083	WDR1	5.9954944	66194	29	8	66.01	null
10	O75093	1624	O75093	SLIT1	3.210586	167926	4	8	3.129	null
10	O75093-2	14657	O75093-2	SLIT1	4.166045	90629	7	8	10.55	null
10	O75110	7888	O75110	ATP9A	3.896967	118583	15	8	15.66	null
10	O75113	9722	O75113	N4BP1	3.9877555	100379	24	8	39.73	null
10	O75116	26768	O75116	ROCK2	4.427616	160900	72	8	53.24	null
10	O75121-2	3571	O75121-2	MFAP3L	3.55279	34097	1	8	4.575	null
10	O75122	16587	O75122	CLASP2	4.219768	141133	4	8	1.391	null
10	O75122-3	31407	O75122-3	CLASP2	4.4970264	165917	52	8	40.53	null
10	O75127	9073	O75127	PTCD1	3.9577508	78856	18	8	34.43	null
10	O75128	2446	O75128	COBL	3.3884563	135617	1	8	1.11	null
10	O75128-2	16478	O75128-2	COBL	4.2169046	143921	42	8	40.95	null
10	O75131	322850	O75131	CPNE3	5.509001	60131	18	8	39.85	null
10	O75132	2200	O75132	ZBED4	3.3424227	130322	7	8	8.54	null
10	O75140-1	3339	O75140-1	DEPDC5	3.5236163	177902	29	8	25.83	null
10	O75140-9	1093	O75140-9	DEPDC5	3.0386202	180396	6	8	5.207	null
10	O75143-2	13199	O75143-2	ATG13	4.120541	52820	10	8	31.04	null
10	O75143-5	4750	O75143-5	ATG13	3.6766937	60152	4	8	8.364	null
10	O75144-3	5658	O75144-3	ICOSLG	3.752663	20119	2	8	11.35	null
10	O75145-2	14565	O75145-2	PPFIA3	4.1633105	132359	7	8	6.835	null
10	O75146	145616	O75146	HIP1R	5.163209	119388	43	8	46.16	null
10	O75147	8954	O75147	OBSL1	3.952017	206947	8	8	5.643	null
10	O75147-1	22964	O75147-1	OBSL1	4.3610477	152918	1	8	2.213	null
10	O75147-2	9312	O75147-2	OBSL1	3.969043	113268	31	8	40.1	null
10	O75150	27984	O75150	RNF40	4.44691	113650	40	8	42.56	null
10	O75151	13125	O75151	PHF2	4.118099	120775	42	8	35.68	null
10	O75152	32359	O75152	ZC3H11A	4.509995	89131	36	8	47.41	null
10	O75153	52482	O75153	CLUH	4.7200103	146670	55	8	54.93	null
10	O75154-3	1683	O75154-3	RAB11FIP3	3.2260842	87572	6	8	5.119	null
10	O75155-2	1692	O75155-2	CAND2	3.2284005	122659	2	8	1.609	null
10	O75157-2	4946	O75157-2	TSC22D2	3.6942542	76388	5	8	17.2	null
10	O75161	8043	O75161	NPHP4	3.9054182	157598	11	8	11.5	null
10	O75164	6307	O75164	KDM4A	3.7998228	120662	21	8	19.74	null
10	O75165	28567	O75165	DNAJC13	4.4558644	254415	94	8	48.55	null
10	O75167-5	13736	O75167-5	PHACTR2	4.1378603	61455	11	8	18.05	null
10	O75170-3	18243	O75170-3	PPP6R2	4.2610965	101397	13	8	20.26	null
10	O75170-6	23794	O75170-6	PPP6R2	4.376467	98122	30	8	44.2	null
10	O75173	524	O75173	ADAMTS4	2.7193313	90197	2	8	2.27	null
10	O75175	66345	O75175	CNOT3	4.8218083	81872	18	8	36.39	null
10	O75177-2	7528	O75177-2	SS18L1	3.8766797	40647	2	8	10.43	null
10	O75179-2	18028	O75179-2	ANKRD17	4.2559476	274175	50	8	30.67	null
10	O75182-2	13590	O75182-2	SIN3B	4.1332192	129354	25	8	26.73	null
10	O75190	94440	O75190	DNAJB6	4.975156	36087	10	8	32.21	null
10	O75191	9412	O75191	XYLB	3.973682	58382	9	8	26.49	null
10	O75192	8030	O75192	PEX11A	3.9047155	28353	3	8	17.81	null
10	O75197	11818	O75197	LRP5	4.072544	179145	13	8	11.21	null
10	O75204	184029	O75204	TMEM127	5.2648864	25842	1	8	7.563	null
10	O75208	279636	O75208	COQ9	5.4465933	35509	8	8	39.31	null
10	O75223	528775	O75223	GGCT	5.723271	21008	10	8	51.6	null
10	O75251	434823	O75251	NDUFS7	5.6383123	23564	6	8	32.39	null
10	O75306	805784	O75306	NDUFS2	5.9062185	52546	24	8	66.09	null
10	O75312	126594	O75312	ZPR1	5.102413	50925	24	8	72.33	null
10	O75317	1715	O75317	USP12	3.2342641	42858	1	8	4.054	null
10	O75319	31247	O75319	DUSP11	4.494808	38939	13	8	49.09	null
10	O75323	243051	O75323	GBAS	5.3856974	33743	10	8	43.71	null
10	O75326	4267	O75326	SEMA7A	3.6301227	74824	5	8	12.91	null
10	O75330-2	16309	O75330-2	HMMR	4.212427	82298	34	8	47.11	null
10	O75333	2509	O75333	TBX10	3.3995006	42341	2	8	4.416	null
10	O75334-4	7429	O75334-4	PPFIA2	3.8709304	141021	3	8	2.104	null
10	O75334-5	11706	O75334-5	PPFIA2	4.0684085	132165	4	8	4.758	null
10	O75334-6	2856	O75334-6	PPFIA2	3.455758	131578	2	8	2.344	null
10	O75335	33669	O75335	PPFIA4	4.5272303	134404	3	8	1.688	null
10	O75340	370899	O75340	PDCD6	5.569256	21868	12	8	52.36	null
10	O75346	1755	O75346	ZNF253	3.2442772	57602	2	8	8.617	null
10	O75347	3307952	O75347	TBCA	6.5195594	12855	9	8	52.78	null
10	O75348	745813	O75348	ATP6V1G1	5.87263	13461	6	8	55.93	null
10	O75351	319053	O75351	VPS4B	5.503863	49302	23	8	52.25	null
10	O75352-2	180664	O75352-2	MPDU1	5.2568717	19751	5	8	18.28	null
10	O75354-2	8394	O75354-2	ENTPD6	3.923969	51156	9	8	25.48	null
10	O75356	11547	O75356	ENTPD5	4.062469	47517	8	8	26.64	null
10	O75362	4855	O75362	ZNF217	3.6861892	115272	18	8	26.34	null
10	O75367-2	56564	O75367-2	H2AFY	4.75254	39181	1	8	9.756	null
10	O75367-3	4279219	O75367-3	H2AFY	6.6313643	39487	22	8	66.04	null
10	O75368	1296150	O75368	SH3BGRL	6.112655	12774	8	8	70.18	null
10	O75369	46898	O75369	FLNB	4.6711545	278164	2	8	1.268	null
10	O75369-2	21473	O75369-2	FLNB	4.3318925	275656	1	8	1.28	null
10	O75369-3	1119	O75369-3	FLNB	3.04883	273897	1	8	0.9371	null
10	O75369-6	1591	O75369-6	FLNB	3.2016702	271402	1	8	0.946	null
10	O75369-8	661203	O75369-8	FLNB	5.820335	281623	181	8	82.42	null
10	O75376	16624	O75376	NCOR1	4.2207355	270210	100	8	51.56	null
10	O75379	71921	O75379	VAMP4	4.856856	16397	7	8	51.77	null
10	O75379-2	26115	O75379-2	VAMP4	4.41689	16240	5	8	37.86	null
10	O75380	708234	O75380	NDUFS6	5.850177	15656	4	8	45.16	null
10	O75381-2	110427	O75381-2	PEX14	5.043075	36700	19	8	58.38	null
10	O75382-2	3999	O75382-2	TRIM3	3.6019514	79606	16	8	28.79	null
10	O75382-4	4131	O75382-4	TRIM3	3.6160553	67722	9	8	20.48	null
10	O75385	7111	O75385	ULK1	3.8519306	112631	13	8	16.29	null
10	O75386	6589	O75386	TULP3	3.8188195	49642	7	8	22.4	null
10	O75390	1488190	O75390	CS	6.1726584	51712	22	8	51.07	null
10	O75391	100511	O75391	SPAG7	5.0022135	26034	10	8	41.85	null
10	O75394	475410	O75394	MRPL33	5.677068	7619	2	8	38.46	null
10	O75396	851529	O75396	SEC22B	5.9301996	24593	14	8	48.37	null
10	O75398-5	2298	O75398-5	DEAF1	3.36135	51274	3	8	8.98	null
10	O75400	63767	O75400	PRPF40A	4.804596	108805	28	8	31.35	null
10	O75400-3	3213	O75400-3	PRPF40A	3.5069108	106902	1	8	1.065	null
10	O75410	22667	O75410	TACC1	4.355394	87794	35	8	53.79	null
10	O75414	40798	O75414	NME6	4.610639	21142	5	8	26.88	null
10	O75417	10161	O75417	POLQ	4.0069366	289619	10	8	4.826	null
10	O75419-2	9978	O75419-2	CDC45	3.9990435	60242	7	8	15.38	null
10	O75420	6663	O75420	GIGYF1	3.82367	114601	19	8	22.8	null
10	O75427	40763	O75427	LRCH4	4.610266	73450	34	8	64.28	null
10	O75431-2	312754	O75431-2	MTX2	5.495203	28822	9	8	47.43	null
10	O75436	306990	O75436	VPS26A	5.4871244	38170	19	8	58.1	null
10	O75438	598110	O75438	NDUFB1	5.776781	6961	3	8	36.21	null
10	O75439	303105	O75439	PMPCB	5.481593	54366	22	8	53.78	null
10	O75445	850	O75445	USH2A	2.929419	575600	8	8	1.903	null
10	O75446	32526	O75446	SAP30	4.512231	23306	6	8	37.73	null
10	O75448	7800	O75448	MED24	3.8920946	110305	15	8	19.51	null
10	O75448-2	13495	O75448-2	MED24	4.1301727	108933	30	8	39.75	null
10	O75449	105917	O75449	KATNA1	5.024966	55965	18	8	37.88	null
10	O75452	12115	O75452	RDH16	4.0833235	35673	8	8	26.18	null
10	O75459	7821	O75459	PAGE1	3.8932624	16150	1	8	12.33	null
10	O75460	4735	O75460	ERN1	3.67532	109735	19	8	22.11	null
10	O75461	3251	O75461	E2F6	3.512017	31844	5	8	22.78	null
10	O75467	3304	O75467	ZNF324	3.51904	61104	3	8	9.946	null
10	O75475	193101	O75475	PSIP1	5.2857847	60103	24	8	48.3	null
10	O75477	253189	O75477	ERLIN1	5.403445	38926	13	8	45.95	null
10	O75478	2643	O75478	TADA2A	3.4220972	51506	6	8	18.51	null
10	O75478-2	3051	O75478-2	TADA2A	3.4844422	36052	1	8	5.574	null
10	O75486-2	14000	O75486-2	SUPT3H	4.146128	35791	4	8	14.51	null
10	O75489	560596	O75489	NDUFS3	5.74865	30242	18	8	61.36	null
10	O75494-5	668431	O75494-5	SRSF10	5.8250566	20116	14	8	56.36	null
10	O75494-6	253371	O75494-6	SRSF10	5.403757	22134	9	8	36.26	null
10	O75496	39772	O75496	GMNN	4.5995774	23565	7	8	37.32	null
10	O75503	13814	O75503	CLN5	4.1403193	41497	7	8	20.67	null
10	O75506	453800	O75506	HSBP1	5.6568646	8544	2	8	39.47	null
10	O75509	542	O75509	TNFRSF21	2.7339993	71845	4	8	7.176	null
10	O75521-2	540642	O75521-2	ECI2	5.7329097	39607	17	8	57.66	null
10	O75525-2	328826	O75525-2	KHDRBS3	5.5169663	30248	9	8	24.72	null
10	O75528	23631	O75528	TADA3	4.373482	48902	4	8	10.42	null
10	O75528-2	31259	O75528-2	TADA3	4.494975	41390	13	8	43.9	null
10	O75529	14652	O75529	TAF5L	4.165897	66155	15	8	32.94	null
10	O75530-3	30468	O75530-3	EED	4.483844	45522	17	8	47.25	null
10	O75531	1.14E+07	O75531	BANF1	7.0570087	10059	11	8	62.92	null
10	O75533	156446	O75533	SF3B1	5.1943645	145830	73	8	59.51	null
10	O75534	77664	O75534	CSDE1	4.8902197	88885	32	8	46.49	null
10	O75534-2	133543	O75534-2	CSDE1	5.1256213	85743	42	8	64.8	null
10	O75554	14797	O75554	WBP4	4.1701736	42507	9	8	32.98	null
10	O75554-2	18335	O75554-2	WBP4	4.263281	40028	6	8	24.51	null
10	O75558	97529	O75558	STX11	4.989134	33196	1	8	6.272	null
10	O75564	2687	O75564	JRK	3.4292676	57402	2	8	3.654	null
10	O75569	294210	O75569	PRKRA	5.4686575	34404	18	8	53.99	null
10	O75570	52745	O75570	MTRF1	4.7221813	52306	13	8	38.43	null
10	O75575	57931	O75575	CRCP	4.762911	16871	3	8	26.35	null
10	O75575-3	73350	O75575-3	CRCP	4.8654003	15611	1	8	12.06	null
10	O75578	6766	O75578	ITGA10	3.830332	127602	7	8	10.37	null
10	O75581	6287	O75581	LRP6	3.7984436	180429	8	8	6.572	null
10	O75582	5548	O75582	RPS6KA5	3.7441363	89865	18	8	28.43	null
10	O75586	50527	O75586	MED6	4.7035236	28425	7	8	31.71	null
10	O75592	5731	O75592	MYCBP2	3.7582304	510084	116	8	29.76	null
10	O75600	83899	O75600	GCAT	4.9237566	45285	13	8	45.82	null
10	O75607	649366	O75607	NPM3	5.8124895	19344	6	8	60.11	null
10	O75608	459534	O75608	LYPLA1	5.6623178	24670	10	8	80.87	null
10	O75616	144651	O75616	ERAL1	5.160321	48350	18	8	53.78	null
10	O75618	4174	O75618	DEDD	3.6205525	36794	5	8	10.69	null
10	O75618-2	11237	O75618-2	DEDD	4.0506506	40416	6	8	22.41	null
10	O75626-3	3003	O75626-3	PRDM1	3.4775553	76831	6	8	11.29	null
10	O75629	100459	O75629	CREG1	5.001989	24075	5	8	34.55	null
10	O75635-2	27222	O75635-2	SERPINB7	4.43492	41172	1	8	3.581	null
10	O75643	92460	O75643	SNRNP200	4.965954	244508	114	8	57.12	null
10	O75648	22685	O75648	TRMU	4.3557386	47745	19	8	50.12	null
10	O75648-4	1185	O75648-4	TRMU	3.0737183	30030	1	8	4.12	null
10	O75663	583226	O75663	TIPRL	5.7658367	31444	14	8	66.18	null
10	O75665	105619	O75665	OFD1	5.023742	116671	36	8	39.13	null
10	O75674	52004	O75674	TOM1L1	4.716037	52989	16	8	58.82	null
10	O75674-2	1490	O75674-2	TOM1L1	3.1731863	38711	1	8	5.202	null
10	O75676	20118	O75676	RPS6KA4	4.3035846	85606	29	8	43.26	null
10	O75676-2	21219	O75676-2	RPS6KA4	4.326725	84880	26	8	45.04	null
10	O75683	73058	O75683	SURF6	4.863668	41450	11	8	28.53	null
10	O75688	93464	O75688	PPM1B	4.9706445	52643	20	8	50.73	null
10	O75689	13461	O75689	ADAP1	4.1290774	43395	14	8	39.84	null
10	O75691	11363	O75691	UTP20	4.055493	318385	101	8	42.33	null
10	O75694	83113	O75694	NUP155	4.919669	155199	53	8	48.53	null
10	O75695	72853	O75695	RP2	4.8624473	39641	6	8	13.71	null
10	O75712	21183	O75712	GJB3	4.3259873	30818	2	8	12.96	null
10	O75716	12772	O75716	STK16	4.106259	34656	4	8	21.31	null
10	O75717	13916	O75717	WDHD1	4.1435146	125967	49	8	54.12	null
10	O75718	116146	O75718	CRTAP	5.0650043	46562	16	8	41.15	null
10	O75746	148490	O75746	SLC25A12	5.171697	74762	33	8	58.55	null
10	O75752	3927	O75752	B3GALNT1	3.594061	39512	3	8	11.18	null
10	O75764	2709	O75764	TCEA3	3.432809	38972	2	8	11.49	null
10	O75771	3936	O75771	RAD51D	3.595055	35049	4	8	19.51	null
10	O75787-2	51317	O75787-2	ATP6AP2	4.7102613	35610	13	8	49.69	null
10	O75792	205202	O75792	RNASEH2A	5.3121815	33395	16	8	55.18	null
10	O75794	44874	O75794	CDC123	4.6519947	39135	11	8	41.07	null
10	O75808	6762	O75808	CAPN15	3.8300753	117314	20	8	26.7	null
10	O75815	31695	O75815	BCAR3	4.500991	92566	39	8	58.79	null
10	O75817	111538	O75817	POP7	5.047423	15651	4	8	32.14	null
10	O75818-2	57203	O75818-2	RPP40	4.7574186	39325	11	8	40.29	null
10	O75820-3	462	O75820-3	ZNF189	2.6646419	62059	3	8	5.085	null
10	O75821	710980	O75821	EIF3G	5.851857	35611	22	8	65	null
10	O75822	810125	O75822	EIF3J	5.908552	29062	18	8	54.65	null
10	O75828	264437	O75828	CBR3	5.4223223	30850	11	8	52.71	null
10	O75830	9774	O75830	SERPINI2	3.9900723	46145	2	8	4.691	null
10	O75832	235339	O75832	PSMD10	5.371694	24428	12	8	61.95	null
10	O75843	23517	O75843	AP1G2	4.3713818	87117	25	8	39.87	null
10	O75844	302707	O75844	ZMPSTE24	5.4810224	54813	18	8	35.79	null
10	O75864	15031	O75864	PPP1R37	4.1769876	74767	16	8	31.55	null
10	O75865	5308	O75865	TRAPPC6A	3.724931	17605	2	8	13.21	null
10	O75874	848235	O75874	IDH1	5.9285164	46659	22	8	61.59	null
10	O75879	47898	O75879	GATB	4.6803174	61864	13	8	33.57	null
10	O75880	410723	O75880	SCO1	5.613549	33814	13	8	27.24	null
10	O75882	4859	O75882	ATRN	3.6865468	158537	15	8	13.65	null
10	O75884	84371	O75884	RBBP9	4.926193	21000	8	8	65.59	null
10	O75886	57983	O75886	STAM2	4.763301	58164	19	8	44.57	null
10	O75891	60275	O75891	ALDH1L1	4.780137	98829	16	8	24.83	null
10	O75896	36513	O75896	TUSC2	4.5624475	12074	6	8	62.73	null
10	O75901	1203	O75901	RASSF9	3.0802655	50021	3	8	9.195	null
10	O75907	37619	O75907	DGAT1	4.575407	55278	12	8	25.61	null
10	O75909	44865	O75909	CCNK	4.6519074	64240	15	8	31.38	null
10	O75911	62377	O75911	DHRS3	4.7950244	33548	9	8	34.77	null
10	O75914-2	1937	O75914-2	PAK3	3.2871296	60690	3	8	7.169	null
10	O75915	1023389	O75915	ARL6IP5	6.0100408	21615	8	8	28.72	null
10	O75916-4	784704	O75916-4	RGS9	5.894706	49807	2	8	6.292	null
10	O75923	2280	O75923	DYSF	3.357935	237295	9	8	6.154	null
10	O75925	13846	O75925	PIAS1	4.1413245	71836	8	8	15.98	null
10	O75928	17392	O75928	PIAS2	4.2403493	68240	12	8	23.67	null
10	O75928-2	40034	O75928-2	PIAS2	4.602429	63393	8	8	18.88	null
10	O75934	214750	O75934	BCAS2	5.331933	26131	13	8	67.11	null
10	O75935-3	215927	O75935-3	DCTN3	5.3343067	18000	9	8	55.06	null
10	O75936	57516	O75936	BBOX1	4.7597885	44715	7	8	21.71	null
10	O75937	593985	O75937	DNAJC8	5.7737756	29842	14	8	50.99	null
10	O75940	196484	O75940	SMNDC1	5.2933273	26711	8	8	41.6	null
10	O75943-2	7889	O75943-2	RAD17	3.897022	75833	17	8	32.99	null
10	O75947	2603488	O75947	ATP5H	6.4155555	18491	9	8	69.57	null
10	O75953	7519	O75953	DNAJB5	3.8761601	39133	8	8	31.61	null
10	O75954	10880	O75954	TSPAN9	4.0366287	26779	2	8	10.88	null
10	O75955	330957	O75955	FLOT1	5.5197716	47355	26	8	67.92	null
10	O75962	3928	O75962	TRIO	3.5941715	346900	26	8	11.2	null
10	O75962-4	5430	O75962-4	TRIO	3.7347999	341585	75	8	31.04	null
10	O75964	2433251	O75964	ATP5L	6.386187	11428	6	8	54.37	null
10	O75970-3	8742	O75970-3	MPDZ	3.9416108	217906	60	8	42.27	null
10	O75970-5	4506	O75970-5	MPDZ	3.6537912	214795	52	8	38.5	null
10	O75971	10747	O75971	SNAPC5	4.031287	11328	3	8	21.43	null
10	O75976	45717	O75976	CPD	4.6600776	152931	55	8	47.61	null
10	O76003	608257	O76003	GLRX3	5.784087	37432	17	8	56.42	null
10	O76021	539071	O76021	RSL1D1	5.731646	54973	26	8	45.71	null
10	O76024	15038	O76024	WFS1	4.1771903	100292	12	8	17.98	null
10	O76027	9230	O76027	ANXA9	3.9652016	38364	8	8	31.88	null
10	O76031	98756	O76031	CLPX	4.9945636	69224	27	8	52.13	null
10	O76039-2	6396	O76039-2	CDKL5	3.8059084	107515	6	8	9.062	null
10	O76041	1857	O76041	NEBL	3.268812	116453	1	8	0.6903	null
10	O76041-2	45090	O76041-2	NEBL	4.6540804	31194	13	8	59.26	null
10	O76054	206391	O76054	SEC14L2	5.3146906	46145	20	8	54.34	null
10	O76061	24200	O76061	STC2	4.3838153	33249	5	8	25.83	null
10	O76062	8749	O76062	TM7SF2	3.9419584	46406	3	8	8.134	null
10	O76064	1736	O76064	RNF8	3.2395496	55518	2	8	4.33	null
10	O76070	1525526	O76070	SNCG	6.1834197	13331	8	8	70.87	null
10	O76071	67971	O76071	CIAO1	4.8323236	37840	12	8	56.34	null
10	O76074	2372	O76074	PDE5A	3.3751147	99985	2	8	3.314	null
10	O76074-2	3532	O76074-2	PDE5A	3.5480206	94802	8	8	13.45	null
10	O76075	37258	O76075	DFFB	4.5712194	39110	7	8	25.74	null
10	O76080	8176	O76080	ZFAND5	3.912541	81554	9	8	60.56	null
10	O76081-6	15835	O76081-6	RGS20	4.199618	27058	7	8	45.23	null
10	O76082	9552	O76082	SLC22A5	3.9800944	62752	5	8	9.515	null
10	O76093	3820	O76093	FGF18	3.5820634	23989	1	8	5.314	null
10	O76094	240296	O76094	SRP72	5.3807464	74606	40	8	60.66	null
10	O76095-2	73969	O76095-2	JTB	4.8690495	13355	1	8	11.11	null
10	O76096	17612	O76096	CST7	4.2458086	16454	1	8	6.207	null
10	O77932	19131	O77932	DXO	4.281738	44929	8	8	25	null
10	O94760	218669	O94760	DDAH1	5.339787	31122	15	8	67.37	null
10	O94761	3322	O94761	RECQL4	3.5213997	133077	13	8	16.31	null
10	O94762	1705	O94762	RECQL5	3.2317245	108858	3	8	4.137	null
10	O94762-4	4657	O94762-4	RECQL5	3.6681063	106046	19	8	25.73	null
10	O94763	56611	O94763	URI1	4.7529006	59832	27	8	52.34	null
10	O94763-4	692	O94763-4	URI1	2.840106	53444	1	8	2.526	null
10	O94766	57971	O94766	B3GAT3	4.763211	37122	12	8	42.99	null
10	O94768	29877	O94768	STK17B	4.475337	42344	6	8	20.97	null
10	O94776	136075	O94776	MTA2	5.1337786	75023	43	8	60.33	null
10	O94782	6323	O94782	USP1	3.800923	88207	21	8	26.5	null
10	O94788-3	61646	O94788-3	ALDH1A2	4.789905	54670	1	8	1.408	null
10	O94788-4	65076	O94788-4	ALDH1A2	4.813421	46135	2	8	3.555	null
10	O94804	48165	O94804	STK10	4.6827316	112135	39	8	41.43	null
10	O94805	27881	O94805	ACTL6B	4.445308	47448	2	8	11.27	null
10	O94806	3824	O94806	PRKD3	3.5825179	100471	9	8	14.16	null
10	O94808	44983	O94808	GFPT2	4.6530485	76931	29	8	51.03	null
10	O94811	52261	O94811	TPPP	4.718178	23694	3	8	25.11	null
10	O94813-3	26208	O94813-3	SLIT2	4.4184337	168887	4	8	3.748	null
10	O94817	41927	O94817	ATG12	4.6224937	15113	3	8	18.57	null
10	O94818	5595	O94818	NOL4	3.7478	71357	5	8	10.97	null
10	O94822	16253	O94822	LTN1	4.2109337	200552	55	8	34.71	null
10	O94826	224702	O94826	TOMM70A	5.351607	67455	31	8	58.39	null
10	O94827-3	1504	O94827-3	PLEKHG5	3.1772478	115372	12	8	16.4	null
10	O94827-5	3727	O94827-5	PLEKHG5	3.5713594	111226	16	8	23.36	null
10	O94827-6	1069	O94827-6	PLEKHG5	3.0289776	119618	5	8	4.977	null
10	O94829	9783	O94829	IPO13	3.990472	108195	17	8	23.88	null
10	O94830	11515	O94830	DDHD2	4.061264	81032	22	8	40.37	null
10	O94830-2	2660	O94830-2	DDHD2	3.4248817	37680	1	8	4.242	null
10	O94832	49010	O94832	MYO1D	4.6902847	116202	59	8	62.03	null
10	O94842-3	25936	O94842-3	TOX4	4.4139028	63592	14	8	38.32	null
10	O94851-3	664	O94851-3	MICAL2	2.822168	124248	1	8	0.816	null
10	O94851-4	11631	O94851-4	MICAL2	4.065617	111647	26	8	30.64	null
10	O94851-6	256843	O94851-6	MICAL2	5.409668	109212	17	8	21.57	null
10	O94854	2197	O94854	KIAA0754	3.34183	135148	6	8	6.584	null
10	O94855	31716	O94855	SEC24D	4.5012784	113010	29	8	36.14	null
10	O94864	23303	O94864	SUPT7L	4.3674116	46193	4	8	10.63	null
10	O94864-2	13083	O94864-2	SUPT7L	4.1167073	45948	10	8	33.25	null
10	O94868-2	3853	O94868-2	FCHSD2	3.585799	77748	11	8	20.03	null
10	O94874	86204	O94874	UFL1	4.9355273	89595	40	8	52.02	null
10	O94875	17181	O94875	SORBS2	4.2350483	124108	1	8	1.091	null
10	O94875-9	7868	O94875-9	SORBS2	3.8958642	71682	10	8	22.98	null
10	O94876	17825	O94876	TMCC1	4.2510295	72083	20	8	37.83	null
10	O94880	20092	O94880	PHF14	4.3030233	100053	25	8	34.68	null
10	O94880-2	11214	O94880-2	PHF14	4.0497603	75501	1	8	1.659	null
10	O94885	30211	O94885	SASH1	4.480165	136653	28	8	30.55	null
10	O94886	326263	O94886	TMEM63A	5.513568	92126	11	8	14.75	null
10	O94887	11543	O94887	FARP2	4.062319	119888	25	8	32.92	null
10	O94888	109000	O94888	UBXN7	5.0374265	54862	19	8	47.03	null
10	O94889	3661	O94889	KLHL18	3.5635998	63638	5	8	9.93	null
10	O94898	6003	O94898	LRIG2	3.7783682	118965	8	8	8.732	null
10	O94901-7	3699	O94901-7	SUN1	3.5680842	30363	1	8	4.676	null
10	O94901-9	71291	O94901-9	SUN1	4.8530345	101928	33	8	54.59	null
10	O94903	226481	O94903	PROSC	5.355032	30344	13	8	61.09	null
10	O94905	448392	O94905	ERLIN2	5.651658	37840	21	8	59.29	null
10	O94906	56227	O94906	PRPF6	4.7499447	106925	47	8	59.3	null
10	O94907	8612	O94907	DKK1	3.9351041	28672	1	8	3.759	null
10	O94910-2	35719	O94910-2	LPHN1	4.5528994	162111	2	8	2.11	null
10	O94913	9993	O94913	PCF11	3.9996958	173050	45	8	35.88	null
10	O94915	8472	O94915	FRYL	3.927986	339598	79	8	31.9	null
10	O94915-2	38085	O94915-2	FRYL	4.580754	45595	2	8	8.685	null
10	O94916	2492	O94916	NFAT5	3.396548	165763	5	8	5.879	null
10	O94916-2	3997	O94916-2	NFAT5	3.6017342	157976	19	8	23.44	null
10	O94916-4	12752	O94916-4	NFAT5	4.1055784	167730	1	8	1.486	null
10	O94919	65818	O94919	ENDOD1	4.8183446	55017	12	8	32.6	null
10	O94921	9549	O94921	CDK14	3.9799578	53057	10	8	23.67	null
10	O94921-3	9034	O94921-3	CDK14	3.9558802	47757	10	8	28.13	null
10	O94923	8352	O94923	GLCE	3.9217906	70101	21	8	40.19	null
10	O94925	197339	O94925	GLS	5.2952127	73461	29	8	53.21	null
10	O94925-3	184966	O94925-3	GLS	5.2670918	65457	4	8	7.023	null
10	O94927	23922	O94927	HAUS5	4.3787975	71682	21	8	34.44	null
10	O94929	30268	O94929	ABLIM3	4.4809837	77802	32	8	44.66	null
10	O94929-3	23967	O94929-3	ABLIM3	4.379614	67070	1	8	2.041	null
10	O94941	3333	O94941	UBOX5	3.5228353	58966	5	8	14.23	null
10	O94952-1	14381	O94952-1	FBXO21	4.157789	71476	6	8	12.88	null
10	O94953	12523	O94953	KDM4B	4.097708	121897	22	8	27.01	null
10	O94955	2049	O94955	RHOBTB3	3.311542	69413	2	8	6.383	null
10	O94964-2	4759	O94964-2	SOGA1	3.6775157	183850	37	8	28.96	null
10	O94966-4	515	O94966-4	USP19	2.7118073	140016	1	8	0.6309	null
10	O94966-5	817	O94966-5	USP19	2.9122221	156028	1	8	1.621	null
10	O94966-6	73035	O94966-6	USP19	4.863531	151919	45	8	46.24	null
10	O94967-2	13863	O94967-2	WDR47	4.141857	98512	23	8	40.29	null
10	O94967-3	2057	O94967-3	WDR47	3.3132343	102032	1	8	2.609	null
10	O94972-2	68170	O94972-2	TRIM37	4.8335934	89182	5	8	8.344	null
10	O94973	88247	O94973	AP2A2	4.9457	103960	28	8	36.32	null
10	O94973-2	564	O94973-2	AP2A2	2.751279	104085	1	8	1.489	null
10	O94979	231475	O94979	SEC31A	5.364504	133015	48	8	45.66	null
10	O94979-7	2967	O94979-7	SEC31A	3.4723175	105748	1	8	1.135	null
10	O94985-2	4772	O94985-2	CLSTN1	3.6787004	108638	15	8	18.95	null
10	O94986	27857	O94986	CEP152	4.4449344	195626	21	8	14.68	null
10	O94988	1663	O94988	FAM13A	3.2208922	116932	9	8	11.34	null
10	O94988-6	876	O94988-6	FAM13A	2.9425042	77228	4	8	5.531	null
10	O94991	6347	O94991	SLITRK5	3.8025684	107486	1	8	1.357	null
10	O94991-2	1796	O94991-2	SLITRK5	3.2543063	79762	6	8	13.67	null
10	O94992	142116	O94992	HEXIM1	5.152643	40623	13	8	57.66	null
10	O95025	5339	O95025	SEMA3D	3.72746	89651	1	8	1.416	null
10	O95049	19960	O95049	TJP3	4.3001604	101397	31	8	39.39	null
10	O95059	107257	O95059	RPP14	5.0304255	13693	4	8	36.29	null
10	O95067	53533	O95067	CCNB2	4.7286215	45282	13	8	42.46	null
10	O95070	42082	O95070	YIF1A	4.6240964	32011	3	8	15.7	null
10	O95071-2	14559	O95071-2	UBR5	4.1631317	309211	94	8	40.96	null
10	O95072-2	43417	O95072-2	REC8	4.63766	60771	1	8	2.264	null
10	O95081	23788	O95081	AGFG2	4.376358	48963	7	8	28.48	null
10	O95104	20022	O95104	SCAF4	4.3015075	125869	19	8	25.11	null
10	O95125	2578	O95125	ZNF202	3.411283	74720	4	8	8.951	null
10	O95139	345065	O95139	NDUFB6	5.537901	15489	6	8	42.19	null
10	O95140	50735	O95140	MFN2	4.7053075	86402	38	8	54.95	null
10	O95147	86896	O95147	DUSP14	4.9389997	22255	2	8	18.18	null
10	O95149	27900	O95149	SNUPN	4.4456043	41143	13	8	31.67	null
10	O95155	9594	O95155	UBE4B	3.9819996	146185	38	8	40.09	null
10	O95155-2	9977	O95155-2	UBE4B	3.999	133270	35	8	42.28	null
10	O95159	38260	O95159	ZFPL1	4.582745	34114	7	8	27.42	null
10	O95163	33992	O95163	IKBKAP	4.531377	150254	57	8	54.88	null
10	O95164	45899	O95164	UBL3	4.6618032	13157	4	8	52.14	null
10	O95167	348701	O95167	NDUFA3	5.5424533	9279	4	8	50	null
10	O95168	516224	O95168	NDUFB4	5.712838	15209	8	8	49.61	null
10	O95169-3	181440	O95169-3	NDUFB8	5.2587333	18478	6	8	46.45	null
10	O95171	39062	O95171	SCEL	4.5917544	77552	35	8	46.22	null
10	O95171-2	9809	O95171-2	SCEL	3.9916248	75323	1	8	1.647	null
10	O95178	107922	O95178	NDUFB2	5.03311	12058	2	8	8.571	null
10	O95182	611386	O95182	NDUFA7	5.7863154	12551	7	8	62.83	null
10	O95183	9433	O95183	VAMP5	3.97465	12805	2	8	17.24	null
10	O95197-3	558680	O95197-3	RTN3	5.7471633	25608	4	8	27.54	null
10	O95197-7	83014	O95197-7	RTN3	4.9191513	100819	4	8	6.63	null
10	O95198	3267	O95198	KLHL2	3.5141492	65975	6	8	11.13	null
10	O95198-3	3885	O95198-3	KLHL2	3.589391	56084	2	8	6.535	null
10	O95199	13359	O95199	RCBTB2	4.125774	60315	4	8	10.71	null
10	O95201	1422	O95201	ZNF205	3.1528995	60630	4	8	9.747	null
10	O95202	322772	O95202	LETM1	5.508896	83354	41	8	56.43	null
10	O95208	20782	O95208	EPN2	4.3176875	68482	11	8	27.93	null
10	O95208-2	50759	O95208-2	EPN2	4.705513	62296	19	8	44.69	null
10	O95210	82118	O95210	STBD1	4.9144382	39007	14	8	50.28	null
10	O95214	20	O95214	LEPROTL1	1.30103	14428	1	8	16.79	null
10	O95218-2	171837	O95218-2	ZRANB2	5.2351165	36316	27	8	39.69	null
10	O95219	96009	O95219	SNX4	4.9823117	51909	26	8	72.44	null
10	O95229	13957	O95229	ZWINT	4.144792	31293	8	8	39.35	null
10	O95229-2	673	O95229-2	ZWINT	2.828015	25542	1	8	5.652	null
10	O95232	277607	O95232	LUC7L3	5.4434304	51466	12	8	27.31	null
10	O95235	95463	O95235	KIF20A	4.979835	100278	44	8	63.71	null
10	O95236	4879	O95236	APOL3	3.688331	44278	2	8	7.214	null
10	O95236-2	3232	O95236-2	APOL3	3.5094714	36543	3	8	11.78	null
10	O95239	27494	O95239	KIF4A	4.439238	139881	45	8	41.15	null
10	O95243-2	170539	O95243-2	MBD4	5.231824	65345	25	8	42.33	null
10	O95243-5	4506	O95243-5	MBD4	3.6537912	64764	5	8	8.392	null
10	O95248	989	O95248	SBF1	2.9951963	208315	1	8	0.857	null
10	O95248-4	22426	O95248-4	SBF1	4.350752	211039	63	8	43.58	null
10	O95249	107562	O95249	GOSR1	5.0316586	28613	15	8	55.6	null
10	O95251-4	28341	O95251-4	KAT7	4.452415	66944	19	8	38.55	null
10	O95260	6391	O95260	ATE1	3.805569	59090	3	8	4.826	null
10	O95260-2	48890	O95260-2	ATE1	4.68922	59029	19	8	43.05	null
10	O95271	2833	O95271	TNKS	3.4522467	142039	11	8	9.118	null
10	O95273	23816	O95273	CCNDBP1	4.3768687	40262	7	8	26.67	null
10	O95274	56504	O95274	LYPD3	4.752079	35971	2	8	9.827	null
10	O95278	187221	O95278	EPM2A	5.2723546	37158	1	8	6.647	null
10	O95278-7	181079	O95278-7	EPM2A	5.2578683	20255	3	8	19.77	null
10	O95292	336037	O95292	VAPB	5.526387	27228	11	8	59.67	null
10	O95295	209851	O95295	SNAPIN	5.321911	14874	7	8	63.24	null
10	O95297-2	127375	O95297-2	MPZL1	5.1050844	28979	12	8	31.72	null
10	O95298	679225	O95298	NDUFC2	5.8320136	14188	8	8	37.82	null
10	O95299	382801	O95299	NDUFA10	5.582973	40751	15	8	42.54	null
10	O95302	63911	O95302	FKBP9	4.805576	63084	20	8	44.04	null
10	O95336	895152	O95336	PGLS	5.9518967	25728	12	8	62.4	null
10	O95340	9986	O95340	PAPSS2	3.9993916	69501	18	8	32.57	null
10	O95347	42230	O95347	SMC2	4.6256213	135656	54	8	51.55	null
10	O95352	61885	O95352	ATG7	4.7915854	77960	29	8	50.21	null
10	O95359-3	28874	O95359-3	TACC2	4.460507	301043	72	8	34.55	null
10	O95361	219800	O95361	TRIM16	5.3420277	63955	37	8	68.44	null
10	O95363	42275	O95363	FARS2	4.626084	52357	17	8	39.91	null
10	O95365	40373	O95365	ZBTB7A	4.606091	61439	16	8	30.14	null
10	O95372	611633	O95372	LYPLA2	5.786491	24688	9	8	55.84	null
10	O95373	190848	O95373	IPO7	5.280688	119517	41	8	39.88	null
10	O95376	40078	O95376	ARIH2	4.602906	57819	18	8	45.64	null
10	O95377	9275	O95377	GJB5	3.967314	31088	1	8	2.564	null
10	O95379	49675	O95379	TNFAIP8	4.696138	23003	1	8	5.051	null
10	O95379-3	51611	O95379-3	TNFAIP8	4.7127423	21876	5	8	30.85	null
10	O95379-4	7260	O95379-4	TNFAIP8	3.8609366	24384	1	8	4.762	null
10	O95382-3	8249	O95382-3	MAP3K6	3.9164014	141642	27	8	26.09	null
10	O95391	21762	O95391	SLU7	4.337699	68387	24	8	52.05	null
10	O95394	629	O95394	PGM3	2.7986507	59852	1	8	6.827	null
10	O95394-3	146617	O95394-3	PGM3	5.1661844	62339	33	8	61.48	null
10	O95396	17935	O95396	MOCS3	4.253701	49669	19	8	53.91	null
10	O95400	54698	O95400	CD2BP2	4.7379713	37646	15	8	60.41	null
10	O95402	9064	O95402	MED26	3.95732	65446	13	8	33.5	null
10	O95405	2549	O95405	ZFYVE9	3.40637	156403	4	8	3.509	null
10	O95405-2	6506	O95405-2	ZFYVE9	3.813314	150342	21	8	23.94	null
10	O95407	23993	O95407	TNFRSF6B	4.3800845	32680	4	8	19	null
10	O95409	2582	O95409	ZIC2	3.4119563	55006	1	8	1.88	null
10	O95415	6871	O95415	BRI3	3.83702	13645	2	8	37.6	null
10	O95425-2	42691	O95425-2	SVIL	4.6303363	200838	93	8	57.55	null
10	O95425-3	545	O95425-3	SVIL	2.7363966	244668	2	8	0.7316	null
10	O95425-4	43446	O95425-4	SVIL	4.63795	244512	49	8	30.43	null
10	O95427	41192	O95427	PIGN	4.614813	105810	12	8	17.51	null
10	O95429	24488	O95429	BAG4	4.388953	49594	9	8	35.01	null
10	O95433	891532	O95433	AHSA1	5.950137	38274	23	8	76.04	null
10	O95447	589	O95447	LCA5L	2.7701154	76505	2	8	5.224	null
10	O95453	344026	O95453	PARN	5.536591	73451	29	8	43.04	null
10	O95453-2	441463	O95453-2	PARN	5.644894	66571	32	8	48.44	null
10	O95455	2771	O95455	TGDS	3.4426365	40214	3	8	16.86	null
10	O95456-2	150859	O95456-2	PSMG1	5.178571	30286	12	8	44.19	null
10	O95466-2	89993	O95466-2	FMNL1	4.954209	122403	32	8	32.52	null
10	O95470	139100	O95470	SGPL1	5.143327	63524	22	8	39.26	null
10	O95471-2	11688	O95471-2	CLDN7	4.0677404	16836	2	8	20.89	null
10	O95476	17461	O95476	CTDNEP1	4.2420692	28377	5	8	27.05	null
10	O95478	166392	O95478	NSA2	5.2211323	30065	11	8	37.69	null
10	O95479	60525	O95479	H6PD	4.7819347	88893	34	8	51.33	null
10	O95486	49787	O95486	SEC24A	4.697116	119749	30	8	37.79	null
10	O95487-2	44072	O95487-2	SEC24B	4.6441627	133623	31	8	30.33	null
10	O95490-2	13538	O95490-2	ADGRL2	4.1315546	157171	28	8	27.23	null
10	O95503	14872	O95503	CBX6	4.1723695	43898	7	8	22.09	null
10	O95544	10477	O95544	NADK	4.020237	49228	8	8	22.42	null
10	O95551	37396	O95551	TDP2	4.572825	40930	9	8	30.11	null
10	O95562	8850	O95562	SFT2D2	3.9469433	17779	1	8	10.62	null
10	O95563	93587	O95563	MPC2	4.9712157	14279	6	8	41.73	null
10	O95568	21091	O95568	METTL18	4.324097	42148	7	8	29.57	null
10	O95571	704837	O95571	ETHE1	5.8480887	27873	13	8	72.05	null
10	O95573	252105	O95573	ACSL3	5.4015813	80420	35	8	57.64	null
10	O95602	16795	O95602	POLR1A	4.22518	194811	83	8	59.94	null
10	O95613	5844	O95613	PCNT	3.7667103	378037	88	8	31.32	null
10	O95619	39381	O95619	YEATS4	4.595287	26499	14	8	54.19	null
10	O95620-2	13698	O95620-2	DUS4L	4.136657	22225	4	8	27.04	null
10	O95622	6922	O95622	ADCY5	3.8402317	138908	3	8	4.52	null
10	O95625	9006	O95625	ZBTB11	3.954532	119384	19	8	21.94	null
10	O95628-4	16591	O95628-4	CNOT4	4.2198725	70784	26	8	54.98	null
10	O95628-9	29284	O95628-9	CNOT4	4.4666305	77805	21	8	37.61	null
10	O95630	80946	O95630	STAMBP	4.9081955	48077	22	8	62.26	null
10	O95633-2	15100	O95633-2	FSTL3	4.178977	24959	1	8	4.219	null
10	O95639	48401	O95639	CPSF4	4.6848545	30255	12	8	57.25	null
10	O95639-3	15349	O95639-3	CPSF4	4.18608	27417	6	8	31.28	null
10	O95644-5	1307	O95644-5	NFATC1	3.1162755	87852	6	8	9.852	null
10	O95670-2	12118	O95670-2	ATP6V1G2	4.083431	8954	1	8	14.1	null
10	O95670-3	36418	O95670-3	ATP6V1G2	4.561316	8971	1	8	9.091	null
10	O95671	50110	O95671	ASMTL	4.6999245	68857	23	8	48.31	null
10	O95674	166705	O95674	CDS2	5.2219486	51418	9	8	19.33	null
10	O95684-2	30571	O95684-2	FGFR1OP	4.4853096	40905	13	8	50.13	null
10	O95685	29694	O95685	PPP1R3D	4.4726686	25248	7	8	32.44	null
10	O95696	855	O95696	BRD1	2.931966	119520	1	8	3.403	null
10	O95696-2	10087	O95696-2	BRD1	4.0037622	133238	30	8	28.93	null
10	O95707	59616	O95707	POP4	4.775363	25425	6	8	33.18	null
10	O95714	13980	O95714	HERC2	4.1455073	527228	115	8	31.07	null
10	O95716	318528	O95716	RAB3D	5.5031476	24267	9	8	46.12	null
10	O95721	118724	O95721	SNAP29	5.0745387	28970	11	8	46.9	null
10	O95741	3152	O95741	CPNE6	3.4985862	61991	1	8	2.154	null
10	O95747	330138	O95747	OXSR1	5.5186954	58022	19	8	46.11	null
10	O95749	119532	O95749	GGPS1	5.077484	34871	11	8	39	null
10	O95751	191301	O95751	LDOC1	5.2817173	16968	1	8	12.33	null
10	O95754	4363	O95754	SEMA4F	3.6397853	83511	5	8	11.43	null
10	O95755	976	O95755	RAB36	2.9894497	36322	1	8	6.907	null
10	O95755-2	2016	O95755-2	RAB36	3.3044906	33914	2	8	11.9	null
10	O95757	297012	O95757	HSPA4L	5.472774	94512	43	8	56.97	null
10	O95758-6	144552	O95758-6	PTBP3	5.160024	56819	12	8	46.18	null
10	O95759	10378	O95759	TBC1D8	4.0161138	130835	32	8	33.77	null
10	O95772	51217	O95772	STARD3NL	4.709414	26655	4	8	24.36	null
10	O95772-2	31348	O95772-2	STARD3NL	4.4962096	25816	4	8	22.03	null
10	O95777	2388858	O95777	LSM8	6.3781905	10433	7	8	89.58	null
10	O95782-2	148160	O95782-2	AP2A1	5.170731	105357	46	8	54.03	null
10	O95785-3	14344	O95785-3	WIZ	4.15667	102973	28	8	37.31	null
10	O95785-4	2400	O95785-4	WIZ	3.3802114	89352	2	8	4.192	null
10	O95786	10983	O95786	DDX58	4.040721	106600	39	8	43.46	null
10	O95789	1871	O95789	ZMYM6	3.2720737	148089	6	8	7.17	null
10	O95793	156799	O95793	STAU1	5.1953435	63182	33	8	57.89	null
10	O95793-3	5706	O95793-3	STAU1	3.7563317	55632	2	8	2.59	null
10	O95801	64037	O95801	TTC4	4.806431	44679	20	8	64.34	null
10	O95810	334361	O95810	SDPR	5.5242157	47173	23	8	52.47	null
10	O95816	976745	O95816	BAG2	5.9897814	23772	12	8	60.19	null
10	O95817	265558	O95817	BAG3	5.4241595	61595	34	8	71.13	null
10	O95819	37412	O95819	MAP4K4	4.573011	142101	54	8	46.09	null
10	O95819-2	8492	O95819-2	MAP4K4	3.92901	138412	3	8	3.303	null
10	O95819-3	108	O95819-3	MAP4K4	2.0334237	150907	1	8	0.6823	null
10	O95819-5	701	O95819-5	MAP4K4	2.845718	141923	2	8	3.221	null
10	O95822	45907	O95822	MLYCD	4.661879	55003	18	8	50.3	null
10	O95825	64825	O95825	CRYZL1	4.8117423	38697	10	8	39.83	null
10	O95831-3	635073	O95831-3	AIFM1	5.8028235	66292	26	8	54.35	null
10	O95832	56294	O95832	CLDN1	4.750462	22744	3	8	20.38	null
10	O95833	105259	O95833	CLIC3	5.022259	26648	14	8	63.14	null
10	O95834-2	129846	O95834-2	EML2	5.1134286	86467	28	8	47.99	null
10	O95835	9400	O95835	LATS1	3.9731278	126870	31	8	36.81	null
10	O95837	69	O95837	GNA14	1.8388491	41499	1	8	1.972	null
10	O95848	21111	O95848	NUDT14	4.3245087	24118	7	8	32.43	null
10	O95858	15173	O95858	TSPAN15	4.1810713	33165	2	8	6.803	null
10	O95861	486914	O95861	BPNT1	5.6874523	33392	19	8	71.75	null
10	O95864	63856	O95864	FADS2	4.8052015	52259	11	8	30.63	null
10	O95865	66521	O95865	DDAH2	4.822959	29644	10	8	47.37	null
10	O95870	29771	O95870	ABHD16A	4.4737935	63243	26	8	45.34	null
10	O95872	2335	O95872	GPANK1	3.3682868	39314	1	8	3.933	null
10	O95873	40325	O95873	C6orf47	4.6055746	31710	8	8	39.8	null
10	O95881	1279333	O95881	TXNDC12	6.1069837	19206	9	8	62.79	null
10	O95900	21936	O95900	TRUB2	4.3411574	36694	12	8	46.83	null
10	O95905	7270	O95905	ECD	3.8615344	72758	7	8	11.96	null
10	O95905-3	14339	O95905-3	ECD	4.156519	76505	13	8	23.34	null
10	O95926	122698	O95926	SYF2	5.0888376	28722	11	8	48.15	null
10	O95954	15611	O95954	FTCD	4.193431	58927	3	8	4.991	null
10	O95971	5030	O95971	CD160	3.701568	19810	1	8	6.63	null
10	O95983	21225	O95983	MBD3	4.3268476	32844	8	8	26.46	null
10	O95983-2	53647	O95983-2	MBD3	4.7295456	29012	10	8	40.15	null
10	O95985	14107	O95985	TOP3B	4.1494346	96662	32	8	46.75	null
10	O95989	136437	O95989	NUDT3	5.134932	19471	5	8	32.56	null
10	O95994	15363	O95994	AGR2	4.186476	19979	3	8	22.29	null
10	O95995-2	1441	O95995-2	GAS8	3.158664	53806	3	8	7.947	null
10	O95997	16300	O95997	PTTG1	4.212188	22024	4	8	17.33	null
10	O95999	88318	O95999	BCL10	4.946049	26252	11	8	51.5	null
10	O96000	1292318	O96000	NDUFB10	6.1113696	20777	14	8	62.21	null
10	O96005	55678	O96005	CLPTM1	4.7456837	76097	20	8	36.77	null
10	O96006	4919	O96006	ZBED1	3.691877	78156	12	8	21.9	null
10	O96007	51425	O96007	MOCS2	4.7111745	20944	8	8	55.85	null
10	O96008	632182	O96008	TOMM40	5.8008423	37893	14	8	62.33	null
10	O96011-2	169672	O96011-2	PEX11B	5.22961	26723	12	8	55.1	null
10	O96013	32948	O96013	PAK4	4.517829	64072	22	8	42.64	null
10	O96017	24588	O96017	CHEK2	4.390723	60915	16	8	41.99	null
10	O96017-7	12402	O96017-7	CHEK2	4.0934916	38123	1	8	4.13	null
10	O96018	8060	O96018	APBA3	3.906335	61454	8	8	20.35	null
10	O96019	361699	O96019	ACTL6A	5.558347	47461	16	8	48.48	null
10	O96028	14836	O96028	WHSC1	4.1713166	152258	38	8	31.58	null
10	O96033	107694	O96033	MOCS2	5.0321913	9755	3	8	37.5	null
10	P00156	7101	P00156	MT-CYB	3.8513196	42718	2	8	5	null
10	P00167-2	2079537	P00167-2	CYB5A	6.3179665	11268	7	8	76.53	null
10	P00325	16108	P00325	ADH1B	4.2070417	39855	8	8	32.53	null
10	P00338	1.51E+07	P00338	LDHA	7.1803656	36689	30	8	80.12	null
10	P00367	1208246	P00367	GLUD1	6.082155	61398	32	8	63.26	null
10	P00374	83928	P00374	DHFR	4.923907	21453	13	8	74.33	null
10	P00387-2	2112847	P00387-2	CYB5R3	6.324868	31627	19	8	79.14	null
10	P00387-3	1448190	P00387-3	CYB5R3	6.1608257	38224	20	8	73.95	null
10	P00390-2	429149	P00390-2	GSR	5.632608	51698	21	8	69.52	null
10	P00395	31741	P00395	MT-CO1	4.501621	57041	3	8	7.602	null
10	P00403	2678774	P00403	MT-CO2	6.427936	25565	8	8	43.61	null
10	P00414	56841	P00414	MT-CO3	4.7546616	29951	1	8	5.364	null
10	P00441	4140229	P00441	SOD1	6.6170244	15936	5	8	56.49	null
10	P00450	1078	P00450	CP	3.0326188	122205	6	8	9.202	null
10	P00491	1409277	P00491	PNP	6.1489964	32118	20	8	74.74	null
10	P00492	856566	P00492	HPRT1	5.9327607	24579	12	8	74.77	null
10	P00505	1705575	P00505	GOT2	6.2318707	47518	31	8	71.63	null
10	P00519	3900	P00519	ABL1	3.5910647	122873	10	8	12.57	null
10	P00519-2	6436	P00519-2	ABL1	3.808616	124949	23	8	28.89	null
10	P00533	36454	P00533	EGFR	4.561745	134277	35	8	31.32	null
10	P00558	8785424	P00558	PGK1	6.943763	44615	36	8	77.22	null
10	P00568	934546	P00568	AK1	5.9706006	21635	14	8	70.1	null
10	P00734	7683	P00734	F2	3.885531	70037	2	8	4.341	null
10	P00736	3369	P00736	C1R	3.527501	80119	11	8	18.72	null
10	P00738	36289	P00738	HP	4.559775	45205	13	8	31.03	null
10	P00749-2	24627	P00749-2	PLAU	4.3914113	46906	14	8	37.2	null
10	P00750	3119	P00750	PLAT	3.4940155	62917	7	8	16.73	null
10	P00751	7840	P00751	CFB	3.894316	85533	14	8	23.69	null
10	P00813	217932	P00813	ADA	5.338321	40764	25	8	74.38	null
10	P00846	383254	P00846	MT-ATP6	5.5834866	24817	2	8	8.407	null
10	P00918	2143195	P00918	CA2	6.331062	29246	15	8	66.54	null
10	P00966	1076983	P00966	ASS1	6.032209	46530	29	8	64.08	null
10	P00973	13486	P00973	OAS1	4.1298833	46029	9	8	29	null
10	P01008	27027	P01008	SERPINC1	4.431798	52602	5	8	13.58	null
10	P01009	154375	P01009	SERPINA1	5.188577	46737	17	8	46.17	null
10	P01011	169017	P01011	SERPINA3	5.2279305	47651	18	8	47.99	null
10	P01023	12233	P01023	A2M	4.087533	163291	7	8	6.174	null
10	P01024	64166	P01024	C3	4.807305	187148	76	8	59.35	null
10	P01033	221469	P01033	TIMP1	5.345313	23171	8	8	61.35	null
10	P01034	211267	P01034	CST3	5.3248315	15799	5	8	44.52	null
10	P01040	4286915	P01040	CSTA	6.632145	11006	8	8	76.53	null
10	P01042	645	P01042	KNG1	2.8095598	71957	2	8	3.571	null
10	P01100	23406	P01100	FOS	4.369327	40695	6	8	18.42	null
10	P01106	6611	P01106	MYC	3.8202672	48804	7	8	13.21	null
10	P01111	105121	P01111	NRAS	5.0216894	21229	2	8	12.7	null
10	P01112	89119	P01112	HRAS	4.9499702	21298	5	8	25.4	null
10	P01116	10502	P01116	KRAS	4.021272	21656	2	8	6.349	null
10	P01116-2	389890	P01116-2	KRAS	5.590942	21423	10	8	56.91	null
10	P01130-3	73633	P01130-3	LDLR	4.8670726	76853	24	8	43.5	null
10	P01137	14105	P01137	TGFB1	4.149373	44341	12	8	36.92	null
10	P01213	24389	P01213	PDYN	4.387194	28385	2	8	11.81	null
10	P01583	177845	P01583	IL1A	5.2500415	30607	11	8	56.09	null
10	P01584	86920	P01584	IL1B	4.93912	30748	7	8	40.89	null
10	P01778	18164	P01778	NA	4.2592115	12582	1	8	13.79	null
10	P01859	6540	P01859	IGHG2	3.8155777	35901	2	8	7.055	null
10	P01889	10168	P01889	HLA-B	4.0072355	40460	1	8	3.591	null
10	P02462	3646	P02462	COL4A1	3.5618167	160615	4	8	5.213	null
10	P02462-2	10970	P02462-2	COL4A1	4.0402064	127975	6	8	7.056	null
10	P02511	193186	P02511	CRYAB	5.2859755	20159	10	8	57.71	null
10	P02545	2197524	P02545	LMNA	6.3419337	74139	76	8	78.92	null
10	P02545-2	732606	P02545-2	LMNA	5.8648705	65132	8	8	4.72	null
10	P02549-2	22511	P02549-2	SPTA1	4.3523946	279663	10	8	4.553	null
10	P02647	91881	P02647	APOA1	4.963226	30778	1	8	3.745	null
10	P02649	8043	P02649	APOE	3.9054182	36154	2	8	5.678	null
10	P02675	2566	P02675	FGB	3.4092567	55928	2	8	7.943	null
10	P02679-2	8289	P02679-2	FGG	3.918502	49494	3	8	8.467	null
10	P02686-2	72754	P02686-2	MBP	4.861857	21521	8	8	56.35	null
10	P02749	5641	P02749	APOH	3.7513561	38298	1	8	4.058	null
10	P02750	1943	P02750	LRG1	3.288473	38178	3	8	13.54	null
10	P02751-3	16606	P02751-3	FN1	4.220265	259205	52	8	34.48	null
10	P02751-7	100	P02751-7	FN1	2	268901	1	8	0.5315	null
10	P02763	21393	P02763	ORM1	4.3302717	23512	1	8	7.463	null
10	P02766	14282	P02766	TTR	4.154789	15887	2	8	15.65	null
10	P02774-2	7757	P02774-2	GC	3.8896937	39540	1	8	2.841	null
10	P02786	133560	P02786	TFRC	5.1256766	84871	37	8	52.5	null
10	P02787	3481	P02787	TF	3.541704	77064	3	8	7.593	null
10	P02788-2	12755	P02788-2	LTF	4.1056805	73157	7	8	13.66	null
10	P02790	2975	P02790	HPX	3.473487	51676	1	8	1.948	null
10	P02792	833187	P02792	FTL	5.9207425	20020	6	8	57.14	null
10	P02794	2077022	P02794	FTH1	6.317441	21226	11	8	66.67	null
10	P02795	243711	P02795	MT2A	5.386875	6042	2	8	32.79	null
10	P02808	55965	P02808	STATH	4.7479167	7304	1	8	54.84	null
10	P03372-3	1019137	P03372-3	ESR1	6.0082326	47627	16	8	27.25	null
10	P03886	49911	P03886	MT-ND1	4.6981964	35661	3	8	8.805	null
10	P03891	51027	P03891	MT-ND2	4.7078	38961	1	8	2.594	null
10	P03897	31367	P03897	MT-ND3	4.496473	13186	1	8	13.04	null
10	P03905	44931	P03905	MT-ND4	4.652546	51581	6	8	14.16	null
10	P03915	32700	P03915	MT-ND5	4.514548	67027	5	8	12.77	null
10	P03923	11738	P03923	MT-ND6	4.069594	18622	2	8	20.69	null
10	P03928	337403	P03928	MT-ATP8	5.528149	7992	2	8	32.35	null
10	P03950	1899	P03950	ANG	3.2785249	16550	1	8	6.803	null
10	P03973	97779	P03973	SLPI	4.990246	14326	3	8	25.76	null
10	P04004	2579	P04004	VTN	3.4114513	54306	1	8	2.51	null
10	P04035-2	14654	P04035-2	HMGCR	4.165956	92017	12	8	17.37	null
10	P04040	151498	P04040	CAT	5.180407	59756	29	8	53.32	null
10	P04049	62851	P04049	RAF1	4.798312	73052	27	8	47.69	null
10	P04062-4	117325	P04062-4	GBA	5.069391	50314	19	8	52.78	null
10	P04066	46048	P04066	FUCA1	4.663211	53689	13	8	33.69	null
10	P04075	8672715	P04075	ALDOA	6.938155	39420	42	8	82.69	null
10	P04080	1.08E+07	P04080	CSTB	7.0334716	11140	10	8	79.59	null
10	P04083	9936167	P04083	ANXA1	6.997219	38714	40	8	72.54	null
10	P04114	2329	P04114	APOB	3.3671694	515605	18	8	4.471	null
10	P04150	10480	P04150	NR3C1	4.0203614	85659	14	8	25.35	null
10	P04150-2	14770	P04150-2	NR3C1	4.1693807	81506	24	8	45.96	null
10	P04156	190048	P04156	PRNP	5.2788634	27661	9	8	48.62	null
10	P04156-2	310739	P04156-2	PRNP	5.492396	26884	8	8	38.21	null
10	P04179	1.84E+07	P04179	SOD2	7.265087	24722	15	8	72.52	null
10	P04181	644399	P04181	OAT	5.809155	48535	26	8	66.29	null
10	P04183	61105	P04183	TK1	4.7860765	25469	10	8	53.42	null
10	P04222	53282	P04222	HLA-C	4.7265806	40861	2	8	7.65	null
10	P04259	20765	P04259	KRT6B	4.317332	60067	2	8	1.773	null
10	P04264	76255	P04264	KRT1	4.8822684	66039	5	8	8.23	null
10	P04406	8348426	P04406	GAPDH	6.9216046	36053	19	8	76.72	null
10	P04406-2	3.83E+07	P04406-2	GAPDH	7.582788	31546	31	8	93.17	null
10	P04424	70057	P04424	ASL	4.8454514	51658	23	8	49.35	null
10	P04424-2	89036	P04424-2	ASL	4.9495654	49507	18	8	40.09	null
10	P04626-5	34286	P04626-5	ERBB2	4.5351167	134850	16	8	15.35	null
10	P04626-6	8649	P04626-6	ERBB2	3.936966	97378	1	8	1.917	null
10	P04632	2186907	P04632	CAPNS1	6.3398304	28316	15	8	81.72	null
10	P04637-4	7031	P04637-4	TP53	3.847017	39318	8	8	24.58	null
10	P04792	2.52E+07	P04792	HSPB1	7.4021683	22783	31	8	94.15	null
10	P04798	3563	P04798	CYP1A1	3.5518157	58165	6	8	13.48	null
10	P04818	52816	P04818	TYMS	4.7227654	35716	11	8	42.17	null
10	P04843	1320412	P04843	RPN1	6.1207094	68569	38	8	64.42	null
10	P04844	1052688	P04844	RPN2	6.0223	69284	28	8	51.98	null
10	P04899	1000707	P04899	GNAI2	6.000307	40451	18	8	58.87	null
10	P04920-2	5666	P04920-2	SLC4A2	3.7532766	135600	20	8	25.26	null
10	P05023-4	521721	P05023-4	ATP1A1	5.717438	112996	44	8	45.65	null
10	P05026-2	235601	P05026-2	ATP1B1	5.372177	34891	12	8	46.84	null
10	P05060	54536	P05060	CHGB	4.7366834	78276	1	8	1.625	null
10	P05067	54349	P05067	APP	4.7351913	86943	23	8	38.44	null
10	P05089-2	1508	P05089-2	ARG1	3.1784012	35662	3	8	13.03	null
10	P05106	528	P05106	ITGB3	2.7226338	87058	1	8	1.523	null
10	P05107	8845	P05107	ITGB2	3.946698	84782	15	8	24.06	null
10	P05109	1.73E+07	P05109	S100A8	7.2391067	10835	14	8	54.84	null
10	P05114	1685371	P05114	HMGN1	6.2266955	10659	6	8	34	null
10	P05120	1151302	P05120	SERPINB2	6.061189	46596	23	8	68.19	null
10	P05121	11920	P05121	SERPINE1	4.0762763	45060	5	8	20.9	null
10	P05121-2	19255	P05121-2	SERPINE1	4.2845435	43402	15	8	47.03	null
10	P05129-2	5192	P05129-2	PRKCG	3.7153347	62027	1	8	3.102	null
10	P05141	3916707	P05141	SLC25A5	6.5929213	32852	12	8	28.52	null
10	P05156	4217	P05156	CFI	3.6250036	65750	7	8	15.95	null
10	P05161	79371	P05161	ISG15	4.899662	17888	6	8	51.52	null
10	P05164	734	P05164	MPO	2.865696	83869	2	8	3.221	null
10	P05164-2	4218	P05164-2	MPO	3.6251066	73851	9	8	14.15	null
10	P05165	80721	P05165	PCCA	4.9069867	80059	39	8	59.89	null
10	P05166	116711	P05166	PCCB	5.067112	58216	23	8	59	null
10	P05187	13518	P05187	ALPP	4.1309123	57954	2	8	3.738	null
10	P05198	995070	P05198	EIF2S1	5.9978538	36112	29	8	71.75	null
10	P05204	37908	P05204	HMGN2	4.578731	9393	1	8	13.33	null
10	P05362	122124	P05362	ICAM1	5.086801	57825	13	8	29.14	null
10	P05386	2009908	P05386	RPLP1	6.3031764	11514	4	8	75.44	null
10	P05387	3.44E+07	P05387	RPLP2	7.536549	11665	15	8	97.39	null
10	P05388	3259009	P05388	RPLP0	6.5130854	34274	21	8	65.93	null
10	P05412	17556	P05412	JUN	4.244426	35676	7	8	25.68	null
10	P05423	37399	P05423	POLR3D	4.57286	44396	17	8	57.79	null
10	P05455	949989	P05455	SSB	5.9777184	46837	32	8	57.35	null
10	P05496	21262	P05496	ATP5G1	4.3276043	14277	1	8	22.79	null
10	P05534	13513	P05534	HLA-A	4.1307516	40689	1	8	3.014	null
10	P05543	7773	P05543	SERPINA7	3.8905888	46325	1	8	2.892	null
10	P05546	2259	P05546	SERPIND1	3.3539162	57071	3	8	6.012	null
10	P05549-5	111786	P05549-5	TFAP2A	5.0483875	47181	14	8	39.44	null
10	P05556	479241	P05556	ITGB1	5.680554	88415	27	8	37.34	null
10	P05771	284	P05771	PRKCB	2.4533184	76869	1	8	3.279	null
10	P05783	6351302	P05783	KRT18	6.8028626	48058	49	8	64.88	null
10	P05813-2	1703	P05813-2	CRYBA1	3.2312148	23189	1	8	12.63	null
10	P05976-2	2437054	P05976-2	MYL1	6.386865	16683	1	8	8	null
10	P06132	207324	P06132	UROD	5.3166494	40787	16	8	41.14	null
10	P06213	1785	P06213	INSR	3.2516382	156333	9	8	6.946	null
10	P06213-2	3626	P06213-2	INSR	3.5594277	155139	27	8	24.67	null
10	P06239	6101	P06239	LCK	3.785401	58001	1	8	2.554	null
10	P06241	123598	P06241	FYN	5.0920115	60762	3	8	7.449	null
10	P06280	41933	P06280	GLA	4.6225557	48767	12	8	31.7	null
10	P06396-2	99913	P06396-2	GSN	4.999622	80637	13	8	23.39	null
10	P06400	18585	P06400	RB1	4.2691627	106159	37	8	38.47	null
10	P06454-2	8459340	P06454-2	PTMA	6.9273367	12073	9	8	39.09	null
10	P06493	222847	P06493	CDK1	5.3480067	34095	24	8	69.36	null
10	P06576	8482395	P06576	ATP5B	6.9285183	56560	28	8	74.29	null
10	P06702	4.06E+07	P06702	S100A9	7.60843	13242	14	8	87.72	null
10	P06703	1.08E+07	P06703	S100A6	7.033088	10180	10	8	55.56	null
10	P06727	739	P06727	APOA4	2.8686445	45399	2	8	6.566	null
10	P06730	1101552	P06730	EIF4E	6.042005	25097	8	8	42.4	null
10	P06733	1.89E+07	P06733	ENO1	7.2767515	47169	39	8	80.88	null
10	P06733-2	5885	P06733-2	ENO1	3.7697465	36926	2	8	2.933	null
10	P06737-2	338104	P06737-2	PYGL	5.5290504	93130	56	8	69.74	null
10	P06744	2515347	P06744	GPI	6.400598	63147	24	8	49.82	null
10	P06746	64414	P06746	POLB	4.8089805	38178	15	8	54.33	null
10	P06748-2	1.64E+07	P06748-2	NPM1	7.2151213	29463	21	8	63.77	null
10	P06753	375921	P06753	TPM3	5.5750966	32950	1	8	4.561	null
10	P06753-2	1456918	P06753-2	TPM3	6.163435	29031	1	8	3.226	null
10	P06753-3	4110420	P06753-3	TPM3	6.6138864	28954	21	8	55.47	null
10	P06753-4	16072	P06753-4	TPM3	4.20607	28792	1	8	2.834	null
10	P06753-6	52700	P06753-6	TPM3	4.721811	28921	1	8	5.242	null
10	P06756-3	72406	P06756-3	ITGAV	4.8597746	111127	42	8	48.6	null
10	P06865	94911	P06865	HEXA	4.9773164	60703	18	8	36.29	null
10	P07093-2	10195	P07093-2	SERPINE2	4.008387	43998	6	8	17.13	null
10	P07099	1027877	P07099	EPHX1	6.011941	52949	30	8	68.35	null
10	P07108	6678531	P07108	DBI	6.824681	10044	11	8	80.46	null
10	P07195	5969033	P07195	LDHB	6.775904	36638	18	8	53.29	null
10	P07196	13548	P07196	NEFL	4.131875	61517	3	8	6.077	null
10	P07197	2546	P07197	NEFM	3.4058585	102472	2	8	1.638	null
10	P07199	26886	P07199	CENPB	4.4295263	65171	16	8	32.39	null
10	P07203	111817	P07203	GPX1	5.0485077	22088	11	8	66.01	null
10	P07204	9646	P07204	THBD	3.9843473	60329	4	8	13.91	null
10	P07205	456046	P07205	PGK2	5.6590085	44796	4	8	10.07	null
10	P07225	6040	P07225	PROS1	3.7810369	75123	10	8	19.53	null
10	P07237	2099132	P07237	P4HB	6.3220396	57116	37	8	66.34	null
10	P07305	371075	P07305	H1F0	5.569462	20863	9	8	28.35	null
10	P07311	222904	P07311	ACYP1	5.348118	11261	5	8	51.52	null
10	P07333	406	P07333	CSF1R	2.608526	107984	1	8	1.646	null
10	P07339	1597576	P07339	CTSD	6.2034616	44552	19	8	53.16	null
10	P07355	1.50E+07	P07355	ANXA2	7.176215	38604	52	8	83.78	null
10	P07384	343851	P07384	CAPN1	5.5363703	81890	45	8	63.17	null
10	P07437	6223463	P07437	TUBB	6.794032	49671	6	8	19.59	null
10	P07476	10515	P07476	IVL	4.021809	68479	20	8	54.7	null
10	P07550	13169	P07550	ADRB2	4.1195526	46459	4	8	17.19	null
10	P07585	9410	P07585	DCN	3.9735897	39747	3	8	10.86	null
10	P07602	689505	P07602	PSAP	5.838537	58113	22	8	41.6	null
10	P07686	257746	P07686	HEXB	5.411192	63111	21	8	40.83	null
10	P07711	267477	P07711	CTSL	5.4272866	37564	8	8	33.03	null
10	P07737	2.22E+07	P07737	PFN1	7.345836	15054	10	8	62.14	null
10	P07738	36399	P07738	BPGM	4.5610895	30005	8	8	33.59	null
10	P07741	1712771	P07741	APRT	6.2336993	19608	14	8	75	null
10	P07814	282999	P07814	EPRS	5.451785	170591	108	8	68.52	null
10	P07858	2348629	P07858	CTSB	6.3708143	37822	17	8	60.77	null
10	P07864	20081	P07864	LDHC	4.3027854	36311	1	8	3.012	null
10	P07900	4651138	P07900	HSP90AA1	6.667559	84660	46	8	47.54	null
10	P07900-2	2164430	P07900-2	HSP90AA1	6.3353434	98157	38	8	44.96	null
10	P07902	64652	P07902	GALT	4.810582	43363	15	8	44.59	null
10	P07910	513342	P07910	HNRNPC	5.710407	33670	7	8	12.09	null
10	P07910-2	7602004	P07910-2	HNRNPC	6.880928	32336	28	8	69.97	null
10	P07919	385029	P07919	UQCRH	5.5854936	10739	4	8	58.24	null
10	P07942	26310	P07942	LAMB1	4.4201207	198038	38	8	24.41	null
10	P07947	38203	P07947	YES1	4.5820975	60801	18	8	42.17	null
10	P07948	47433	P07948	LYN	4.6760807	58574	24	8	52.73	null
10	P07948-2	11228	P07948-2	LYN	4.0503025	56031	1	8	2.851	null
10	P07951-2	770033	P07951-2	TPM2	5.8865094	32988	1	8	4.577	null
10	P07951-3	9866	P07951-3	TPM2	3.994141	28682	1	8	4.032	null
10	P07954-2	2836091	P07954-2	FH	6.45272	50210	24	8	70.24	null
10	P07992	45639	P07992	ERCC1	4.659336	32562	7	8	25.93	null
10	P07992-2	907	P07992-2	ERCC1	2.9576073	29992	1	8	3.663	null
10	P07996	5805	P07996	THBS1	3.7638023	129383	10	8	12.48	null
10	P08047	48062	P08047	SP1	4.681802	80693	7	8	15.16	null
10	P08069	17834	P08069	IGF1R	4.251249	154793	31	8	27.07	null
10	P08107	2334254	P08107	NA	6.3681483	154793	32	8	55.23	null
10	P08133	254363	P08133	ANXA6	5.405454	75873	47	8	61.66	null
10	P08134	217231	P08134	RHOC	5.3369217	22006	3	8	17.62	null
10	P08138-2	3049	P08138-2	NGFR	3.4841573	35765	2	8	7.207	null
10	P08174-4	53768	P08174-4	CD55	4.730524	39757	9	8	34.62	null
10	P08195	1965748	P08195	SLC3A2	6.293528	67994	31	8	51.59	null
10	P08195-3	10888	P08195-3	SLC3A2	4.036948	61813	1	8	5.634	null
10	P08236-3	60565	P08236-3	GUSB	4.782222	58343	15	8	38.81	null
10	P08237	216421	P08237	PFKM	5.3352995	85183	33	8	49.23	null
10	P08238	5546291	P08238	HSP90AB1	6.744003	83264	69	8	66.99	null
10	P08240	122642	P08240	SRPR	5.0886393	69811	30	8	56.74	null
10	P08243	44795	P08243	ASNS	4.6512294	64370	19	8	40.82	null
10	P08243-2	99006	P08243-2	ASNS	4.9956617	62166	27	8	58.7	null
10	P08243-3	25	P08243-3	ASNS	1.39794	54815	1	8	2.301	null
10	P08397	182352	P08397	HMBS	5.2609105	39330	16	8	50.14	null
10	P08473	34895	P08473	MME	4.542763	85514	32	8	48.93	null
10	P08476	35905	P08476	INHBA	4.555155	47442	2	8	5.399	null
10	P08559	617329	P08559	PDHA1	5.790517	43296	31	8	65.9	null
10	P08571	100955	P08571	CD14	5.004128	40076	11	8	40.53	null
10	P08572	13680	P08572	COL4A2	4.136086	167553	14	8	10.98	null
10	P08574	2046322	P08574	CYC1	6.310974	35422	13	8	43.38	null
10	P08579	488359	P08579	SNRPB2	5.6887393	25486	9	8	39.11	null
10	P08581	75442	P08581	MET	4.877613	155541	34	8	28.99	null
10	P08582	23789	P08582	MFI2	4.376376	80215	22	8	43.63	null
10	P08582-2	18869	P08582-2	MFI2	4.2757487	32721	2	8	9.934	null
10	P08590	1026057	P08590	MYL3	6.0111713	21932	1	8	6.154	null
10	P08603	4024	P08603	CFH	3.604658	139096	18	8	19.17	null
10	P08621	495645	P08621	SNRNP70	5.695171	51557	23	8	47.37	null
10	P08631-3	2933	P08631-3	HCK	3.467312	57239	1	8	2.381	null
10	P08648	56199	P08648	ITGA5	4.7497287	114536	26	8	32.6	null
10	P08651-2	92174	P08651-2	NFIC	4.9646087	54679	21	8	50.3	null
10	P08670	8544104	P08670	VIM	6.9316664	53652	68	8	86.05	null
10	P08754	360073	P08754	GNAI3	5.556391	40532	9	8	29.94	null
10	P08758	4947279	P08758	ANXA5	6.6943665	35937	28	8	76.25	null
10	P08842	3540	P08842	STS	3.5490034	65492	5	8	10.98	null
10	P08865	4947122	P08865	RPSA	6.6943526	32854	22	8	67.46	null
10	P08922	3227	P08922	ROS1	3.508799	263915	23	8	13.12	null
10	P08962-3	251769	P08962-3	CD63	5.4010024	17270	2	8	11.54	null
10	P09001	264047	P09001	MRPL3	5.4216814	38633	16	8	41.95	null
10	P09012	1381098	P09012	SNRPA	6.1402245	31280	13	8	47.87	null
10	P09038-3	85700	P09038-3	FGF2	4.932981	21202	7	8	40.82	null
10	P09086-4	15151	P09086-4	POU2F2	4.1804414	43525	1	8	2	null
10	P09104	813731	P09104	ENO2	5.910481	47269	15	8	58.53	null
10	P09110	273346	P09110	ACAA1	5.4367127	44292	15	8	53.07	null
10	P09131-2	28363	P09131-2	SLC10A3	4.452752	47546	2	8	4.241	null
10	P09132	305230	P09132	SRP19	5.4846272	16156	6	8	54.86	null
10	P09211	1.88E+07	P09211	GSTP1	7.2734838	23356	19	8	70.95	null
10	P09234	270439	P09234	SNRPC	5.4320693	17394	3	8	35.85	null
10	P09341	37681	P09341	CXCL1	4.5761223	11301	2	8	25.23	null
10	P09382	1.13E+07	P09382	LGALS1	7.0535445	14716	12	8	86.67	null
10	P09417	441594	P09417	QDPR	5.6450233	25790	12	8	63.93	null
10	P09429	4785310	P09429	HMGB1	6.67991	24894	15	8	38.14	null
10	P09467	50380	P09467	FBP1	4.702258	36842	2	8	7.692	null
10	P09471-2	617	P09471-2	GNAO1	2.790285	40085	1	8	3.672	null
10	P09486	17183	P09486	SPARC	4.235099	34632	8	8	21.78	null
10	P09493-2	208015	P09493-2	TPM1	5.3180947	26678	4	8	6.579	null
10	P09493-3	256592	P09493-3	TPM1	5.409243	32874	8	8	21.83	null
10	P09493-4	309462	P09493-4	TPM1	5.4906073	32846	10	8	27.46	null
10	P09493-5	197561	P09493-5	TPM1	5.295701	28384	3	8	15.92	null
10	P09493-8	8287	P09493-8	TPM1	3.9183974	32815	2	8	3.873	null
10	P09496-2	267266	P09496-2	CLTA	5.426944	23660	11	8	36.7	null
10	P09497-2	697512	P09497-2	CLTB	5.8435516	23180	11	8	36.49	null
10	P09525	780040	P09525	ANXA4	5.892117	35883	29	8	75.86	null
10	P09525-2	14405	P09525-2	ANXA4	4.158513	27061	2	8	5.907	null
10	P09543-2	255216	P09543-2	CNP	5.406908	45096	26	8	52.12	null
10	P09601	20971	P09601	HMOX1	4.321619	32819	8	8	35.76	null
10	P09603	1045	P09603	CSF1	3.0191164	60179	2	8	6.679	null
10	P09622	1070485	P09622	DLD	6.0295806	54177	20	8	52.65	null
10	P09651	5201453	P09651	HNRNPA1	6.7161245	38747	34	8	66.4	null
10	P09661	622432	P09661	SNRPA1	5.7940917	28416	13	8	54.9	null
10	P09668	26706	P09668	CTSH	4.426609	37394	3	8	10.45	null
10	P09669	2635561	P09669	COX6C	6.420873	8781	9	8	74.67	null
10	P09758	1154313	P09758	TACSTD2	6.0623236	35709	13	8	42.11	null
10	P09769	1555	P09769	FGR	3.1917305	59479	6	8	12.48	null
10	P09871	1166	P09871	C1S	3.0666986	76684	2	8	5.233	null
10	P09874	569233	P09874	PARP1	5.75529	113084	62	8	53.75	null
10	P09884	5522	P09884	POLA1	3.7420964	165913	33	8	30.64	null
10	P09913	13320	P09913	IFIT2	4.124504	54632	13	8	34.75	null
10	P09914	10697	P09914	IFIT1	4.029262	55360	14	8	34.1	null
10	P09914-2	9886	P09914-2	IFIT1	3.9950206	51711	11	8	30.2	null
10	P09923	3900	P09923	ALPI	3.5910647	56812	1	8	2.462	null
10	P09958	30989	P09958	FURIN	4.4912076	86678	15	8	26.57	null
10	P09960	1289262	P09960	LTA4H	6.110341	69285	39	8	69.07	null
10	P09972	1336654	P09972	ALDOC	6.126019	39456	22	8	63.46	null
10	P0C0L4	6892	P0C0L4	C4A	3.8383453	192785	27	8	23.51	null
10	P0C0L5	4361	P0C0L5	C4B; C4B_2	3.639586	192751	14	8	10.84	null
10	P0C1Z6	19649	P0C1Z6	TFPT	4.2933407	28278	5	8	25.3	null
10	P0C221	4268	P0C221	CCDC175	3.6302245	93626	4	8	5.296	null
10	P0C2W1	18467	P0C2W1	FBXO45	4.2663965	28887	6	8	21.68	null
10	P0C7P0	79384	P0C7P0	CISD3	4.899733	15350	3	8	15.75	null
10	P0C7T5	10316	P0C7T5	ATXN1L	4.013511	73306	12	8	26.56	null
10	P0C7U0	1254	P0C7U0	ELFN1	3.0982976	90477	4	8	7.609	null
10	P0C7V0	198	P0C7V0	LINC00271	2.2966652	29146	1	8	7.011	null
10	P0C7W6	3569	P0C7W6	CCDC172	3.5525465	31035	1	8	4.264	null
10	P0C869-8	6766	P0C869-8	PLA2G4B	3.830332	100090	4	8	6.764	null
10	P0C870	11353	P0C870	JMJD7	4.0551105	35932	12	8	54.11	null
10	P0CAP1-10	6077	P0CAP1-10	MYZAP	3.7836893	46222	1	8	1.763	null
10	P0CAP1-11	1430	P0CAP1-11	MYZAP	3.1553361	64043	4	8	8.364	null
10	P0CAP2	11514	P0CAP2	POLR2M	4.0612264	41740	3	8	9.239	null
10	P0CAP2-3	17010	P0CAP2-3	POLR2M	4.2307043	40732	12	8	51.52	null
10	P0CB38	18996	P0CB38	PABPC4L	4.278662	41854	5	8	17.3	null
10	P0CG12	27805	P0CG12	CHTF8	4.444123	51391	19	8	51.72	null
10	P0CG13	17380	P0CG13	CHTF8	4.24005	13314	4	8	29.75	null
10	P0CG30	251132	P0CG30	GSTT2B	5.399902	27507	7	8	33.61	null
10	P0CG33	15079	P0CG33	GOLGA6D	4.1783724	79896	3	8	4.906	null
10	P0CG35	144799	P0CG35	TMSB15B	5.1607656	5229	2	8	24.44	null
10	P0CG38	1786	P0CG38	POTEI	3.2518814	121282	2	8	2.884	null
10	P0CG39	2732	P0CG39	POTEJ	3.4364808	117390	1	8	2.216	null
10	P0CG47	28275	P0CG47	UBB	4.4514027	25762	2	8	5.677	null
10	P0CJ78	1766	P0CJ78	ZNF865	3.2469907	111077	6	8	9.726	null
10	P0CJ79	1341	P0CJ79	ZNF888	3.1274288	58727	2	8	4.6	null
10	P0CK96	766	P0CK96	SLC35E2B	2.8842287	43777	1	8	2.716	null
10	P0CL84-2	20480	P0CL84-2	STAG3L2	4.31133	9274	1	8	12.5	null
10	P0CW22	8211363	P0CW22	RPS17L	6.9144154	9274	9	8	57.04	null
10	P0CZ20	16658	P0CZ20		4.221623	9274	1	8	1.754	null
10	P0DI82	46935	P0DI82	TRAPPC2B	4.671497	16445	2	8	15.71	null
10	P0DI83	23521	P0DI83	RAB34	4.3714557	21118	4	8	18.69	null
10	P0DJ93	44069	P0DJ93	SMIM13	4.644133	10351	1	8	32.97	null
10	P0DJD0	666	P0DJD0	RGPD1	2.8234742	196662	4	8	3.432	null
10	P0DJI8	2101571	P0DJI8	SAA1	6.322544	13532	7	8	50.82	null
10	P0DJI9	392257	P0DJI9	SAA2	5.5935707	13527	3	8	26.23	null
10	P0DJJ0	43620	P0DJJ0	SRGAP2C	4.6396856	53484	1	8	1.743	null
10	P0DMN0	95726	P0DMN0	SULT1A4	4.98103	34196	14	8	61.02	null
10	P0DMP2	14712	P0DMP2	SRGAP2B	4.1676717	53406	1	8	2.402	null
10	P0DMQ5	38381	P0DMQ5	INAFM2	4.5841165	15439	2	8	23.53	null
10	P0DMR1	12088	P0DMR1	HNRNPCL4	4.0823545	32029	1	8	5.461	null
10	P10071	8161	P10071	GLI3	3.9117434	169863	14	8	15.63	null
10	P10074	3906	P10074	ZBTB48	3.5917323	77054	7	8	11.05	null
10	P10075	370	P10075	GLI4	2.5682018	41145	1	8	4.521	null
10	P10109	204079	P10109	FDX1	5.3097982	19393	7	8	38.04	null
10	P10114	25981	P10114	RAP2A	4.4146557	20615	3	8	20.22	null
10	P10124	10988	P10124	SRGN	4.040919	17652	2	8	17.09	null
10	P10145	76488	P10145	CXCL8	4.883593	11098	2	8	23.23	null
10	P10155	432779	P10155	TROVE2	5.636266	60671	28	8	57.81	null
10	P10176	30436	P10176	COX8A	4.4833875	7579	1	8	13.04	null
10	P10244	2220	P10244	MYBL2	3.346353	78764	4	8	6.714	null
10	P10253	14648	P10253	GAA	4.165778	105324	19	8	28.47	null
10	P10301	182386	P10301	RRAS	5.2609916	23480	14	8	68.81	null
10	P10321	107969	P10321	HLA-C	5.033299	40649	12	8	32.79	null
10	P10398	43443	P10398	ARAF	4.63792	67585	18	8	32.01	null
10	P10412	9015345	P10412	HIST1H1E	6.9549823	21865	16	8	36.07	null
10	P10415-2	13525	P10415-2	BCL2	4.1311374	22336	2	8	19.02	null
10	P10515	417644	P10515	DLAT	5.620806	68997	23	8	53.63	null
10	P10586-2	15453	P10586-2	PTPRF	4.189013	211678	49	8	36.04	null
10	P10588	68493	P10588	NR2F6	4.835646	42979	7	8	21.53	null
10	P10589	1724	P10589	NR2F1	3.2365372	46156	4	8	13	null
10	P10599	1.64E+07	P10599	TXN	7.2160316	11737	8	8	88.57	null
10	P10599-2	38237	P10599-2	TXN	4.582484	9451	1	8	18.82	null
10	P10606	1349440	P10606	COX5B	6.1301537	13696	6	8	44.19	null
10	P10619-2	93095	P10619-2	CTSA	4.9689264	52487	11	8	29.37	null
10	P10620	1399047	P10620	MGST1	6.1458325	17599	5	8	30.32	null
10	P10636	5885	P10636	MAPT	3.7697465	78928	11	8	24.8	null
10	P10636-2	4052	P10636-2	MAPT	3.6076694	36758	1	8	6.818	null
10	P10636-4	9948	P10636-4	MAPT	3.9977357	39718	2	8	11.02	null
10	P10636-5	2498	P10636-5	MAPT	3.3975925	42601	1	8	4.878	null
10	P10644	130296	P10644	PRKAR1A	5.114931	42982	20	8	53.02	null
10	P10646	6277	P10646	TFPI	3.7977521	35015	2	8	7.566	null
10	P10696	5243	P10696	ALPPL2	3.71958	57377	5	8	12.78	null
10	P10745	26969	P10745	RBP3	4.430865	135363	5	8	5.373	null
10	P10746	46612	P10746	UROS	4.6684976	28628	10	8	54.34	null
10	P10768	1641164	P10768	ESD	6.215152	31463	13	8	63.12	null
10	P10809	1.18E+07	P10809	HSPD1	7.070656	61055	43	8	74.35	null
10	P10909-2	6885	P10909-2	CLU	3.837904	57830	4	8	9.581	null
10	P10909-4	32916	P10909-4	CLU	4.517407	48801	11	8	33.89	null
10	P10914	3294	P10914	IRF1	3.5177236	36502	3	8	13.23	null
10	P11021	4257384	P11021	HSPA5	6.6291428	72333	43	8	58.56	null
10	P11047	22745	P11047	LAMC1	4.356886	177603	47	8	34.99	null
10	P11055	8425	P11055	MYH3	3.92557	223905	3	8	2.474	null
10	P11117	37633	P11117	ACP2	4.5755687	48344	13	8	35.22	null
10	P11137-3	12793	P11137-3	MAP2	4.106972	199074	27	8	20.3	null
10	P11137-4	4334	P11137-4	MAP2	3.636889	58951	4	8	6.798	null
10	P11142	7018781	P11142	HSPA8	6.8462615	70898	39	8	63	null
10	P11166	41173	P11166	SLC2A1	4.6146126	54084	8	8	12.2	null
10	P11169	7399	P11169	SLC2A3	3.869173	53924	4	8	8.871	null
10	P11171	47932	P11171	EPB41	4.6806254	97017	34	8	45.02	null
10	P11172	240282	P11172	UMPS	5.380721	52222	31	8	64.58	null
10	P11177-2	693746	P11177-2	PDHB	5.8412004	37198	18	8	63.64	null
10	P11182	206699	P11182	DBT	5.3153386	53487	23	8	53.94	null
10	P11216	642755	P11216	PYGB	5.8080454	96696	49	8	57.65	null
10	P11217	47400	P11217	PYGM	4.6757784	97092	5	8	9.739	null
10	P11233	373342	P11233	RALA	5.572107	23567	11	8	52.91	null
10	P11234	119524	P11234	RALB	5.077455	23409	5	8	18.45	null
10	P11274	30679	P11274	BCR	4.486841	142819	50	8	44.53	null
10	P11277-2	3996	P11277-2	SPTB	3.6016254	267816	6	8	3.222	null
10	P11277-3	42527	P11277-3	SPTB	4.628665	242793	7	8	4.036	null
10	P11279	148106	P11279	LAMP1	5.1705728	44882	6	8	16.79	null
10	P11309-2	2973	P11309-2	PIM1	3.4731948	35684	5	8	15.97	null
10	P11310	368219	P11310	ACADM	5.5661063	46588	24	8	52.97	null
10	P11362-6	872	P11362-6	FGFR1	2.9405165	73930	1	8	1.364	null
10	P11387	257223	P11387	TOP1	5.41031	90726	42	8	45.1	null
10	P11388	19119	P11388	TOP2A	4.281465	174385	55	8	34.94	null
10	P11388-4	39362	P11388-4	TOP2A	4.595077	182674	28	8	20.66	null
10	P11413	614922	P11413	G6PD	5.7888203	59257	42	8	84.47	null
10	P11441	147015	P11441	UBL4A	5.1673617	17777	8	8	50.96	null
10	P11473	23206	P11473	VDR	4.3656	48289	8	8	22.01	null
10	P11474	25571	P11474	ESRRA	4.4077477	45510	11	8	36.88	null
10	P11474-2	6830	P11474-2	ESRRA	3.8344207	45436	1	8	4.265	null
10	P11488	15045	P11488	GNAT1	4.177392	40041	1	8	2.857	null
10	P11498	76853	P11498	PC	4.8856606	129634	49	8	55.86	null
10	P11498-2	19614	P11498-2	PC	4.2925663	57922	1	8	2.268	null
10	P11532-4	12387	P11532-4	DMD	4.092966	425625	26	8	8.159	null
10	P11532-5	4166	P11532-5	DMD	3.6197193	70747	1	8	2.572	null
10	P11586	344146	P11586	MTHFD1	5.5367427	101559	55	8	66.74	null
10	P11717	26853	P11717	IGF2R	4.4289927	274375	87	8	42.79	null
10	P11766	1247752	P11766	ADH5	6.0961285	39724	19	8	65.78	null
10	P11802	39053	P11802	CDK4	4.5916543	33730	12	8	54.46	null
10	P11831	78560	P11831	SRF	4.8952017	51593	5	8	10.83	null
10	P11908	592798	P11908	PRPS2	5.772907	34769	19	8	58.81	null
10	P11926	4803	P11926	ODC1	3.6815126	51148	5	8	11.5	null
10	P11940	1059139	P11940	PABPC1	6.024953	70671	36	8	64.94	null
10	P12004	798495	P12004	PCNA	5.902272	28769	15	8	72.8	null
10	P12036-2	1663	P12036-2	NEFH	3.2208922	105634	2	8	4.05	null
10	P12074	1172331	P12074	COX6A1	6.0690503	12155	2	8	43.12	null
10	P12081	290302	P12081	HARS	5.46285	57411	21	8	40.08	null
10	P12081-4	474471	P12081-4	HARS	5.6762094	54844	27	8	44.99	null
10	P12109	30682	P12109	COL6A1	4.4868836	108529	20	8	25.29	null
10	P12110	1603	P12110	COL6A2	3.2049334	108579	6	8	7.851	null
10	P12111	3137	P12111	COL6A3	3.4965146	343669	13	8	5.666	null
10	P12111-2	10113	P12111-2	COL6A3	4.00488	321341	6	8	2.02	null
10	P12235	744435	P12235	SLC25A4	5.8718266	33064	7	8	22.48	null
10	P12236	4912548	P12236	SLC25A6	6.6913066	32866	24	8	70.13	null
[truncated: 10,234 more rows]
