# Supplementary material for: Proteome-wide analysis of protein abundance and turnover remodelling during oncogenic transformation of human breast epithelial cells
Source: Wellcome Open Res. 2018 May 2;3:51. [Version 1] doi: 10.12688/wellcomeopenres.14392.1 (PMC5989152; doi:10.12688/wellcomeopenres.14392.1)
Supplement: Supplementary file 8 [file wellcomeopenres-3-15665-s0007.tgz › 2c4dd7f0-73f8-4c5d-9c4f-2f61338a99f0.xlsx]

## Sheet: 0.01 cutoff
Uniprot	Gene	Rep1	Rep2	Rep3	P	P_adj	mean	SD	timepoint	meanRatio	Base_Uniprot
P29508	NA	7.452	7.519	7.693	9.74e-05	0.275	7.55	0.112	t5	7.55467	P29508
P17275	JUNB	2.531	2.469	2.492	0.00027	0.195	2.5	0.0426	t6	2.49733	P17275
P02774-2	NA	0.083	0.071	0.055	0.000472	0.195	0.0697	0.035	t6	0.0696667	P02774
P01008	NA	0.061	0.041	0.034	0.000477	0.128	0.0453	0.0361	t7	0.0453333	P01008
Q3KR37-2	GRAMD1B	4.119	4.212	4.392	0.000488	0.275	4.24	0.124	t5	4.241	Q3KR37
Q16527	CSRP2	2.191	2.232	2.268	0.0005	0.128	2.23	0.0477	t7	2.23033	Q16527
Q8NF67	NA	3.951	3.721	3.907	0.000502	0.128	3.86	0.111	t7	3.85967	Q8NF67
P29508	NA	11.324	10.684	10.482	0.000503	0.195	10.8	0.382	t6	10.83	P29508
Q8IYE0-2	NA	0.086	0.058	0.104	0.000504	0.539	0.0827	0.0357	t2	0.0826667	Q8IYE0
P21580	TNFAIP3	2.371	2.283	2.365	0.000551	0.128	2.34	0.0545	t7	2.33967	P21580
P36222	CHI3L1	6.315	6.719	6.808	0.000557	0.275	6.61	0.23	t5	6.614	P36222
P38571-2	LIPA	0.253	0.253	0.263	0.000664	0.195	0.256	0.0332	t6	0.256333	P38571
P47929	NA	0.208	0.217	0.185	0.000673	0.195	0.203	0.0358	t6	0.203333	P47929
P08648	ITGA5	2.062	2.145	2.083	0.000685	0.195	2.1	0.0498	t6	2.09667	P08648
P00325	ADH1B	0.088	0.068	0.122	0.000694	0.128	0.0927	0.0414	t7	0.0926667	P00325
P53814	NA	4.344	4.113	4.03	0.0007	0.128	4.16	0.145	t7	4.16233	P53814
O95994	AGR2	0.13	0.144	0.188	0.000821	0.195	0.154	0.042	t6	0.154	O95994
Q7Z4I7-4	NA	0.019	0.074	0.089	0.000821	0.128	0.0607	0.0467	t7	0.0606667	Q7Z4I7
O94808	GFPT2	2.159	2.25	2.275	0.000826	0.275	2.23	0.0612	t5	2.228	O94808
Q9NQ84	GPRC5C	0.243	0.273	0.274	0.000853	0.128	0.263	0.0373	t7	0.263333	Q9NQ84
Q03001-8	NA	0.093	0.149	0.151	0.000869	0.128	0.131	0.0444	t7	0.131	Q03001
P0C0L5	NA	0.172	0.228	0.199	0.000907	0.128	0.2	0.0418	t7	0.199667	P0C0L5
Q9BQ70	TCF25	0.303	0.298	0.327	0.000934	0.128	0.309	0.0366	t7	0.309333	Q9BQ70
P00751	NA	2.066	2.18	2.142	0.000941	0.195	2.13	0.06	t6	2.12933	P00751
Q13884	SNTB1	0.328	0.349	0.34	0.000946	0.128	0.339	0.0352	t7	0.339	Q13884
Q9Y2G9-3	SBNO2	2.089	1.99	2.019	0.000968	0.128	2.03	0.0557	t7	2.03267	Q9Y2G9
P01008	NA	0.043	0.126	0.06	0.000983	0.195	0.0763	0.0502	t6	0.0763333	P01008
P05362	ICAM1	2.29	2.254	2.159	0.001	0.128	2.23	0.0678	t7	2.23433	P05362
O00560	SDCBP	0.391	0.389	0.37	0.00103	0.195	0.383	0.0343	t6	0.383333	O00560
Q05586-2	NA	0.062	0.135	0.043	0.00104	0.539	0.08	0.0514	t2	0.08	Q05586
P01584	IL1B	2.537	2.454	2.641	0.00105	0.275	2.54	0.0868	t5	2.544	P01584
Q8NHP8	PLBD2	0.279	0.312	0.321	0.00105	0.128	0.304	0.039	t7	0.304	Q8NHP8
Q9C004	SPRY4	0.476	0.484	0.475	0.00109	0.539	0.478	0.0298	t2	0.478333	Q9C004
Q13751	LAMB3	7.235	6.603	6.538	0.00111	0.128	6.79	0.335	t7	6.792	Q13751
P01024	C3	0.246	0.28	0.303	0.00113	0.128	0.276	0.0421	t7	0.276333	P01024
Q9Y2H5	PLEKHA6	0.378	0.372	0.401	0.00117	0.128	0.384	0.0365	t7	0.383667	Q9Y2H5
O76070	SNCG	0.336	0.331	0.373	0.00121	0.128	0.347	0.0394	t7	0.346667	O76070
P22304	IDS	0.406	0.419	0.428	0.00123	0.128	0.418	0.0353	t7	0.417667	P22304
Q8IZJ1-2	UNC5B	0.427	0.403	0.41	0.00123	0.128	0.413	0.0357	t7	0.413333	Q8IZJ1
Q8TDM6	NA	0.275	0.308	0.338	0.00126	0.195	0.307	0.0427	t6	0.307	Q8TDM6
Q15398-3	DLGAP5	2.239	2.226	2.1	0.0013	0.195	2.19	0.0742	t6	2.18833	Q15398
P11388	NA	2.525	2.749	2.628	0.00131	0.195	2.63	0.103	t6	2.634	P11388
Q16854	DGUOK	0.218	0.294	0.244	0.00131	0.195	0.252	0.0469	t6	0.252	Q16854
Q9NUD5	ZCCHC3	0.331	0.381	0.36	0.00131	0.128	0.357	0.0404	t7	0.357333	Q9NUD5
O60669	SLC16A7	0.325	0.348	0.288	0.00133	0.128	0.32	0.043	t7	0.320333	O60669
P15313	ATP6V1B1	0.135	0.211	0.218	0.00135	0.195	0.188	0.0517	t6	0.188	P15313
P29728	OAS2	0.253	0.318	0.309	0.00139	0.128	0.293	0.0457	t7	0.293333	P29728
Q8TDM6	NA	0.33	0.346	0.284	0.00139	0.128	0.32	0.044	t7	0.32	Q8TDM6
Q9ULW0	TPX2	2.759	2.847	2.601	0.00141	0.195	2.74	0.113	t6	2.73567	Q9ULW0
P11802	CDK4	0.492	0.474	0.476	0.00142	0.195	0.481	0.0339	t6	0.480667	P11802
P35321	SPRR1A	0.252	0.244	0.315	0.00143	0.128	0.27	0.0479	t7	0.270333	P35321
Q8TC05-4	NA	0.137	0.027	0.121	0.00145	0.518	0.095	0.0597	t4	0.095	Q8TC05
P09769	FGR	0.3	0.336	0.372	0.00145	0.275	0.336	0.0438	t5	0.336	P09769
Q53QV2	LBH	0.424	0.459	0.421	0.00147	0.195	0.435	0.0376	t6	0.434667	Q53QV2
O00418	EEF2K	0.363	0.328	0.296	0.00148	0.128	0.329	0.0447	t7	0.329	O00418
Q92626	PXDN	0.49	0.476	0.478	0.00148	0.128	0.481	0.0347	t7	0.481333	Q92626
Q658P3	NA	0.426	0.448	0.461	0.0015	0.128	0.445	0.0373	t7	0.445	Q658P3
P07711	CTSL	9.454	10.51	10.84	0.00153	0.195	10.3	0.628	t6	10.268	P07711
P50225	SULT1A1	0.479	0.469	0.444	0.00153	0.195	0.464	0.0364	t6	0.464	P50225
P52569	NA	0.465	0.488	0.469	0.00153	0.128	0.474	0.0357	t7	0.474	P52569
P16870-2	CPE	0.241	0.254	0.319	0.00155	0.128	0.271	0.0497	t7	0.271333	P16870
Q9UJJ9	GNPTG	0.387	0.396	0.435	0.00155	0.128	0.406	0.0406	t7	0.406	Q9UJJ9
P55011-3	SLC12A2	0.492	0.5	0.481	0.00157	0.128	0.491	0.035	t7	0.491	P55011
Q96B54	ZNF428	0.373	0.302	0.316	0.00159	0.195	0.33	0.0463	t6	0.330333	Q96B54
P49888	SULT1E1	0.226	0.312	0.256	0.00159	0.128	0.265	0.0509	t7	0.264667	P49888
P03372-3	ESR1	2.655	2.702	2.465	0.00164	0.275	2.61	0.113	t5	2.60733	P03372
Q9NYB9-2	ABI2	0.375	0.375	0.313	0.00169	0.128	0.354	0.046	t7	0.354333	Q9NYB9
P29373	CRABP2	0.415	0.458	0.455	0.0017	0.128	0.443	0.0399	t7	0.442667	P29373
P49888	SULT1E1	0.273	0.355	0.342	0.00172	0.518	0.323	0.0487	t4	0.323333	P49888
P98179	RBM3	0.429	0.383	0.44	0.00173	0.195	0.417	0.042	t6	0.417333	P98179
P00738	NA	0.438	0.364	0.39	0.00176	0.539	0.397	0.0439	t2	0.397333	P00738
Q9NQ84	GPRC5C	0.364	0.385	0.435	0.00176	0.275	0.395	0.0441	t5	0.394667	Q9NQ84
Q9NQ84	GPRC5C	0.278	0.324	0.228	0.00178	0.195	0.277	0.053	t6	0.276667	Q9NQ84
Q5SGD2	PPM1L	0.435	0.367	0.391	0.00181	0.195	0.398	0.0444	t6	0.397667	Q5SGD2
Q8NC60	NOA1	0.421	0.352	0.385	0.00181	0.128	0.386	0.0453	t7	0.386	Q8NC60
Q6UWF9	NA	0.436	0.412	0.467	0.00182	0.128	0.438	0.0416	t7	0.438333	Q6UWF9
P51688	SGSH	0.471	0.486	0.51	0.00184	0.128	0.489	0.0381	t7	0.489	P51688
P35869	AHR	0.397	0.339	0.411	0.00189	0.195	0.382	0.0466	t6	0.382333	P35869
Q03001-8	NA	0.132	0.2	0.25	0.0019	0.195	0.194	0.0609	t6	0.194	Q03001
P04920-2	SLC4A2	0.412	0.371	0.438	0.0019	0.128	0.407	0.0449	t7	0.407	P04920
Q03001-3	NA	0.174	0.199	0.281	0.00191	0.128	0.218	0.0592	t7	0.218	Q03001
P49447	CYB561	0.453	0.39	0.405	0.00192	0.128	0.416	0.0444	t7	0.416	P49447
P15407	FOSL1	3.893	3.519	3.974	0.00193	0.128	3.8	0.213	t7	3.79533	P15407
P01024	C3	0.386	0.355	0.431	0.00195	0.195	0.391	0.0466	t6	0.390667	P01024
O15195-2	VILL	0.393	0.316	0.376	0.00195	0.128	0.362	0.0488	t7	0.361667	O15195
P11137-3	MAP2	0.522	0.488	0.485	0.00195	0.128	0.498	0.0384	t7	0.498333	P11137
Q05655	PRKCD	0.438	0.434	0.485	0.00195	0.128	0.452	0.042	t7	0.452333	Q05655
O00560	SDCBP	0.5	0.502	0.451	0.00196	0.275	0.484	0.0396	t5	0.484333	O00560
Q6P087-2	RPUSD3	0.472	0.503	0.513	0.00196	0.128	0.496	0.0387	t7	0.496	Q6P087
A8K2U0	NA	0.291	0.219	0.318	0.00198	0.128	0.276	0.0559	t7	0.276	A8K2U0
Q8IV08	PLD3	0.462	0.486	0.509	0.00198	0.128	0.486	0.0396	t7	0.485667	Q8IV08
P21817-3	RYR1	2.921	3.237	3.257	0.002	0.518	3.14	0.166	t4	3.13833	P21817
P41219	PRPH	0.168	0.088	0.019	0.00203	0.539	0.0917	0.071	t2	0.0916667	P41219
P98179	RBM3	0.157	0.184	0.272	0.00203	0.128	0.204	0.0622	t7	0.204333	P98179
Q99808-2	NA	0.298	0.376	0.292	0.00203	0.128	0.322	0.053	t7	0.322	Q99808
P22304	IDS	0.42	0.452	0.484	0.00204	0.195	0.452	0.043	t6	0.452	P22304
P01130-3	NA	2.223	2.099	2.302	0.00205	0.128	2.21	0.0949	t7	2.208	P01130
P01040	CSTA	0.414	0.438	0.478	0.00208	0.128	0.443	0.0441	t7	0.443333	P01040
Q9NYB9-2	ABI2	0.298	0.292	0.38	0.0021	0.195	0.323	0.0538	t6	0.323333	Q9NYB9
P49716	CEBPD	0.285	0.379	0.321	0.0021	0.128	0.328	0.0533	t7	0.328333	P49716
Q8N3Y7	SDR16C5	2.644	2.863	2.967	0.00214	0.195	2.82	0.147	t6	2.82467	Q8N3Y7
P22681	CBL	0.497	0.438	0.494	0.00215	0.275	0.476	0.0421	t5	0.476333	P22681
Q8WTR2-2	DUSP19	0.495	0.442	0.49	0.00218	0.128	0.476	0.0424	t7	0.475667	Q8WTR2
Q9HBL8	NMRAL1	0.501	0.451	0.444	0.00219	0.128	0.465	0.0434	t7	0.465333	Q9HBL8
Q9UM54-1	MYO6	0.441	0.366	0.422	0.00219	0.128	0.41	0.0479	t7	0.409667	Q9UM54
P33993	MCM7	0.529	0.479	0.489	0.00223	0.128	0.499	0.041	t7	0.499	P33993
Q9BU68	PRR15L	0.088	0.141	0.228	0.00227	0.128	0.152	0.07	t7	0.152333	Q9BU68
P43353	ALDH3B1	0.33	0.402	0.414	0.00228	0.195	0.382	0.0513	t6	0.382	P43353
Q9NUL7	DDX28	0.49	0.422	0.443	0.00228	0.128	0.452	0.0455	t7	0.451667	Q9NUL7
P58335-4	ANTXR2	3.989	4.498	3.968	0.0023	0.195	4.15	0.262	t6	4.15167	P58335
Q68CZ2	TNS3	0.344	0.434	0.378	0.00231	0.195	0.385	0.0513	t6	0.385333	Q68CZ2
Q86XI8	C19orf68	0.292	0.381	0.373	0.00233	0.128	0.349	0.0546	t7	0.348667	Q86XI8
P33992	MCM5	0.412	0.484	0.453	0.00234	0.128	0.45	0.0462	t7	0.449667	P33992
P36269	GGT5	0.496	0.447	0.505	0.00234	0.128	0.483	0.0435	t7	0.482667	P36269
P11802	CDK4	0.463	0.391	0.452	0.00238	0.128	0.435	0.0478	t7	0.435333	P11802
Q9Y2D8-2	NA	0.457	0.411	0.487	0.00241	0.195	0.452	0.0467	t6	0.451667	Q9Y2D8
O15327	INPP4B	0.495	0.424	0.464	0.00241	0.128	0.461	0.0459	t7	0.461	O15327
P35321	SPRR1A	0.264	0.231	0.35	0.00243	0.275	0.282	0.0614	t5	0.281667	P35321
O43312-4	MTSS1	2.081	2.26	2.073	0.00243	0.195	2.14	0.0973	t6	2.138	O43312
Q9BXS6-3	NA	2.025	2.189	2.01	0.00244	0.195	2.07	0.0921	t6	2.07467	Q9BXS6
P98155-2	VLDLR	2.254	2.239	2.464	0.00249	0.128	2.32	0.114	t7	2.319	P98155
Q99674	CGREF1	0.531	0.469	0.497	0.00249	0.128	0.499	0.0434	t7	0.499	Q99674
Q9ULK5	VANGL2	0.51	0.497	0.447	0.00249	0.128	0.485	0.0446	t7	0.484667	Q9ULK5
P01008	NA	0.265	0.129	0.232	0.00252	0.468	0.209	0.069	t3	0.208667	P01008
Q9Y5J9	TIMM8B	0.435	0.506	0.476	0.00252	0.128	0.472	0.0459	t7	0.472333	Q9Y5J9
Q9NYB9-2	ABI2	0.362	0.375	0.454	0.00256	0.275	0.397	0.053	t5	0.397	Q9NYB9
P01023	A2M	0.207	0.258	0.114	0.00259	0.195	0.193	0.0713	t6	0.193	P01023
Q16649	NFIL3	0.474	0.399	0.464	0.0026	0.128	0.446	0.049	t7	0.445667	Q16649
P49716	CEBPD	0.388	0.477	0.442	0.0027	0.195	0.436	0.0509	t6	0.435667	P49716
Q63ZY3-3	KANK2	0.441	0.518	0.477	0.00277	0.128	0.479	0.0477	t7	0.478667	Q63ZY3
P27338	MAOB	0.522	0.453	0.513	0.00279	0.195	0.496	0.0462	t6	0.496	P27338
Q08431-2	MFGE8	0.261	0.297	0.382	0.0028	0.195	0.313	0.063	t6	0.313333	Q08431
Q3SY56	SP6	0.403	0.482	0.482	0.00281	0.275	0.456	0.0501	t5	0.455667	Q3SY56
P50548	ERF	0.53	0.494	0.453	0.00282	0.195	0.492	0.0468	t6	0.492333	P50548
P31944	CASP14	0.345	0.402	0.286	0.00284	0.128	0.344	0.0607	t7	0.344333	P31944
O43474-4	NA	0.461	0.375	0.454	0.00285	0.195	0.43	0.0528	t6	0.43	O43474
P22528	SPRR1B	0.424	0.338	0.43	0.00287	0.128	0.397	0.0561	t7	0.397333	P22528
P48594	SERPINB4	6.827	7.979	6.821	0.00288	0.275	7.21	0.578	t5	7.209	P48594
Q13228-4	SELENBP1	0.322	0.379	0.432	0.00294	0.128	0.378	0.0585	t7	0.377667	Q13228
Q8WZA9	IRGQ	0.529	0.463	0.456	0.00294	0.128	0.483	0.0487	t7	0.482667	Q8WZA9
Q13884	SNTB1	0.446	0.367	0.46	0.00297	0.195	0.424	0.0544	t6	0.424333	Q13884
Q03001-3	NA	0.158	0.23	0.31	0.00305	0.195	0.233	0.0736	t6	0.232667	Q03001
P35869	AHR	0.399	0.293	0.284	0.00308	0.128	0.325	0.065	t7	0.325333	P35869
Q9H3G5	CPVL	0.502	0.455	0.536	0.00315	0.128	0.498	0.049	t7	0.497667	Q9H3G5
P01009	NA	3.802	4.087	3.463	0.00317	0.275	3.78	0.272	t5	3.784	P01009
O95503	CBX6	0.46	0.54	0.48	0.00318	0.128	0.493	0.0496	t7	0.493333	O95503
P27701-2	CD82	0.382	0.34	0.452	0.00319	0.128	0.391	0.0597	t7	0.391333	P27701
Q96AH8	RAB7B	0.336	0.443	0.347	0.00319	0.128	0.375	0.0613	t7	0.375333	Q96AH8
O00560	SDCBP	0.307	0.418	0.398	0.00321	0.128	0.374	0.0615	t7	0.374333	O00560
P12109	COL6A1	0.399	0.362	0.469	0.00321	0.128	0.41	0.0581	t7	0.41	P12109
Q9C004	SPRY4	0.523	0.443	0.438	0.00326	0.195	0.468	0.0528	t6	0.468	Q9C004
P31321	PRKAR1B	0.43	0.373	0.48	0.00327	0.195	0.428	0.0568	t6	0.427667	P31321
Q9UK73	FEM1B	0.357	0.321	0.439	0.00328	0.128	0.372	0.0625	t7	0.372333	Q9UK73
O75629	CREG1	0.346	0.203	0.228	0.00334	0.128	0.259	0.0744	t7	0.259	O75629
Q96R06	SPAG5	2.711	3.011	3.152	0.00338	0.195	2.96	0.198	t6	2.958	Q96R06
Q9HCH5-6	NA	0.178	0.333	0.255	0.00339	0.128	0.255	0.0753	t7	0.255333	Q9HCH5
Q99808	SLC29A1	0.486	0.418	0.514	0.00347	0.195	0.473	0.0539	t6	0.472667	Q99808
Q8WWA1-2	TMEM40	0.505	0.424	0.405	0.00352	0.128	0.445	0.0572	t7	0.444667	Q8WWA1
P51178-2	PLCD1	0.418	0.352	0.468	0.00355	0.128	0.413	0.0608	t7	0.412667	P51178
Q9BQ70	TCF25	0.455	0.508	0.402	0.00356	0.195	0.455	0.0564	t6	0.455	Q9BQ70
O43657	TSPAN6	0.46	0.395	0.499	0.00356	0.128	0.451	0.0568	t7	0.451333	O43657
O14965	NA	2.995	2.965	2.6	0.0036	0.195	2.85	0.193	t6	2.85333	O14965
P15289	ARSA	0.501	0.419	0.394	0.0036	0.195	0.438	0.0586	t6	0.438	P15289
P50225	SULT1A1	0.496	0.388	0.419	0.0036	0.128	0.434	0.059	t7	0.434333	P50225
P07476	IVL	0.384	0.241	0.276	0.00361	0.128	0.3	0.073	t7	0.300333	P07476
Q13753	LAMC2	3.488	3.181	2.959	0.00367	0.128	3.21	0.233	t7	3.20933	Q13753
P20393	NR1D1	2.54	2.396	2.212	0.0037	0.195	2.38	0.146	t6	2.38267	P20393
P09758	TACSTD2	0.262	0.314	0.406	0.00377	0.128	0.327	0.0717	t7	0.327333	P09758
Q8N5S9	CAMKK1	0.412	0.485	0.513	0.00377	0.128	0.47	0.0565	t7	0.47	Q8N5S9
Q8NCY6	MSANTD4	0.447	0.397	0.507	0.00377	0.128	0.45	0.0586	t7	0.450333	Q8NCY6
P37059	HSD17B2	3.114	3.671	3.262	0.00381	0.195	3.35	0.252	t6	3.349	P37059
O60268-3	KIAA0513	0.436	0.525	0.425	0.00382	0.195	0.462	0.0577	t6	0.462	O60268
Q7RTN6-6	NA	0.344	0.285	0.426	0.00382	0.195	0.352	0.0696	t6	0.351667	Q7RTN6
Q05516	ZBTB16	0.3	0.438	0.356	0.00385	0.195	0.365	0.0685	t6	0.364667	Q05516
Q96IF1	AJUBA	0.396	0.476	0.502	0.00389	0.128	0.458	0.0587	t7	0.458	Q96IF1
Q14574	DSC3	0.366	0.404	0.486	0.0039	0.128	0.419	0.0631	t7	0.418667	Q14574
Q96NY8	PVRL4	0.416	0.524	0.49	0.00391	0.275	0.477	0.0569	t5	0.476667	Q96NY8
Q8TDM6	NA	0.43	0.431	0.531	0.004	0.275	0.464	0.0589	t5	0.464	Q8TDM6
Q9C004	SPRY4	0.388	0.373	0.492	0.00404	0.468	0.418	0.0643	t3	0.417667	Q9C004
Q9Y2G9-3	SBNO2	2.346	2.603	2.266	0.00408	0.195	2.4	0.156	t6	2.405	Q9Y2G9
O60890	OPHN1	0.456	0.327	0.418	0.0041	0.128	0.4	0.0667	t7	0.400333	O60890
P49862	KLK7	0.427	0.497	0.538	0.00417	0.275	0.487	0.0575	t5	0.487333	P49862
Q8N142	NA	0.514	0.52	0.424	0.00417	0.128	0.486	0.0577	t7	0.486	Q8N142
Q99576-3	TSC22D3	0.464	0.375	0.497	0.0042	0.518	0.445	0.0624	t4	0.445333	Q99576
Q9Y4C2	NA	0.459	0.425	0.535	0.00422	0.128	0.473	0.0595	t7	0.473	Q9Y4C2
Q13444-10	NA	0.534	0.483	0.423	0.00425	0.128	0.48	0.0589	t7	0.48	Q13444
P25311	AZGP1	0.303	0.212	0.378	0.00426	0.128	0.298	0.0796	t7	0.297667	P25311
Q8IX03	WWC1	2.435	2.179	2.523	0.00434	0.275	2.38	0.158	t5	2.379	Q8IX03
P21926	CD9	0.266	0.357	0.42	0.00434	0.195	0.348	0.0747	t6	0.347667	P21926
O00560-2	SDCBP	0.37	0.4	0.5	0.0044	0.275	0.423	0.0665	t5	0.423333	O00560
Q9Y337	KLK5	0.295	0.19	0.363	0.00441	0.128	0.283	0.0828	t7	0.282667	Q9Y337
Q8WWA1-3	TMEM40	0.495	0.363	0.427	0.00448	0.128	0.428	0.0665	t7	0.428333	Q8WWA1
Q6ZVX7	NCCRP1	0.363	0.224	0.372	0.00452	0.128	0.32	0.0795	t7	0.319667	Q6ZVX7
O00560-2	SDCBP	0.288	0.439	0.383	0.00454	0.195	0.37	0.0738	t6	0.37	O00560
O60669	SLC16A7	0.397	0.515	0.486	0.00454	0.195	0.466	0.0626	t6	0.466	O60669
Q9BU68	PRR15L	0.222	0.246	0.387	0.00456	0.195	0.285	0.0839	t6	0.285	Q9BU68
P07476	IVL	0.496	0.365	0.463	0.00469	0.275	0.441	0.0665	t5	0.441333	P07476
P28845	HSD11B1	2.634	3.146	2.868	0.00471	0.128	2.88	0.225	t7	2.88267	P28845
O76082	SLC22A5	0.351	0.492	0.408	0.00472	0.195	0.417	0.0697	t6	0.417	O76082
O75953	DNAJB5	3.047	2.553	2.822	0.00476	0.195	2.81	0.217	t6	2.80733	O75953
Q9NYZ3	NA	2.909	3.074	3.484	0.00476	0.195	3.16	0.259	t6	3.15567	Q9NYZ3
P14635	CCNB1	2.513	2.76	2.995	0.00479	0.195	2.76	0.211	t6	2.756	P14635
Q9NZT1	CALML5	0.411	0.242	0.294	0.00479	0.128	0.316	0.0823	t7	0.315667	Q9NZT1
Q9NQ84	GPRC5C	0.462	0.457	0.564	0.00481	0.468	0.494	0.061	t3	0.494333	Q9NQ84
P27338	MAOB	0.439	0.469	0.56	0.00488	0.539	0.489	0.062	t2	0.489333	P27338
P28300	LOX	1.956	2.239	2.202	0.00488	0.128	2.13	0.137	t7	2.13233	P28300
P49888	SULT1E1	0.358	0.379	0.495	0.00492	0.195	0.411	0.0718	t6	0.410667	P49888
P52732	KIF11	2.347	2.025	2.163	0.00492	0.195	2.18	0.144	t6	2.17833	P52732
O76082	SLC22A5	0.315	0.369	0.468	0.00495	0.128	0.384	0.0753	t7	0.384	O76082
P22694-4	NA	0.481	0.336	0.423	0.00495	0.128	0.413	0.0718	t7	0.413333	P22694
O76070	SNCG	0.394	0.367	0.504	0.00497	0.195	0.422	0.0709	t6	0.421667	O76070
P54753	EPHB3	0.394	0.474	0.523	0.00499	0.128	0.464	0.0659	t7	0.463667	P54753
P11137-4	MAP2	0.501	0.517	0.399	0.00503	0.128	0.472	0.065	t7	0.472333	P11137
P00749-2	PLAU	3.98	4.919	4.265	0.00504	0.128	4.39	0.418	t7	4.388	P00749
Q9C004	SPRY4	0.478	0.328	0.353	0.00505	0.518	0.386	0.0759	t4	0.386333	Q9C004
Q08431-2	MFGE8	0.466	0.347	0.314	0.00505	0.128	0.376	0.0771	t7	0.375667	Q08431
Q9BY76	NA	5.19	5.799	6.575	0.00509	0.195	5.85	0.602	t6	5.85467	Q9BY76
O15075-2	DCLK1	0.211	0.138	0.342	0.00512	0.128	0.23	0.0958	t7	0.230333	O15075
P51797	NA	2.662	2.32	2.303	0.00518	0.128	2.43	0.179	t7	2.42833	P51797
P51170	NA	0.439	0.348	0.497	0.00523	0.275	0.428	0.0719	t5	0.428	P51170
Q08380	LGALS3BP	0.495	0.543	0.417	0.00523	0.128	0.485	0.0647	t7	0.485	Q08380
Q53EL6-2	PDCD4	0.321	0.465	0.438	0.00524	0.128	0.408	0.0745	t7	0.408	Q53EL6
P27930	IL1R2	0.413	0.471	0.315	0.00527	0.195	0.4	0.0758	t6	0.399667	P27930
Q9NZI5	NA	0.406	0.335	0.488	0.00527	0.128	0.41	0.0745	t7	0.409667	Q9NZI5
Q9UBN4-6	NA	0.373	0.386	0.511	0.0054	0.195	0.423	0.0737	t6	0.423333	Q9UBN4
Q9HCH5-14	NA	0.398	0.471	0.536	0.00544	0.195	0.468	0.0682	t6	0.468333	Q9HCH5
O14503	BHLHE40	2.427	2.071	2.214	0.00545	0.128	2.24	0.159	t7	2.23733	O14503
Q8IX18-3	DHX40	0.45	0.307	0.289	0.00545	0.128	0.349	0.0836	t7	0.348667	Q8IX18
Q16625	NA	0.373	0.413	0.517	0.00548	0.128	0.434	0.0728	t7	0.434333	Q16625
Q96B54	ZNF428	0.343	0.321	0.476	0.00553	0.128	0.38	0.0802	t7	0.38	Q96B54
P25311	AZGP1	0.35	0.383	0.503	0.00555	0.275	0.412	0.0762	t5	0.412	P25311
P21397	MAOA	0.412	0.46	0.547	0.00556	0.128	0.473	0.0683	t7	0.473	P21397
Q9BSK4	FEM1A	0.504	0.427	0.351	0.00559	0.128	0.427	0.0745	t7	0.427333	Q9BSK4
P12755	SKI	0.469	0.421	0.556	0.00565	0.195	0.482	0.0678	t6	0.482	P12755
P51178-2	PLCD1	0.429	0.408	0.543	0.00571	0.195	0.46	0.071	t6	0.46	P51178
Q7L5L3	GDPD3	0.427	0.366	0.517	0.00571	0.128	0.437	0.0741	t7	0.436667	Q7L5L3
P78545-2	NA	0.351	0.337	0.491	0.00573	0.275	0.393	0.0799	t5	0.393	P78545
Q3KR37-2	GRAMD1B	5.313	4.408	4.293	0.00577	0.128	4.67	0.485	t7	4.67133	Q3KR37
Q8N531-2	FBXL6	0.564	0.493	0.432	0.00577	0.128	0.496	0.0666	t7	0.496333	Q8N531
P37173	TGFBR2	0.489	0.326	0.376	0.0058	0.128	0.397	0.0799	t7	0.397	P37173
Q99576-3	TSC22D3	0.222	0.305	0.417	0.00581	0.195	0.315	0.0909	t6	0.314667	Q99576
Q9H8H3	METTL7A	0.391	0.458	0.536	0.00582	0.128	0.462	0.0715	t7	0.461667	Q9H8H3
P20742	PZP	0.275	0.048	0.055	0.00583	0.468	0.126	0.116	t3	0.126	P20742
P52823	STC1	10.547	11.358	13.757	0.00583	0.195	11.9	1.45	t6	11.8873	P52823
P01583	IL1A	6.29	5.019	6.342	0.00585	0.128	5.88	0.65	t7	5.88367	P01583
P49888	SULT1E1	0.35	0.382	0.507	0.00586	0.275	0.413	0.0782	t5	0.413	P49888
Q86UY5	FAM83A	4.278	5.025	5.474	0.00589	0.195	4.93	0.524	t6	4.92567	Q86UY5
Q9UN19-2	NA	0.471	0.378	0.524	0.0059	0.128	0.458	0.0725	t7	0.457667	Q9UN19
P48594	SERPINB4	8.729	11.374	9.445	0.00593	0.195	9.85	1.19	t6	9.84933	P48594
O15195-2	VILL	0.472	0.428	0.565	0.00599	0.195	0.488	0.0689	t6	0.488333	O15195
P15104	GLUL	0.322	0.448	0.476	0.006	0.128	0.415	0.0788	t7	0.415333	P15104
Q8N126	NA	0.4	0.363	0.519	0.00611	0.195	0.427	0.0779	t6	0.427333	Q8N126
P49674	CSNK1E	3.68	3.393	2.953	0.00612	0.128	3.34	0.319	t7	3.342	P49674
Q68CZ2	TNS3	0.316	0.484	0.419	0.00613	0.128	0.406	0.0809	t7	0.406333	Q68CZ2
Q9BY76	NA	5.502	4.917	4.276	0.00615	0.275	4.9	0.532	t5	4.89833	Q9BY76
Q9P2F8	SIPA1L2	2.447	2.223	2.063	0.00618	0.195	2.24	0.17	t6	2.24433	Q9P2F8
P48730-2	CSNK1D	2.433	2.641	2.953	0.00618	0.128	2.68	0.229	t7	2.67567	P48730
Q96PN7	TRERF1	0.406	0.496	0.548	0.00622	0.128	0.483	0.0709	t7	0.483333	Q96PN7
O60911	CTSV	0.526	0.371	0.459	0.00626	0.128	0.452	0.0754	t7	0.452	O60911
P09913	IFIT2	0.525	0.366	0.442	0.00631	0.128	0.444	0.0768	t7	0.444333	P09913
Q99576-3	TSC22D3	0.172	0.333	0.375	0.00632	0.275	0.293	0.0978	t5	0.293333	Q99576
Q07352	ZFP36L1	4.038	5.176	4.51	0.00636	0.128	4.57	0.496	t7	4.57467	Q07352
Q8N474	SFRP1	0.438	0.239	0.336	0.0064	0.195	0.338	0.0922	t6	0.337667	Q8N474
P05121-2	SERPINE1	2.376	2.34	2.775	0.0066	0.195	2.5	0.212	t6	2.497	P05121
P43003-2	SLC1A3	0.556	0.479	0.404	0.0066	0.195	0.48	0.0736	t6	0.479667	P43003
O75936	BBOX1	0.103	0.153	0.34	0.00661	0.128	0.199	0.113	t7	0.198667	O75936
Q9H2F3	HSD3B7	3.052	2.594	2.544	0.00661	0.128	2.73	0.245	t7	2.73	Q9H2F3
P04920-2	SLC4A2	0.389	0.455	0.547	0.00666	0.195	0.464	0.0762	t6	0.463667	P04920
Q8NHP8	PLBD2	0.401	0.418	0.55	0.00677	0.195	0.456	0.0779	t6	0.456333	Q8NHP8
Q9NXG6	P4HTM	0.537	0.451	0.374	0.0068	0.128	0.454	0.0784	t7	0.454	Q9NXG6
P09914	IFIT1	0.411	0.564	0.497	0.00681	0.275	0.491	0.0732	t5	0.490667	P09914
Q9H190	SDCBP2	2.641	2.211	2.302	0.00683	0.128	2.38	0.199	t7	2.38467	Q9H190
Q05516	ZBTB16	0.567	0.42	0.509	0.00692	0.128	0.499	0.0726	t7	0.498667	Q05516
Q08477-2	CYP4F3	0.073	0.296	0.04	0.00694	0.128	0.136	0.125	t7	0.136333	Q08477
Q6ZVX7	NCCRP1	0.328	0.259	0.462	0.00697	0.275	0.35	0.0945	t5	0.349667	Q6ZVX7
P17275	JUNB	2.336	2.185	1.955	0.00701	0.275	2.16	0.169	t5	2.15867	P17275
Q9Y2H5	PLEKHA6	0.38	0.387	0.535	0.00703	0.195	0.434	0.0826	t6	0.434	Q9Y2H5
P01100	FOS	2.938	2.588	2.396	0.00706	0.275	2.64	0.24	t5	2.64067	P01100
P81605	DCD	0.217	0.386	0.415	0.00717	0.518	0.339	0.0974	t4	0.339333	P81605
P18564	ITGB6	2.754	2.916	2.364	0.00721	0.128	2.68	0.248	t7	2.678	P18564
P51178-2	PLCD1	0.468	0.404	0.566	0.00722	0.275	0.479	0.0771	t5	0.479333	P51178
O95067	CCNB2	2.37	2.426	2.028	0.00728	0.195	2.27	0.189	t6	2.27467	O95067
Q14512	FGFBP1	0.439	0.309	0.489	0.00729	0.128	0.412	0.0874	t7	0.412333	Q14512
Q9BY76	NA	6.093	4.636	5.167	0.0073	0.128	5.3	0.639	t7	5.29867	Q9BY76
P29508	NA	13.503	10.086	10.816	0.00731	0.128	11.5	1.56	t7	11.4683	P29508
Q13111	CHAF1A	0.355	0.348	0.515	0.00733	0.128	0.406	0.0886	t7	0.406	Q13111
Q86V15	NA	0.459	0.436	0.582	0.00739	0.128	0.492	0.076	t7	0.492333	Q86V15
Q9UEY8-2	ADD3	0.397	0.496	0.557	0.00747	0.128	0.483	0.0778	t7	0.483333	Q9UEY8
P07339	CTSD	0.408	0.458	0.568	0.00748	0.128	0.478	0.0786	t7	0.478	P07339
Q86UY5	FAM83A	6.314	4.831	5.19	0.00751	0.128	5.45	0.671	t7	5.445	Q86UY5
Q8N126	NA	0.469	0.335	0.506	0.00751	0.128	0.437	0.085	t7	0.436667	Q8N126
Q9UBQ6	EXTL2	0.526	0.35	0.456	0.00751	0.128	0.444	0.0839	t7	0.444	Q9UBQ6
P23142	NA	0.439	0.381	0.552	0.00764	0.128	0.457	0.0826	t7	0.457333	P23142
P53814	NA	4.613	5.547	4.252	0.00765	0.195	4.8	0.58	t6	4.804	P53814
Q9NZP8	C1RL	0.366	0.467	0.256	0.00772	0.128	0.363	0.0975	t7	0.363	Q9NZP8
Q86UY5	FAM83A	3.475	3.846	2.989	0.00774	0.275	3.44	0.373	t5	3.43667	Q86UY5
Q9NQS7-2	INCENP	2.168	2.482	2.666	0.00774	0.195	2.44	0.221	t6	2.43867	Q9NQS7
O76041-2	NEBL	0.385	0.439	0.557	0.00778	0.195	0.46	0.083	t6	0.460333	O76041
Q6ZMT4	KDM7A	5.668	4.618	4.367	0.00782	0.195	4.88	0.599	t6	4.88433	Q6ZMT4
Q12834	CDC20	2.103	2.145	2.503	0.00786	0.195	2.25	0.193	t6	2.25033	Q12834
Q9BT30	ALKBH7	0.327	0.388	0.518	0.00788	0.128	0.411	0.0911	t7	0.411	Q9BT30
P00736	C1R	0.277	0.338	0.484	0.00791	0.128	0.366	0.0982	t7	0.366333	P00736
P47929	NA	0.533	0.374	0.516	0.00794	0.275	0.474	0.0816	t5	0.474333	P47929
Q9NQ84	GPRC5C	0.332	0.405	0.526	0.00797	0.518	0.421	0.0901	t4	0.421	Q9NQ84
P17275	JUNB	2.824	2.386	2.331	0.00803	0.128	2.51	0.236	t7	2.51367	P17275
P49918-2	CDKN1C	0.353	0.278	0.49	0.00807	0.275	0.374	0.098	t5	0.373667	P49918
P37088	SCNN1A	0.508	0.429	0.312	0.00809	0.195	0.416	0.0915	t6	0.416333	P37088
Q99576	TSC22D3	0.15	0.293	0.398	0.00813	0.128	0.28	0.113	t7	0.280333	Q99576
P80188-2	NA	0.514	0.386	0.315	0.00817	0.128	0.405	0.0937	t7	0.405	P80188
P53671	LIMK2	0.412	0.579	0.46	0.00818	0.195	0.484	0.0814	t6	0.483667	P53671
O94808	GFPT2	3.17	2.527	3.086	0.00821	0.195	2.93	0.304	t6	2.92767	O94808
P52895	AKR1C2	0.576	0.455	0.407	0.00822	0.195	0.479	0.0823	t6	0.479333	P52895
P08648	ITGA5	2.319	2.005	2.443	0.00822	0.128	2.26	0.198	t7	2.25567	P08648
Q92887	ABCC2	0.474	0.524	0.343	0.0083	0.128	0.447	0.0878	t7	0.447	Q92887
O95407	TNFRSF6B	3.359	2.769	2.716	0.00837	0.518	2.95	0.311	t4	2.948	O95407
Q15058	NA	2.737	2.221	2.68	0.00842	0.128	2.55	0.247	t7	2.546	Q15058
Q9HCH5-13	NA	0.394	0.426	0.567	0.00846	0.195	0.462	0.0862	t6	0.462333	Q9HCH5
Q13751	LAMB3	4.496	4.731	3.584	0.0085	0.195	4.27	0.526	t6	4.27033	Q13751
Q9UKB3	DNAJC12	0.309	0.479	0.261	0.0085	0.195	0.35	0.104	t6	0.349667	Q9UKB3
P54760	EPHB4	0.357	0.393	0.542	0.0085	0.128	0.431	0.0915	t7	0.430667	P54760
Q10589-2	BST2	0.294	0.398	0.503	0.0085	0.128	0.398	0.0967	t7	0.398333	Q10589
Q6ZVX7	NCCRP1	0.35	0.208	0.442	0.00852	0.195	0.333	0.107	t6	0.333333	Q6ZVX7
P30740	SERPINB1	3.879	3.705	2.993	0.00859	0.128	3.53	0.408	t7	3.52567	P30740
P35556	FBN2	2.622	2.301	2.131	0.00861	0.128	2.35	0.219	t7	2.35133	P35556
Q86UU1-2	PHLDB1	0.407	0.581	0.494	0.00868	0.195	0.494	0.0822	t6	0.494	Q86UU1
P01023	A2M	0.295	0.001	0.027	0.00869	0.128	0.108	0.145	t7	0.107667	P01023
P12755	SKI	0.369	0.453	0.556	0.00871	0.128	0.459	0.088	t7	0.459333	P12755
P12931	SRC	2.532	2.412	2.055	0.00872	0.275	2.33	0.217	t5	2.333	P12931
P09668	CTSH	0.397	0.485	0.574	0.00873	0.128	0.485	0.0839	t7	0.485333	P09668
Q8WXI7	MUC16	0.328	0.436	0.528	0.0088	0.128	0.431	0.0931	t7	0.430667	Q8WXI7
Q12899	TRIM26	0.424	0.579	0.414	0.00886	0.195	0.472	0.0866	t6	0.472333	Q12899
P78540	ARG2	9.166	7.392	6.681	0.00889	0.128	7.75	1.11	t7	7.74633	P78540
Q9UEY8	ADD3	0.376	0.558	0.489	0.00891	0.128	0.474	0.0865	t7	0.474333	Q9UEY8
P04792	NA	0.409	0.484	0.585	0.00895	0.128	0.493	0.0837	t7	0.492667	P04792
O75525-2	KHDRBS3	2.398	1.957	2.274	0.00898	0.128	2.21	0.2	t7	2.20967	O75525
Q9NZN4	NA	0.288	0.392	0.505	0.00898	0.128	0.395	0.1	t7	0.395	Q9NZN4
O00762	UBE2C	2.232	1.866	2.221	0.00902	0.195	2.11	0.183	t6	2.10633	O00762
O43570-2	CA12	0.36	0.521	0.526	0.00915	0.128	0.469	0.0886	t7	0.469	O43570
Q6ZVX7	NCCRP1	0.43	0.398	0.579	0.00922	0.518	0.469	0.0889	t4	0.469	Q6ZVX7
Q9UBN4-6	NA	0.145	0.366	0.377	0.00929	0.128	0.296	0.118	t7	0.296	Q9UBN4
Q9HCH5-6	NA	0.367	0.405	0.559	0.00938	0.195	0.444	0.094	t6	0.443667	Q9HCH5
Q13753	LAMC2	2.194	2.161	1.823	0.00957	0.195	2.06	0.181	t6	2.05933	Q13753
Q53GA4	PHLDA2	0.555	0.382	0.528	0.00961	0.128	0.488	0.0875	t7	0.488333	Q53GA4
Q8IWA5	NA	0.532	0.396	0.569	0.00966	0.128	0.499	0.0859	t7	0.499	Q8IWA5
O75127	PTCD1	0.595	0.432	0.431	0.00975	0.128	0.486	0.0885	t7	0.486	O75127
Q9NRJ4	TULP4	0.529	0.522	0.354	0.00981	0.195	0.468	0.0919	t6	0.468333	Q9NRJ4
Q6UWB1	IL27RA	0.589	0.402	0.467	0.00984	0.128	0.486	0.089	t7	0.486	Q6UWB1
Q9C004	SPRY4	0.555	0.382	0.356	0.00986	0.275	0.431	0.0986	t5	0.431	Q9C004
O15297	PPM1D	0.381	0.52	0.567	0.00993	0.539	0.489	0.0888	t2	0.489333	O15297
P25311	AZGP1	0.351	0.543	0.505	0.00999	0.518	0.466	0.0931	t4	0.466333	P25311

## Sheet: 0.05 cutoff
Uniprot	Gene	Rep1	Rep2	Rep3	P	P_adj	mean	SD	timepoint	meanRatio	Base_Uniprot
P29508	NA	7.452	7.519	7.693	9.74e-05	0.275	7.55	0.112	t5	7.55467	P29508
P17275	JUNB	2.531	2.469	2.492	0.00027	0.195	2.5	0.0426	t6	2.49733	P17275
P02774-2	NA	0.083	0.071	0.055	0.000472	0.195	0.0697	0.035	t6	0.0696667	P02774
P01008	NA	0.061	0.041	0.034	0.000477	0.128	0.0453	0.0361	t7	0.0453333	P01008
Q3KR37-2	GRAMD1B	4.119	4.212	4.392	0.000488	0.275	4.24	0.124	t5	4.241	Q3KR37
Q16527	CSRP2	2.191	2.232	2.268	0.0005	0.128	2.23	0.0477	t7	2.23033	Q16527
Q8NF67	NA	3.951	3.721	3.907	0.000502	0.128	3.86	0.111	t7	3.85967	Q8NF67
P29508	NA	11.324	10.684	10.482	0.000503	0.195	10.8	0.382	t6	10.83	P29508
Q8IYE0-2	NA	0.086	0.058	0.104	0.000504	0.539	0.0827	0.0357	t2	0.0826667	Q8IYE0
P21580	TNFAIP3	2.371	2.283	2.365	0.000551	0.128	2.34	0.0545	t7	2.33967	P21580
P36222	CHI3L1	6.315	6.719	6.808	0.000557	0.275	6.61	0.23	t5	6.614	P36222
P38571-2	LIPA	0.253	0.253	0.263	0.000664	0.195	0.256	0.0332	t6	0.256333	P38571
P47929	NA	0.208	0.217	0.185	0.000673	0.195	0.203	0.0358	t6	0.203333	P47929
P08648	ITGA5	2.062	2.145	2.083	0.000685	0.195	2.1	0.0498	t6	2.09667	P08648
P00325	ADH1B	0.088	0.068	0.122	0.000694	0.128	0.0927	0.0414	t7	0.0926667	P00325
P53814	NA	4.344	4.113	4.03	0.0007	0.128	4.16	0.145	t7	4.16233	P53814
O95994	AGR2	0.13	0.144	0.188	0.000821	0.195	0.154	0.042	t6	0.154	O95994
Q7Z4I7-4	NA	0.019	0.074	0.089	0.000821	0.128	0.0607	0.0467	t7	0.0606667	Q7Z4I7
O94808	GFPT2	2.159	2.25	2.275	0.000826	0.275	2.23	0.0612	t5	2.228	O94808
Q9NQ84	GPRC5C	0.243	0.273	0.274	0.000853	0.128	0.263	0.0373	t7	0.263333	Q9NQ84
Q03001-8	NA	0.093	0.149	0.151	0.000869	0.128	0.131	0.0444	t7	0.131	Q03001
P0C0L5	NA	0.172	0.228	0.199	0.000907	0.128	0.2	0.0418	t7	0.199667	P0C0L5
Q9BQ70	TCF25	0.303	0.298	0.327	0.000934	0.128	0.309	0.0366	t7	0.309333	Q9BQ70
P00751	NA	2.066	2.18	2.142	0.000941	0.195	2.13	0.06	t6	2.12933	P00751
Q13884	SNTB1	0.328	0.349	0.34	0.000946	0.128	0.339	0.0352	t7	0.339	Q13884
Q9Y2G9-3	SBNO2	2.089	1.99	2.019	0.000968	0.128	2.03	0.0557	t7	2.03267	Q9Y2G9
P01008	NA	0.043	0.126	0.06	0.000983	0.195	0.0763	0.0502	t6	0.0763333	P01008
P05362	ICAM1	2.29	2.254	2.159	0.001	0.128	2.23	0.0678	t7	2.23433	P05362
O00560	SDCBP	0.391	0.389	0.37	0.00103	0.195	0.383	0.0343	t6	0.383333	O00560
Q05586-2	NA	0.062	0.135	0.043	0.00104	0.539	0.08	0.0514	t2	0.08	Q05586
P01584	IL1B	2.537	2.454	2.641	0.00105	0.275	2.54	0.0868	t5	2.544	P01584
Q8NHP8	PLBD2	0.279	0.312	0.321	0.00105	0.128	0.304	0.039	t7	0.304	Q8NHP8
Q9C004	SPRY4	0.476	0.484	0.475	0.00109	0.539	0.478	0.0298	t2	0.478333	Q9C004
Q13751	LAMB3	7.235	6.603	6.538	0.00111	0.128	6.79	0.335	t7	6.792	Q13751
P01024	C3	0.246	0.28	0.303	0.00113	0.128	0.276	0.0421	t7	0.276333	P01024
Q9Y2H5	PLEKHA6	0.378	0.372	0.401	0.00117	0.128	0.384	0.0365	t7	0.383667	Q9Y2H5
O76070	SNCG	0.336	0.331	0.373	0.00121	0.128	0.347	0.0394	t7	0.346667	O76070
P22304	IDS	0.406	0.419	0.428	0.00123	0.128	0.418	0.0353	t7	0.417667	P22304
Q8IZJ1-2	UNC5B	0.427	0.403	0.41	0.00123	0.128	0.413	0.0357	t7	0.413333	Q8IZJ1
Q8TDM6	NA	0.275	0.308	0.338	0.00126	0.195	0.307	0.0427	t6	0.307	Q8TDM6
Q15398-3	DLGAP5	2.239	2.226	2.1	0.0013	0.195	2.19	0.0742	t6	2.18833	Q15398
P11388	NA	2.525	2.749	2.628	0.00131	0.195	2.63	0.103	t6	2.634	P11388
Q16854	DGUOK	0.218	0.294	0.244	0.00131	0.195	0.252	0.0469	t6	0.252	Q16854
Q9NUD5	ZCCHC3	0.331	0.381	0.36	0.00131	0.128	0.357	0.0404	t7	0.357333	Q9NUD5
O60669	SLC16A7	0.325	0.348	0.288	0.00133	0.128	0.32	0.043	t7	0.320333	O60669
P15313	ATP6V1B1	0.135	0.211	0.218	0.00135	0.195	0.188	0.0517	t6	0.188	P15313
P29728	OAS2	0.253	0.318	0.309	0.00139	0.128	0.293	0.0457	t7	0.293333	P29728
Q8TDM6	NA	0.33	0.346	0.284	0.00139	0.128	0.32	0.044	t7	0.32	Q8TDM6
Q9ULW0	TPX2	2.759	2.847	2.601	0.00141	0.195	2.74	0.113	t6	2.73567	Q9ULW0
P11802	CDK4	0.492	0.474	0.476	0.00142	0.195	0.481	0.0339	t6	0.480667	P11802
P35321	SPRR1A	0.252	0.244	0.315	0.00143	0.128	0.27	0.0479	t7	0.270333	P35321
Q8TC05-4	NA	0.137	0.027	0.121	0.00145	0.518	0.095	0.0597	t4	0.095	Q8TC05
P09769	FGR	0.3	0.336	0.372	0.00145	0.275	0.336	0.0438	t5	0.336	P09769
Q53QV2	LBH	0.424	0.459	0.421	0.00147	0.195	0.435	0.0376	t6	0.434667	Q53QV2
O00418	EEF2K	0.363	0.328	0.296	0.00148	0.128	0.329	0.0447	t7	0.329	O00418
Q92626	PXDN	0.49	0.476	0.478	0.00148	0.128	0.481	0.0347	t7	0.481333	Q92626
Q658P3	NA	0.426	0.448	0.461	0.0015	0.128	0.445	0.0373	t7	0.445	Q658P3
P07711	CTSL	9.454	10.51	10.84	0.00153	0.195	10.3	0.628	t6	10.268	P07711
P50225	SULT1A1	0.479	0.469	0.444	0.00153	0.195	0.464	0.0364	t6	0.464	P50225
P52569	NA	0.465	0.488	0.469	0.00153	0.128	0.474	0.0357	t7	0.474	P52569
P16870-2	CPE	0.241	0.254	0.319	0.00155	0.128	0.271	0.0497	t7	0.271333	P16870
Q9UJJ9	GNPTG	0.387	0.396	0.435	0.00155	0.128	0.406	0.0406	t7	0.406	Q9UJJ9
P55011-3	SLC12A2	0.492	0.5	0.481	0.00157	0.128	0.491	0.035	t7	0.491	P55011
Q96B54	ZNF428	0.373	0.302	0.316	0.00159	0.195	0.33	0.0463	t6	0.330333	Q96B54
P49888	SULT1E1	0.226	0.312	0.256	0.00159	0.128	0.265	0.0509	t7	0.264667	P49888
P03372-3	ESR1	2.655	2.702	2.465	0.00164	0.275	2.61	0.113	t5	2.60733	P03372
Q9NYB9-2	ABI2	0.375	0.375	0.313	0.00169	0.128	0.354	0.046	t7	0.354333	Q9NYB9
P29373	CRABP2	0.415	0.458	0.455	0.0017	0.128	0.443	0.0399	t7	0.442667	P29373
P49888	SULT1E1	0.273	0.355	0.342	0.00172	0.518	0.323	0.0487	t4	0.323333	P49888
P98179	RBM3	0.429	0.383	0.44	0.00173	0.195	0.417	0.042	t6	0.417333	P98179
P00738	NA	0.438	0.364	0.39	0.00176	0.539	0.397	0.0439	t2	0.397333	P00738
Q9NQ84	GPRC5C	0.364	0.385	0.435	0.00176	0.275	0.395	0.0441	t5	0.394667	Q9NQ84
Q9NQ84	GPRC5C	0.278	0.324	0.228	0.00178	0.195	0.277	0.053	t6	0.276667	Q9NQ84
Q5SGD2	PPM1L	0.435	0.367	0.391	0.00181	0.195	0.398	0.0444	t6	0.397667	Q5SGD2
Q8NC60	NOA1	0.421	0.352	0.385	0.00181	0.128	0.386	0.0453	t7	0.386	Q8NC60
Q6UWF9	NA	0.436	0.412	0.467	0.00182	0.128	0.438	0.0416	t7	0.438333	Q6UWF9
P51688	SGSH	0.471	0.486	0.51	0.00184	0.128	0.489	0.0381	t7	0.489	P51688
P35869	AHR	0.397	0.339	0.411	0.00189	0.195	0.382	0.0466	t6	0.382333	P35869
Q03001-8	NA	0.132	0.2	0.25	0.0019	0.195	0.194	0.0609	t6	0.194	Q03001
P04920-2	SLC4A2	0.412	0.371	0.438	0.0019	0.128	0.407	0.0449	t7	0.407	P04920
Q03001-3	NA	0.174	0.199	0.281	0.00191	0.128	0.218	0.0592	t7	0.218	Q03001
P49447	CYB561	0.453	0.39	0.405	0.00192	0.128	0.416	0.0444	t7	0.416	P49447
P15407	FOSL1	3.893	3.519	3.974	0.00193	0.128	3.8	0.213	t7	3.79533	P15407
P01024	C3	0.386	0.355	0.431	0.00195	0.195	0.391	0.0466	t6	0.390667	P01024
O15195-2	VILL	0.393	0.316	0.376	0.00195	0.128	0.362	0.0488	t7	0.361667	O15195
P11137-3	MAP2	0.522	0.488	0.485	0.00195	0.128	0.498	0.0384	t7	0.498333	P11137
Q05655	PRKCD	0.438	0.434	0.485	0.00195	0.128	0.452	0.042	t7	0.452333	Q05655
O00560	SDCBP	0.5	0.502	0.451	0.00196	0.275	0.484	0.0396	t5	0.484333	O00560
Q6P087-2	RPUSD3	0.472	0.503	0.513	0.00196	0.128	0.496	0.0387	t7	0.496	Q6P087
A8K2U0	NA	0.291	0.219	0.318	0.00198	0.128	0.276	0.0559	t7	0.276	A8K2U0
Q8IV08	PLD3	0.462	0.486	0.509	0.00198	0.128	0.486	0.0396	t7	0.485667	Q8IV08
P21817-3	RYR1	2.921	3.237	3.257	0.002	0.518	3.14	0.166	t4	3.13833	P21817
P41219	PRPH	0.168	0.088	0.019	0.00203	0.539	0.0917	0.071	t2	0.0916667	P41219
P98179	RBM3	0.157	0.184	0.272	0.00203	0.128	0.204	0.0622	t7	0.204333	P98179
Q99808-2	NA	0.298	0.376	0.292	0.00203	0.128	0.322	0.053	t7	0.322	Q99808
P22304	IDS	0.42	0.452	0.484	0.00204	0.195	0.452	0.043	t6	0.452	P22304
P01130-3	NA	2.223	2.099	2.302	0.00205	0.128	2.21	0.0949	t7	2.208	P01130
P01040	CSTA	0.414	0.438	0.478	0.00208	0.128	0.443	0.0441	t7	0.443333	P01040
Q9NYB9-2	ABI2	0.298	0.292	0.38	0.0021	0.195	0.323	0.0538	t6	0.323333	Q9NYB9
P49716	CEBPD	0.285	0.379	0.321	0.0021	0.128	0.328	0.0533	t7	0.328333	P49716
Q8N3Y7	SDR16C5	2.644	2.863	2.967	0.00214	0.195	2.82	0.147	t6	2.82467	Q8N3Y7
P22681	CBL	0.497	0.438	0.494	0.00215	0.275	0.476	0.0421	t5	0.476333	P22681
Q8WTR2-2	DUSP19	0.495	0.442	0.49	0.00218	0.128	0.476	0.0424	t7	0.475667	Q8WTR2
Q9HBL8	NMRAL1	0.501	0.451	0.444	0.00219	0.128	0.465	0.0434	t7	0.465333	Q9HBL8
Q9UM54-1	MYO6	0.441	0.366	0.422	0.00219	0.128	0.41	0.0479	t7	0.409667	Q9UM54
P33993	MCM7	0.529	0.479	0.489	0.00223	0.128	0.499	0.041	t7	0.499	P33993
Q9BU68	PRR15L	0.088	0.141	0.228	0.00227	0.128	0.152	0.07	t7	0.152333	Q9BU68
P43353	ALDH3B1	0.33	0.402	0.414	0.00228	0.195	0.382	0.0513	t6	0.382	P43353
Q9NUL7	DDX28	0.49	0.422	0.443	0.00228	0.128	0.452	0.0455	t7	0.451667	Q9NUL7
P58335-4	ANTXR2	3.989	4.498	3.968	0.0023	0.195	4.15	0.262	t6	4.15167	P58335
Q68CZ2	TNS3	0.344	0.434	0.378	0.00231	0.195	0.385	0.0513	t6	0.385333	Q68CZ2
Q86XI8	C19orf68	0.292	0.381	0.373	0.00233	0.128	0.349	0.0546	t7	0.348667	Q86XI8
P33992	MCM5	0.412	0.484	0.453	0.00234	0.128	0.45	0.0462	t7	0.449667	P33992
P36269	GGT5	0.496	0.447	0.505	0.00234	0.128	0.483	0.0435	t7	0.482667	P36269
P11802	CDK4	0.463	0.391	0.452	0.00238	0.128	0.435	0.0478	t7	0.435333	P11802
Q9Y2D8-2	NA	0.457	0.411	0.487	0.00241	0.195	0.452	0.0467	t6	0.451667	Q9Y2D8
O15327	INPP4B	0.495	0.424	0.464	0.00241	0.128	0.461	0.0459	t7	0.461	O15327
P35321	SPRR1A	0.264	0.231	0.35	0.00243	0.275	0.282	0.0614	t5	0.281667	P35321
O43312-4	MTSS1	2.081	2.26	2.073	0.00243	0.195	2.14	0.0973	t6	2.138	O43312
Q9BXS6-3	NA	2.025	2.189	2.01	0.00244	0.195	2.07	0.0921	t6	2.07467	Q9BXS6
P98155-2	VLDLR	2.254	2.239	2.464	0.00249	0.128	2.32	0.114	t7	2.319	P98155
Q99674	CGREF1	0.531	0.469	0.497	0.00249	0.128	0.499	0.0434	t7	0.499	Q99674
Q9ULK5	VANGL2	0.51	0.497	0.447	0.00249	0.128	0.485	0.0446	t7	0.484667	Q9ULK5
P01008	NA	0.265	0.129	0.232	0.00252	0.468	0.209	0.069	t3	0.208667	P01008
Q9Y5J9	TIMM8B	0.435	0.506	0.476	0.00252	0.128	0.472	0.0459	t7	0.472333	Q9Y5J9
Q9NYB9-2	ABI2	0.362	0.375	0.454	0.00256	0.275	0.397	0.053	t5	0.397	Q9NYB9
P01023	A2M	0.207	0.258	0.114	0.00259	0.195	0.193	0.0713	t6	0.193	P01023
Q16649	NFIL3	0.474	0.399	0.464	0.0026	0.128	0.446	0.049	t7	0.445667	Q16649
P49716	CEBPD	0.388	0.477	0.442	0.0027	0.195	0.436	0.0509	t6	0.435667	P49716
Q63ZY3-3	KANK2	0.441	0.518	0.477	0.00277	0.128	0.479	0.0477	t7	0.478667	Q63ZY3
P27338	MAOB	0.522	0.453	0.513	0.00279	0.195	0.496	0.0462	t6	0.496	P27338
Q08431-2	MFGE8	0.261	0.297	0.382	0.0028	0.195	0.313	0.063	t6	0.313333	Q08431
Q3SY56	SP6	0.403	0.482	0.482	0.00281	0.275	0.456	0.0501	t5	0.455667	Q3SY56
P50548	ERF	0.53	0.494	0.453	0.00282	0.195	0.492	0.0468	t6	0.492333	P50548
P31944	CASP14	0.345	0.402	0.286	0.00284	0.128	0.344	0.0607	t7	0.344333	P31944
O43474-4	NA	0.461	0.375	0.454	0.00285	0.195	0.43	0.0528	t6	0.43	O43474
P22528	SPRR1B	0.424	0.338	0.43	0.00287	0.128	0.397	0.0561	t7	0.397333	P22528
P48594	SERPINB4	6.827	7.979	6.821	0.00288	0.275	7.21	0.578	t5	7.209	P48594
Q13228-4	SELENBP1	0.322	0.379	0.432	0.00294	0.128	0.378	0.0585	t7	0.377667	Q13228
Q8WZA9	IRGQ	0.529	0.463	0.456	0.00294	0.128	0.483	0.0487	t7	0.482667	Q8WZA9
Q13884	SNTB1	0.446	0.367	0.46	0.00297	0.195	0.424	0.0544	t6	0.424333	Q13884
Q03001-3	NA	0.158	0.23	0.31	0.00305	0.195	0.233	0.0736	t6	0.232667	Q03001
P35869	AHR	0.399	0.293	0.284	0.00308	0.128	0.325	0.065	t7	0.325333	P35869
Q9H3G5	CPVL	0.502	0.455	0.536	0.00315	0.128	0.498	0.049	t7	0.497667	Q9H3G5
P01009	NA	3.802	4.087	3.463	0.00317	0.275	3.78	0.272	t5	3.784	P01009
O95503	CBX6	0.46	0.54	0.48	0.00318	0.128	0.493	0.0496	t7	0.493333	O95503
P27701-2	CD82	0.382	0.34	0.452	0.00319	0.128	0.391	0.0597	t7	0.391333	P27701
Q96AH8	RAB7B	0.336	0.443	0.347	0.00319	0.128	0.375	0.0613	t7	0.375333	Q96AH8
O00560	SDCBP	0.307	0.418	0.398	0.00321	0.128	0.374	0.0615	t7	0.374333	O00560
P12109	COL6A1	0.399	0.362	0.469	0.00321	0.128	0.41	0.0581	t7	0.41	P12109
Q9C004	SPRY4	0.523	0.443	0.438	0.00326	0.195	0.468	0.0528	t6	0.468	Q9C004
P31321	PRKAR1B	0.43	0.373	0.48	0.00327	0.195	0.428	0.0568	t6	0.427667	P31321
Q9UK73	FEM1B	0.357	0.321	0.439	0.00328	0.128	0.372	0.0625	t7	0.372333	Q9UK73
O75629	CREG1	0.346	0.203	0.228	0.00334	0.128	0.259	0.0744	t7	0.259	O75629
Q96R06	SPAG5	2.711	3.011	3.152	0.00338	0.195	2.96	0.198	t6	2.958	Q96R06
Q9HCH5-6	NA	0.178	0.333	0.255	0.00339	0.128	0.255	0.0753	t7	0.255333	Q9HCH5
Q99808	SLC29A1	0.486	0.418	0.514	0.00347	0.195	0.473	0.0539	t6	0.472667	Q99808
Q8WWA1-2	TMEM40	0.505	0.424	0.405	0.00352	0.128	0.445	0.0572	t7	0.444667	Q8WWA1
P51178-2	PLCD1	0.418	0.352	0.468	0.00355	0.128	0.413	0.0608	t7	0.412667	P51178
Q9BQ70	TCF25	0.455	0.508	0.402	0.00356	0.195	0.455	0.0564	t6	0.455	Q9BQ70
O43657	TSPAN6	0.46	0.395	0.499	0.00356	0.128	0.451	0.0568	t7	0.451333	O43657
O14965	NA	2.995	2.965	2.6	0.0036	0.195	2.85	0.193	t6	2.85333	O14965
P15289	ARSA	0.501	0.419	0.394	0.0036	0.195	0.438	0.0586	t6	0.438	P15289
P50225	SULT1A1	0.496	0.388	0.419	0.0036	0.128	0.434	0.059	t7	0.434333	P50225
P07476	IVL	0.384	0.241	0.276	0.00361	0.128	0.3	0.073	t7	0.300333	P07476
Q13753	LAMC2	3.488	3.181	2.959	0.00367	0.128	3.21	0.233	t7	3.20933	Q13753
P20393	NR1D1	2.54	2.396	2.212	0.0037	0.195	2.38	0.146	t6	2.38267	P20393
P09758	TACSTD2	0.262	0.314	0.406	0.00377	0.128	0.327	0.0717	t7	0.327333	P09758
Q8N5S9	CAMKK1	0.412	0.485	0.513	0.00377	0.128	0.47	0.0565	t7	0.47	Q8N5S9
Q8NCY6	MSANTD4	0.447	0.397	0.507	0.00377	0.128	0.45	0.0586	t7	0.450333	Q8NCY6
P37059	HSD17B2	3.114	3.671	3.262	0.00381	0.195	3.35	0.252	t6	3.349	P37059
O60268-3	KIAA0513	0.436	0.525	0.425	0.00382	0.195	0.462	0.0577	t6	0.462	O60268
Q7RTN6-6	NA	0.344	0.285	0.426	0.00382	0.195	0.352	0.0696	t6	0.351667	Q7RTN6
Q05516	ZBTB16	0.3	0.438	0.356	0.00385	0.195	0.365	0.0685	t6	0.364667	Q05516
Q96IF1	AJUBA	0.396	0.476	0.502	0.00389	0.128	0.458	0.0587	t7	0.458	Q96IF1
Q14574	DSC3	0.366	0.404	0.486	0.0039	0.128	0.419	0.0631	t7	0.418667	Q14574
Q96NY8	PVRL4	0.416	0.524	0.49	0.00391	0.275	0.477	0.0569	t5	0.476667	Q96NY8
Q8TDM6	NA	0.43	0.431	0.531	0.004	0.275	0.464	0.0589	t5	0.464	Q8TDM6
Q9C004	SPRY4	0.388	0.373	0.492	0.00404	0.468	0.418	0.0643	t3	0.417667	Q9C004
Q9Y2G9-3	SBNO2	2.346	2.603	2.266	0.00408	0.195	2.4	0.156	t6	2.405	Q9Y2G9
O60890	OPHN1	0.456	0.327	0.418	0.0041	0.128	0.4	0.0667	t7	0.400333	O60890
P49862	KLK7	0.427	0.497	0.538	0.00417	0.275	0.487	0.0575	t5	0.487333	P49862
Q8N142	NA	0.514	0.52	0.424	0.00417	0.128	0.486	0.0577	t7	0.486	Q8N142
Q99576-3	TSC22D3	0.464	0.375	0.497	0.0042	0.518	0.445	0.0624	t4	0.445333	Q99576
Q9Y4C2	NA	0.459	0.425	0.535	0.00422	0.128	0.473	0.0595	t7	0.473	Q9Y4C2
Q13444-10	NA	0.534	0.483	0.423	0.00425	0.128	0.48	0.0589	t7	0.48	Q13444
P25311	AZGP1	0.303	0.212	0.378	0.00426	0.128	0.298	0.0796	t7	0.297667	P25311
Q8IX03	WWC1	2.435	2.179	2.523	0.00434	0.275	2.38	0.158	t5	2.379	Q8IX03
P21926	CD9	0.266	0.357	0.42	0.00434	0.195	0.348	0.0747	t6	0.347667	P21926
O00560-2	SDCBP	0.37	0.4	0.5	0.0044	0.275	0.423	0.0665	t5	0.423333	O00560
Q9Y337	KLK5	0.295	0.19	0.363	0.00441	0.128	0.283	0.0828	t7	0.282667	Q9Y337
Q8WWA1-3	TMEM40	0.495	0.363	0.427	0.00448	0.128	0.428	0.0665	t7	0.428333	Q8WWA1
Q6ZVX7	NCCRP1	0.363	0.224	0.372	0.00452	0.128	0.32	0.0795	t7	0.319667	Q6ZVX7
O00560-2	SDCBP	0.288	0.439	0.383	0.00454	0.195	0.37	0.0738	t6	0.37	O00560
O60669	SLC16A7	0.397	0.515	0.486	0.00454	0.195	0.466	0.0626	t6	0.466	O60669
Q9BU68	PRR15L	0.222	0.246	0.387	0.00456	0.195	0.285	0.0839	t6	0.285	Q9BU68
P07476	IVL	0.496	0.365	0.463	0.00469	0.275	0.441	0.0665	t5	0.441333	P07476
P28845	HSD11B1	2.634	3.146	2.868	0.00471	0.128	2.88	0.225	t7	2.88267	P28845
O76082	SLC22A5	0.351	0.492	0.408	0.00472	0.195	0.417	0.0697	t6	0.417	O76082
O75953	DNAJB5	3.047	2.553	2.822	0.00476	0.195	2.81	0.217	t6	2.80733	O75953
Q9NYZ3	NA	2.909	3.074	3.484	0.00476	0.195	3.16	0.259	t6	3.15567	Q9NYZ3
P14635	CCNB1	2.513	2.76	2.995	0.00479	0.195	2.76	0.211	t6	2.756	P14635
Q9NZT1	CALML5	0.411	0.242	0.294	0.00479	0.128	0.316	0.0823	t7	0.315667	Q9NZT1
Q9NQ84	GPRC5C	0.462	0.457	0.564	0.00481	0.468	0.494	0.061	t3	0.494333	Q9NQ84
P27338	MAOB	0.439	0.469	0.56	0.00488	0.539	0.489	0.062	t2	0.489333	P27338
P28300	LOX	1.956	2.239	2.202	0.00488	0.128	2.13	0.137	t7	2.13233	P28300
P49888	SULT1E1	0.358	0.379	0.495	0.00492	0.195	0.411	0.0718	t6	0.410667	P49888
P52732	KIF11	2.347	2.025	2.163	0.00492	0.195	2.18	0.144	t6	2.17833	P52732
O76082	SLC22A5	0.315	0.369	0.468	0.00495	0.128	0.384	0.0753	t7	0.384	O76082
P22694-4	NA	0.481	0.336	0.423	0.00495	0.128	0.413	0.0718	t7	0.413333	P22694
O76070	SNCG	0.394	0.367	0.504	0.00497	0.195	0.422	0.0709	t6	0.421667	O76070
P54753	EPHB3	0.394	0.474	0.523	0.00499	0.128	0.464	0.0659	t7	0.463667	P54753
P11137-4	MAP2	0.501	0.517	0.399	0.00503	0.128	0.472	0.065	t7	0.472333	P11137
P00749-2	PLAU	3.98	4.919	4.265	0.00504	0.128	4.39	0.418	t7	4.388	P00749
Q9C004	SPRY4	0.478	0.328	0.353	0.00505	0.518	0.386	0.0759	t4	0.386333	Q9C004
Q08431-2	MFGE8	0.466	0.347	0.314	0.00505	0.128	0.376	0.0771	t7	0.375667	Q08431
Q9BY76	NA	5.19	5.799	6.575	0.00509	0.195	5.85	0.602	t6	5.85467	Q9BY76
O15075-2	DCLK1	0.211	0.138	0.342	0.00512	0.128	0.23	0.0958	t7	0.230333	O15075
P51797	NA	2.662	2.32	2.303	0.00518	0.128	2.43	0.179	t7	2.42833	P51797
P51170	NA	0.439	0.348	0.497	0.00523	0.275	0.428	0.0719	t5	0.428	P51170
Q08380	LGALS3BP	0.495	0.543	0.417	0.00523	0.128	0.485	0.0647	t7	0.485	Q08380
Q53EL6-2	PDCD4	0.321	0.465	0.438	0.00524	0.128	0.408	0.0745	t7	0.408	Q53EL6
P27930	IL1R2	0.413	0.471	0.315	0.00527	0.195	0.4	0.0758	t6	0.399667	P27930
Q9NZI5	NA	0.406	0.335	0.488	0.00527	0.128	0.41	0.0745	t7	0.409667	Q9NZI5
Q9UBN4-6	NA	0.373	0.386	0.511	0.0054	0.195	0.423	0.0737	t6	0.423333	Q9UBN4
Q9HCH5-14	NA	0.398	0.471	0.536	0.00544	0.195	0.468	0.0682	t6	0.468333	Q9HCH5
O14503	BHLHE40	2.427	2.071	2.214	0.00545	0.128	2.24	0.159	t7	2.23733	O14503
Q8IX18-3	DHX40	0.45	0.307	0.289	0.00545	0.128	0.349	0.0836	t7	0.348667	Q8IX18
Q16625	NA	0.373	0.413	0.517	0.00548	0.128	0.434	0.0728	t7	0.434333	Q16625
Q96B54	ZNF428	0.343	0.321	0.476	0.00553	0.128	0.38	0.0802	t7	0.38	Q96B54
P25311	AZGP1	0.35	0.383	0.503	0.00555	0.275	0.412	0.0762	t5	0.412	P25311
P21397	MAOA	0.412	0.46	0.547	0.00556	0.128	0.473	0.0683	t7	0.473	P21397
Q9BSK4	FEM1A	0.504	0.427	0.351	0.00559	0.128	0.427	0.0745	t7	0.427333	Q9BSK4
P12755	SKI	0.469	0.421	0.556	0.00565	0.195	0.482	0.0678	t6	0.482	P12755
P51178-2	PLCD1	0.429	0.408	0.543	0.00571	0.195	0.46	0.071	t6	0.46	P51178
Q7L5L3	GDPD3	0.427	0.366	0.517	0.00571	0.128	0.437	0.0741	t7	0.436667	Q7L5L3
P78545-2	NA	0.351	0.337	0.491	0.00573	0.275	0.393	0.0799	t5	0.393	P78545
Q3KR37-2	GRAMD1B	5.313	4.408	4.293	0.00577	0.128	4.67	0.485	t7	4.67133	Q3KR37
Q8N531-2	FBXL6	0.564	0.493	0.432	0.00577	0.128	0.496	0.0666	t7	0.496333	Q8N531
P37173	TGFBR2	0.489	0.326	0.376	0.0058	0.128	0.397	0.0799	t7	0.397	P37173
Q99576-3	TSC22D3	0.222	0.305	0.417	0.00581	0.195	0.315	0.0909	t6	0.314667	Q99576
Q9H8H3	METTL7A	0.391	0.458	0.536	0.00582	0.128	0.462	0.0715	t7	0.461667	Q9H8H3
P20742	PZP	0.275	0.048	0.055	0.00583	0.468	0.126	0.116	t3	0.126	P20742
P52823	STC1	10.547	11.358	13.757	0.00583	0.195	11.9	1.45	t6	11.8873	P52823
P01583	IL1A	6.29	5.019	6.342	0.00585	0.128	5.88	0.65	t7	5.88367	P01583
P49888	SULT1E1	0.35	0.382	0.507	0.00586	0.275	0.413	0.0782	t5	0.413	P49888
Q86UY5	FAM83A	4.278	5.025	5.474	0.00589	0.195	4.93	0.524	t6	4.92567	Q86UY5
Q9UN19-2	NA	0.471	0.378	0.524	0.0059	0.128	0.458	0.0725	t7	0.457667	Q9UN19
P48594	SERPINB4	8.729	11.374	9.445	0.00593	0.195	9.85	1.19	t6	9.84933	P48594
O15195-2	VILL	0.472	0.428	0.565	0.00599	0.195	0.488	0.0689	t6	0.488333	O15195
P15104	GLUL	0.322	0.448	0.476	0.006	0.128	0.415	0.0788	t7	0.415333	P15104
Q8N126	NA	0.4	0.363	0.519	0.00611	0.195	0.427	0.0779	t6	0.427333	Q8N126
P49674	CSNK1E	3.68	3.393	2.953	0.00612	0.128	3.34	0.319	t7	3.342	P49674
Q68CZ2	TNS3	0.316	0.484	0.419	0.00613	0.128	0.406	0.0809	t7	0.406333	Q68CZ2
Q9BY76	NA	5.502	4.917	4.276	0.00615	0.275	4.9	0.532	t5	4.89833	Q9BY76
Q9P2F8	SIPA1L2	2.447	2.223	2.063	0.00618	0.195	2.24	0.17	t6	2.24433	Q9P2F8
P48730-2	CSNK1D	2.433	2.641	2.953	0.00618	0.128	2.68	0.229	t7	2.67567	P48730
Q96PN7	TRERF1	0.406	0.496	0.548	0.00622	0.128	0.483	0.0709	t7	0.483333	Q96PN7
O60911	CTSV	0.526	0.371	0.459	0.00626	0.128	0.452	0.0754	t7	0.452	O60911
P09913	IFIT2	0.525	0.366	0.442	0.00631	0.128	0.444	0.0768	t7	0.444333	P09913
Q99576-3	TSC22D3	0.172	0.333	0.375	0.00632	0.275	0.293	0.0978	t5	0.293333	Q99576
Q07352	ZFP36L1	4.038	5.176	4.51	0.00636	0.128	4.57	0.496	t7	4.57467	Q07352
Q8N474	SFRP1	0.438	0.239	0.336	0.0064	0.195	0.338	0.0922	t6	0.337667	Q8N474
P05121-2	SERPINE1	2.376	2.34	2.775	0.0066	0.195	2.5	0.212	t6	2.497	P05121
P43003-2	SLC1A3	0.556	0.479	0.404	0.0066	0.195	0.48	0.0736	t6	0.479667	P43003
O75936	BBOX1	0.103	0.153	0.34	0.00661	0.128	0.199	0.113	t7	0.198667	O75936
Q9H2F3	HSD3B7	3.052	2.594	2.544	0.00661	0.128	2.73	0.245	t7	2.73	Q9H2F3
P04920-2	SLC4A2	0.389	0.455	0.547	0.00666	0.195	0.464	0.0762	t6	0.463667	P04920
Q8NHP8	PLBD2	0.401	0.418	0.55	0.00677	0.195	0.456	0.0779	t6	0.456333	Q8NHP8
Q9NXG6	P4HTM	0.537	0.451	0.374	0.0068	0.128	0.454	0.0784	t7	0.454	Q9NXG6
P09914	IFIT1	0.411	0.564	0.497	0.00681	0.275	0.491	0.0732	t5	0.490667	P09914
Q9H190	SDCBP2	2.641	2.211	2.302	0.00683	0.128	2.38	0.199	t7	2.38467	Q9H190
Q05516	ZBTB16	0.567	0.42	0.509	0.00692	0.128	0.499	0.0726	t7	0.498667	Q05516
Q08477-2	CYP4F3	0.073	0.296	0.04	0.00694	0.128	0.136	0.125	t7	0.136333	Q08477
Q6ZVX7	NCCRP1	0.328	0.259	0.462	0.00697	0.275	0.35	0.0945	t5	0.349667	Q6ZVX7
P17275	JUNB	2.336	2.185	1.955	0.00701	0.275	2.16	0.169	t5	2.15867	P17275
Q9Y2H5	PLEKHA6	0.38	0.387	0.535	0.00703	0.195	0.434	0.0826	t6	0.434	Q9Y2H5
P01100	FOS	2.938	2.588	2.396	0.00706	0.275	2.64	0.24	t5	2.64067	P01100
P81605	DCD	0.217	0.386	0.415	0.00717	0.518	0.339	0.0974	t4	0.339333	P81605
P18564	ITGB6	2.754	2.916	2.364	0.00721	0.128	2.68	0.248	t7	2.678	P18564
P51178-2	PLCD1	0.468	0.404	0.566	0.00722	0.275	0.479	0.0771	t5	0.479333	P51178
O95067	CCNB2	2.37	2.426	2.028	0.00728	0.195	2.27	0.189	t6	2.27467	O95067
Q14512	FGFBP1	0.439	0.309	0.489	0.00729	0.128	0.412	0.0874	t7	0.412333	Q14512
Q9BY76	NA	6.093	4.636	5.167	0.0073	0.128	5.3	0.639	t7	5.29867	Q9BY76
P29508	NA	13.503	10.086	10.816	0.00731	0.128	11.5	1.56	t7	11.4683	P29508
Q13111	CHAF1A	0.355	0.348	0.515	0.00733	0.128	0.406	0.0886	t7	0.406	Q13111
Q86V15	NA	0.459	0.436	0.582	0.00739	0.128	0.492	0.076	t7	0.492333	Q86V15
Q9UEY8-2	ADD3	0.397	0.496	0.557	0.00747	0.128	0.483	0.0778	t7	0.483333	Q9UEY8
P07339	CTSD	0.408	0.458	0.568	0.00748	0.128	0.478	0.0786	t7	0.478	P07339
Q86UY5	FAM83A	6.314	4.831	5.19	0.00751	0.128	5.45	0.671	t7	5.445	Q86UY5
Q8N126	NA	0.469	0.335	0.506	0.00751	0.128	0.437	0.085	t7	0.436667	Q8N126
Q9UBQ6	EXTL2	0.526	0.35	0.456	0.00751	0.128	0.444	0.0839	t7	0.444	Q9UBQ6
P23142	NA	0.439	0.381	0.552	0.00764	0.128	0.457	0.0826	t7	0.457333	P23142
P53814	NA	4.613	5.547	4.252	0.00765	0.195	4.8	0.58	t6	4.804	P53814
Q9NZP8	C1RL	0.366	0.467	0.256	0.00772	0.128	0.363	0.0975	t7	0.363	Q9NZP8
Q86UY5	FAM83A	3.475	3.846	2.989	0.00774	0.275	3.44	0.373	t5	3.43667	Q86UY5
Q9NQS7-2	INCENP	2.168	2.482	2.666	0.00774	0.195	2.44	0.221	t6	2.43867	Q9NQS7
O76041-2	NEBL	0.385	0.439	0.557	0.00778	0.195	0.46	0.083	t6	0.460333	O76041
Q6ZMT4	KDM7A	5.668	4.618	4.367	0.00782	0.195	4.88	0.599	t6	4.88433	Q6ZMT4
Q12834	CDC20	2.103	2.145	2.503	0.00786	0.195	2.25	0.193	t6	2.25033	Q12834
Q9BT30	ALKBH7	0.327	0.388	0.518	0.00788	0.128	0.411	0.0911	t7	0.411	Q9BT30
P00736	C1R	0.277	0.338	0.484	0.00791	0.128	0.366	0.0982	t7	0.366333	P00736
P47929	NA	0.533	0.374	0.516	0.00794	0.275	0.474	0.0816	t5	0.474333	P47929
Q9NQ84	GPRC5C	0.332	0.405	0.526	0.00797	0.518	0.421	0.0901	t4	0.421	Q9NQ84
P17275	JUNB	2.824	2.386	2.331	0.00803	0.128	2.51	0.236	t7	2.51367	P17275
P49918-2	CDKN1C	0.353	0.278	0.49	0.00807	0.275	0.374	0.098	t5	0.373667	P49918
P37088	SCNN1A	0.508	0.429	0.312	0.00809	0.195	0.416	0.0915	t6	0.416333	P37088
Q99576	TSC22D3	0.15	0.293	0.398	0.00813	0.128	0.28	0.113	t7	0.280333	Q99576
P80188-2	NA	0.514	0.386	0.315	0.00817	0.128	0.405	0.0937	t7	0.405	P80188
P53671	LIMK2	0.412	0.579	0.46	0.00818	0.195	0.484	0.0814	t6	0.483667	P53671
O94808	GFPT2	3.17	2.527	3.086	0.00821	0.195	2.93	0.304	t6	2.92767	O94808
P52895	AKR1C2	0.576	0.455	0.407	0.00822	0.195	0.479	0.0823	t6	0.479333	P52895
P08648	ITGA5	2.319	2.005	2.443	0.00822	0.128	2.26	0.198	t7	2.25567	P08648
Q92887	ABCC2	0.474	0.524	0.343	0.0083	0.128	0.447	0.0878	t7	0.447	Q92887
O95407	TNFRSF6B	3.359	2.769	2.716	0.00837	0.518	2.95	0.311	t4	2.948	O95407
Q15058	NA	2.737	2.221	2.68	0.00842	0.128	2.55	0.247	t7	2.546	Q15058
Q9HCH5-13	NA	0.394	0.426	0.567	0.00846	0.195	0.462	0.0862	t6	0.462333	Q9HCH5
Q13751	LAMB3	4.496	4.731	3.584	0.0085	0.195	4.27	0.526	t6	4.27033	Q13751
Q9UKB3	DNAJC12	0.309	0.479	0.261	0.0085	0.195	0.35	0.104	t6	0.349667	Q9UKB3
P54760	EPHB4	0.357	0.393	0.542	0.0085	0.128	0.431	0.0915	t7	0.430667	P54760
Q10589-2	BST2	0.294	0.398	0.503	0.0085	0.128	0.398	0.0967	t7	0.398333	Q10589
Q6ZVX7	NCCRP1	0.35	0.208	0.442	0.00852	0.195	0.333	0.107	t6	0.333333	Q6ZVX7
P30740	SERPINB1	3.879	3.705	2.993	0.00859	0.128	3.53	0.408	t7	3.52567	P30740
P35556	FBN2	2.622	2.301	2.131	0.00861	0.128	2.35	0.219	t7	2.35133	P35556
Q86UU1-2	PHLDB1	0.407	0.581	0.494	0.00868	0.195	0.494	0.0822	t6	0.494	Q86UU1
P01023	A2M	0.295	0.001	0.027	0.00869	0.128	0.108	0.145	t7	0.107667	P01023
P12755	SKI	0.369	0.453	0.556	0.00871	0.128	0.459	0.088	t7	0.459333	P12755
P12931	SRC	2.532	2.412	2.055	0.00872	0.275	2.33	0.217	t5	2.333	P12931
P09668	CTSH	0.397	0.485	0.574	0.00873	0.128	0.485	0.0839	t7	0.485333	P09668
Q8WXI7	MUC16	0.328	0.436	0.528	0.0088	0.128	0.431	0.0931	t7	0.430667	Q8WXI7
Q12899	TRIM26	0.424	0.579	0.414	0.00886	0.195	0.472	0.0866	t6	0.472333	Q12899
P78540	ARG2	9.166	7.392	6.681	0.00889	0.128	7.75	1.11	t7	7.74633	P78540
Q9UEY8	ADD3	0.376	0.558	0.489	0.00891	0.128	0.474	0.0865	t7	0.474333	Q9UEY8
P04792	NA	0.409	0.484	0.585	0.00895	0.128	0.493	0.0837	t7	0.492667	P04792
O75525-2	KHDRBS3	2.398	1.957	2.274	0.00898	0.128	2.21	0.2	t7	2.20967	O75525
Q9NZN4	NA	0.288	0.392	0.505	0.00898	0.128	0.395	0.1	t7	0.395	Q9NZN4
O00762	UBE2C	2.232	1.866	2.221	0.00902	0.195	2.11	0.183	t6	2.10633	O00762
O43570-2	CA12	0.36	0.521	0.526	0.00915	0.128	0.469	0.0886	t7	0.469	O43570
Q6ZVX7	NCCRP1	0.43	0.398	0.579	0.00922	0.518	0.469	0.0889	t4	0.469	Q6ZVX7
Q9UBN4-6	NA	0.145	0.366	0.377	0.00929	0.128	0.296	0.118	t7	0.296	Q9UBN4
Q9HCH5-6	NA	0.367	0.405	0.559	0.00938	0.195	0.444	0.094	t6	0.443667	Q9HCH5
Q13753	LAMC2	2.194	2.161	1.823	0.00957	0.195	2.06	0.181	t6	2.05933	Q13753
Q53GA4	PHLDA2	0.555	0.382	0.528	0.00961	0.128	0.488	0.0875	t7	0.488333	Q53GA4
Q8IWA5	NA	0.532	0.396	0.569	0.00966	0.128	0.499	0.0859	t7	0.499	Q8IWA5
O75127	PTCD1	0.595	0.432	0.431	0.00975	0.128	0.486	0.0885	t7	0.486	O75127
Q9NRJ4	TULP4	0.529	0.522	0.354	0.00981	0.195	0.468	0.0919	t6	0.468333	Q9NRJ4
Q6UWB1	IL27RA	0.589	0.402	0.467	0.00984	0.128	0.486	0.089	t7	0.486	Q6UWB1
Q9C004	SPRY4	0.555	0.382	0.356	0.00986	0.275	0.431	0.0986	t5	0.431	Q9C004
O15297	PPM1D	0.381	0.52	0.567	0.00993	0.539	0.489	0.0888	t2	0.489333	O15297
P25311	AZGP1	0.351	0.543	0.505	0.00999	0.518	0.466	0.0931	t4	0.466333	P25311
P98172	EFNB1	0.378	0.491	0.251	0.01	0.128	0.373	0.109	t7	0.373333	P98172
Q7L099-4	RUFY3	2.277	2.213	1.862	0.0101	0.195	2.12	0.196	t6	2.11733	Q7L099
O15287	FANCG	0.226	0.454	0.417	0.0101	0.128	0.366	0.111	t7	0.365667	O15287
O95049	NA	0.432	0.457	0.605	0.0101	0.128	0.498	0.0878	t7	0.498	O95049
Q9H3D4-10	NA	0.406	0.551	0.34	0.0101	0.128	0.432	0.0995	t7	0.432333	Q9H3D4
P78552	IL13RA1	2.15	2.098	1.777	0.0102	0.195	2.01	0.178	t6	2.00833	P78552
Q53HL2	CDCA8	3.395	2.948	2.593	0.0102	0.195	2.98	0.35	t6	2.97867	Q53HL2
Q9NWX5	ASB6	0.575	0.373	0.461	0.0102	0.195	0.47	0.0937	t6	0.469667	Q9NWX5
O14757	CHEK1	0.372	0.468	0.573	0.0102	0.128	0.471	0.0935	t7	0.471	O14757
Q5TCZ1-3	SH3PXD2A	0.381	0.518	0.567	0.0102	0.128	0.489	0.0902	t7	0.488667	Q5TCZ1
Q8N1P7	AIM1L	0.369	0.266	0.505	0.0102	0.128	0.38	0.109	t7	0.38	Q8N1P7
O75503	CLN5	0.421	0.482	0.251	0.0103	0.128	0.385	0.109	t7	0.384667	O75503
P30530-2	AXL	0.263	0.396	0.503	0.0104	0.195	0.387	0.109	t6	0.387333	P30530
O43474-4	NA	0.484	0.307	0.231	0.0104	0.128	0.341	0.117	t7	0.340667	O43474
Q8ND30-2	PPFIBP2	0.444	0.305	0.529	0.0105	0.275	0.426	0.103	t5	0.426	Q8ND30
Q13228-4	SELENBP1	0.36	0.399	0.565	0.0105	0.195	0.441	0.0998	t6	0.441333	Q13228
Q9NZN4	NA	0.388	0.428	0.584	0.0105	0.195	0.467	0.0955	t6	0.466667	Q9NZN4
O95490-2	NA	0.399	0.474	0.593	0.0105	0.128	0.489	0.0913	t7	0.488667	O95490
Q9H246	C1orf21	0.381	0.498	0.577	0.0105	0.128	0.485	0.0919	t7	0.485333	Q9H246
O00560-2	SDCBP	0.241	0.446	0.459	0.0106	0.128	0.382	0.111	t7	0.382	O00560
P25963	NFKBIA	0.435	0.449	0.612	0.0107	0.275	0.499	0.0906	t5	0.498667	P25963
P53814-5	NA	3.645	4.05	2.99	0.0108	0.195	3.56	0.464	t6	3.56167	P53814
Q86XI8	C19orf68	0.379	0.434	0.585	0.0109	0.275	0.466	0.0974	t5	0.466	Q86XI8
P48594	SERPINB4	12.421	8.725	12.531	0.011	0.128	11.2	1.88	t7	11.2257	P48594
Q9NZT1	CALML5	0.369	0.317	0.545	0.0111	0.195	0.41	0.109	t6	0.410333	Q9NZT1
Q969R2-3	NA	2.704	2.128	2.627	0.0111	0.128	2.49	0.273	t7	2.48633	Q969R2
O76041-2	NEBL	0.453	0.389	0.593	0.0112	0.128	0.478	0.0965	t7	0.478333	O76041
P52895	AKR1C2	0.565	0.521	0.369	0.0112	0.128	0.485	0.0953	t7	0.485	P52895
Q13641	TPBG	3.156	2.567	2.478	0.0112	0.128	2.73	0.321	t7	2.73367	Q13641
Q8WVN6	SECTM1	0.34	0.309	0.538	0.0114	0.128	0.396	0.113	t7	0.395667	Q8WVN6
Q9NYZ3	NA	4.154	4.134	3.101	0.0114	0.128	3.8	0.523	t7	3.79633	Q9NYZ3
P28289	TMOD1	0.268	0.328	0.519	0.0115	0.275	0.372	0.118	t5	0.371667	P28289
O95466-2	FMNL1	2.38	2.072	1.91	0.0115	0.128	2.12	0.21	t7	2.12067	O95466
P17900	GM2A	0.361	0.434	0.578	0.0115	0.128	0.458	0.101	t7	0.457667	P17900
Q9NPR2	SEMA4B	3.809	4.284	3.101	0.0117	0.195	3.73	0.517	t6	3.73133	Q9NPR2
Q969S2-2	NEIL2	0.267	0.517	0.311	0.0118	0.128	0.365	0.12	t7	0.365	Q969S2
Q6PRD7	CEMP1	0.252	0.516	0.344	0.0119	0.275	0.371	0.12	t5	0.370667	Q6PRD7
Q96RL7-3	NA	42.133	52.156	64.993	0.0119	0.275	53.1	9.92	t5	53.094	Q96RL7
O75923	NA	9.199	6.729	6.684	0.0119	0.128	7.54	1.25	t7	7.53733	O75923
P11169	SLC2A3	2.715	2.135	2.28	0.012	0.195	2.38	0.263	t6	2.37667	P11169
Q9NRB3	CHST12	0.316	0.238	0.506	0.012	0.195	0.353	0.124	t6	0.353333	Q9NRB3
P29508	NA	4.076	4.011	3.008	0.0121	0.518	3.7	0.519	t4	3.69833	P29508
P57735	NA	0.571	0.366	0.523	0.0121	0.128	0.487	0.0989	t7	0.486667	P57735
P48594	SERPINB4	4.099	4.132	3.05	0.0122	0.518	3.76	0.534	t4	3.76033	P48594
P03372-3	ESR1	4.799	4.142	5.88	0.0122	0.128	4.94	0.761	t7	4.94033	P03372
Q8N556	AFAP1	2.319	1.852	2.039	0.0122	0.128	2.07	0.206	t7	2.07	Q8N556
A8MQ03	CYSRT1	0.342	0.422	0.574	0.0123	0.128	0.446	0.108	t7	0.446	A8MQ03
Q8TDW0	LRRC8C	4.158	4.791	3.401	0.0123	0.128	4.12	0.604	t7	4.11667	Q8TDW0
Q9HCE6-3	NA	0.342	0.431	0.574	0.0123	0.128	0.449	0.107	t7	0.449	Q9HCE6
Q14624	ITIH4	0.446	0.145	0.187	0.0125	0.195	0.259	0.145	t6	0.259333	Q14624
O75865	TRAPPC6A	0.549	0.297	0.399	0.0126	0.128	0.415	0.115	t7	0.415	O75865
Q13507	NA	159.255	252.386	226.856	0.0127	0.468	213	41.7	t3	212.832	Q13507
Q96QD8	SLC38A2	2.27	2.129	1.803	0.0127	0.195	2.07	0.21	t6	2.06733	Q96QD8
P15104	GLUL	0.252	0.418	0.516	0.0129	0.195	0.395	0.12	t6	0.395333	P15104
P15289	ARSA	0.322	0.402	0.568	0.0131	0.128	0.431	0.114	t7	0.430667	P15289
Q92478	CLEC2B	12.567	16.96	11.388	0.0132	0.195	13.6	2.54	t6	13.6383	Q92478
Q16678	CYP1B1	0.612	0.433	0.402	0.0132	0.128	0.482	0.104	t7	0.482333	Q16678
O75953	DNAJB5	3.164	3.324	4.276	0.0133	0.128	3.59	0.522	t7	3.588	O75953
P31276	HOXC13	0.478	0.297	0.54	0.0134	0.275	0.438	0.114	t5	0.438333	P31276
Q14393-3	NA	0.302	0.34	0.553	0.0134	0.195	0.398	0.122	t6	0.398333	Q14393
Q9P021	CRIPT	0.505	0.217	0.284	0.0134	0.195	0.335	0.135	t6	0.335333	Q9P021
Q8N271	PROM2	0.262	0.379	0.535	0.0135	0.128	0.392	0.123	t7	0.392	Q8N271
Q92484	SMPDL3A	0.421	0.385	0.605	0.0135	0.128	0.47	0.108	t7	0.470333	Q92484
Q8WXI7	MUC16	0.362	0.49	0.594	0.0136	0.195	0.482	0.106	t6	0.482	Q8WXI7
Q9NPH3	IL1RAP	2.784	2.398	2.112	0.0138	0.195	2.43	0.294	t6	2.43133	Q9NPH3
Q9HCH5-14	NA	0.58	0.341	0.377	0.0138	0.128	0.433	0.117	t7	0.432667	Q9HCH5
O60890	OPHN1	0.513	0.58	0.351	0.0139	0.195	0.481	0.107	t6	0.481333	O60890
P30740	SERPINB1	3.368	3.479	2.55	0.0139	0.195	3.13	0.441	t6	3.13233	P30740
P37173	TGFBR2	0.58	0.459	0.33	0.0141	0.195	0.456	0.113	t6	0.456333	P37173
P12931	SRC	4.737	3.592	3.463	0.0141	0.128	3.93	0.608	t7	3.93067	P12931
P37059	HSD17B2	2.092	2.678	2.181	0.0142	0.275	2.32	0.275	t5	2.317	P37059
P01584	IL1B	4.864	4.292	3.352	0.0142	0.195	4.17	0.662	t6	4.16933	P01584
P05109	S100A8	2.869	2.141	2.623	0.0142	0.195	2.54	0.322	t6	2.54433	P05109
P02511	CRYAB	0.33	0.37	0.577	0.0142	0.128	0.426	0.12	t7	0.425667	P02511
P0DJI8	NA	0.357	0.505	0.59	0.0142	0.128	0.484	0.108	t7	0.484	P0DJI8
Q53TN4-3	NA	0.312	0.413	0.572	0.0142	0.128	0.432	0.119	t7	0.432333	Q53TN4
P20742	PZP	0.034	0.391	0.057	0.0143	0.275	0.161	0.176	t5	0.160667	P20742
O00462	MANBA	0.358	0.327	0.574	0.0143	0.128	0.42	0.121	t7	0.419667	O00462
Q13636	RAB31	2.493	2.91	2.175	0.0144	0.275	2.53	0.321	t5	2.526	Q13636
Q8IVL1	NA	0.346	0.482	0.589	0.0144	0.129	0.472	0.111	t7	0.472333	Q8IVL1
Q9UIV8	SERPINB13	2.326	2.096	1.81	0.0144	0.129	2.08	0.226	t7	2.07733	Q9UIV8
P01583	IL1A	2.613	2.926	3.593	0.0147	0.195	3.04	0.435	t6	3.044	P01583
Q15149-4	NA	2.299	2.196	1.792	0.0149	0.13	2.1	0.235	t7	2.09567	Q15149
Q8WXE9	STON2	0.409	0.632	0.455	0.015	0.13	0.499	0.107	t7	0.498667	Q8WXE9
Q9NQ84	GPRC5C	0.437	0.412	0.633	0.0151	0.539	0.494	0.109	t2	0.494	Q9NQ84
Q8IX03	WWC1	2.641	3.081	3.699	0.0151	0.13	3.14	0.462	t7	3.14033	Q8IX03
Q9UIF7-6	MUTYH	9.622	7.218	6.393	0.0151	0.13	7.74	1.45	t7	7.74433	Q9UIF7
Q9NZI6	TFCP2L1	0.589	0.333	0.384	0.0152	0.195	0.435	0.122	t6	0.435333	Q9NZI6
P06702	S100A9	2.547	1.929	2.34	0.0152	0.13	2.27	0.275	t7	2.272	P06702
P30679	GNA15	2.265	1.993	1.769	0.0152	0.13	2.01	0.218	t7	2.009	P30679
P24821-4	TNC	7.475	4.982	7.413	0.0156	0.195	6.62	1.23	t6	6.62333	P24821
O00204-2	SULT2B1	0.48	0.37	0.618	0.0159	0.13	0.489	0.113	t7	0.489333	O00204
O43663	NA	1.957	2.278	2.609	0.016	0.195	2.28	0.284	t6	2.28133	O43663
Q7L775	EPM2AIP1	0.405	0.62	0.385	0.0161	0.13	0.47	0.118	t7	0.47	Q7L775
P09758	TACSTD2	0.315	0.39	0.59	0.0163	0.195	0.432	0.127	t6	0.431667	P09758
P46013	MKI67	2.263	2.166	1.752	0.0163	0.195	2.06	0.237	t6	2.06033	P46013
O60266	ADCY3	0.595	0.5	0.34	0.0163	0.13	0.478	0.117	t7	0.478333	O60266
O95407	TNFRSF6B	10.127	8.53	6.343	0.0164	0.275	8.33	1.65	t5	8.33333	O95407
Q14766	LTBP1	1.975	2.644	2.261	0.0166	0.275	2.29	0.292	t5	2.29333	Q14766
Q9UJY1	HSPB8	0.421	0.354	0.613	0.0166	0.13	0.463	0.121	t7	0.462667	Q9UJY1
Q8N3Y7	SDR16C5	4.158	3.093	4.589	0.0167	0.13	3.95	0.668	t7	3.94667	Q8N3Y7
P32189-1	GK	2.003	2.168	2.642	0.0168	0.195	2.27	0.289	t6	2.271	P32189
Q63ZY3-3	KANK2	0.325	0.518	0.584	0.0173	0.195	0.476	0.121	t6	0.475667	Q63ZY3
Q8N3T1	GALNT15	2.251	2.237	1.751	0.0173	0.13	2.08	0.249	t7	2.07967	Q8N3T1
Q9H8E8	CSRP2BP	0.604	0.34	0.505	0.0176	0.13	0.483	0.12	t7	0.483	Q9H8E8
P05109	S100A8	2.598	1.952	2.602	0.018	0.13	2.38	0.326	t7	2.384	P05109
P18564	ITGB6	2.475	3.026	2.188	0.0182	0.195	2.56	0.37	t6	2.563	P18564
A8K2U0	NA	0.418	0.316	0.606	0.0183	0.195	0.447	0.132	t6	0.446667	A8K2U0
A8MQ03	CYSRT1	0.456	0.288	0.585	0.0185	0.195	0.443	0.133	t6	0.443	A8MQ03
P80365	NA	0.216	0.129	0.502	0.0186	0.195	0.282	0.172	t6	0.282333	P80365
Q16654	PDK4	0.401	0.101	0.443	0.0187	0.275	0.315	0.164	t5	0.315	Q16654
P12757-3	SKIL	0.358	0.631	0.441	0.0187	0.195	0.477	0.126	t6	0.476667	P12757
P49674	CSNK1E	2.698	2.653	1.983	0.0188	0.195	2.44	0.348	t6	2.44467	P49674
Q99576	TSC22D3	0.281	0.435	0.588	0.0189	0.275	0.435	0.136	t5	0.434667	Q99576
Q9Y5R4	HEMK1	0.57	0.321	0.249	0.0189	0.13	0.38	0.15	t7	0.38	Q9Y5R4
P35321	SPRR1A	0.183	0.437	0.51	0.0192	0.468	0.377	0.152	t3	0.376667	P35321
P21589	NT5E	3.233	3.246	2.3	0.0193	0.195	2.93	0.471	t6	2.92633	P21589
P12931	SRC	3.13	2.207	2.559	0.0199	0.195	2.63	0.405	t6	2.632	P12931
Q96PU5	NA	2.264	2.167	1.708	0.0199	0.195	2.05	0.259	t6	2.04633	Q96PU5
Q6ZN28	MACC1	0.306	0.61	0.432	0.0199	0.13	0.449	0.137	t7	0.449333	Q6ZN28
Q9UBC9	NA	0.414	0.542	0.202	0.02	0.13	0.386	0.153	t7	0.386	Q9UBC9
P18564	ITGB6	2.068	2.261	1.694	0.0201	0.275	2.01	0.252	t5	2.00767	P18564
Q63HR2-6	NA	0.645	0.474	0.367	0.0202	0.13	0.495	0.126	t7	0.495333	Q63HR2
Q86XI6	PPP1R3B	2.265	3.282	3.114	0.0203	0.195	2.89	0.473	t6	2.887	Q86XI6
Q5VSG8	MANEAL	0.54	0.554	0.285	0.0203	0.13	0.46	0.135	t7	0.459667	Q5VSG8
Q96PU5	NA	2.607	2.696	1.942	0.0207	0.13	2.42	0.358	t7	2.415	Q96PU5
P78552	IL13RA1	1.987	1.898	2.508	0.0208	0.275	2.13	0.287	t5	2.131	P78552
P35325	SPRR2B	0.558	0.323	0.587	0.0208	0.195	0.489	0.13	t6	0.489333	P35325
P02511	CRYAB	0.395	0.378	0.647	0.0209	0.275	0.473	0.134	t5	0.473333	P02511
Q6UWP8	SBSN	0.277	0.12	0.518	0.0209	0.13	0.305	0.177	t7	0.305	Q6UWP8
Q9HCD6	TANC2	2.578	2.451	1.867	0.0209	0.13	2.3	0.33	t7	2.29867	Q9HCD6
Q8IX03	WWC1	2.287	3.375	3.075	0.021	0.195	2.91	0.488	t6	2.91233	Q8IX03
Q8WXF0	SRSF12	2.01	2.296	2.802	0.021	0.195	2.37	0.349	t6	2.36933	Q8WXF0
A6NGR9	MROH6	3.213	2.874	2.198	0.021	0.13	2.76	0.449	t7	2.76167	A6NGR9
P11274	BCR	2.587	2.099	1.906	0.0211	0.13	2.2	0.306	t7	2.19733	P11274
Q8N2E2	NA	2.47	3.489	2.621	0.0213	0.195	2.86	0.477	t6	2.86	Q8N2E2
Q92834-4	NA	3.5	2.552	2.538	0.0213	0.13	2.86	0.479	t7	2.86333	Q92834
P19823	ITIH2	0.238	0.191	0.552	0.0214	0.13	0.327	0.173	t7	0.327	P19823
P01584	IL1B	8.371	4.999	6.573	0.0216	0.13	6.65	1.46	t7	6.64767	P01584
Q9P021	CRIPT	0.406	0.655	0.386	0.0217	0.13	0.482	0.134	t7	0.482333	Q9P021
P07476	IVL	0.512	0.494	0.199	0.0218	0.468	0.402	0.155	t3	0.401667	P07476
O95833	CLIC3	0.433	0.327	0.635	0.022	0.13	0.465	0.14	t7	0.465	O95833
P81274	GPSM2	0.3	0.542	0.585	0.0221	0.13	0.476	0.137	t7	0.475667	P81274
Q14451	NA	4.37	2.883	3.314	0.0223	0.13	3.52	0.663	t7	3.52233	Q14451
Q9NQW6	ANLN	2.075	2.497	2.998	0.0224	0.195	2.52	0.402	t6	2.52333	Q9NQW6
Q96L12	CALR3	0.327	0.55	0.161	0.0224	0.13	0.346	0.172	t7	0.346	Q96L12
P46527	CDKN1B	0.336	0.395	0.641	0.0225	0.275	0.457	0.143	t5	0.457333	P46527
P28300	LOX	2.324	2.634	1.861	0.0228	0.195	2.27	0.338	t6	2.273	P28300
O00462	MANBA	0.313	0.315	0.619	0.0229	0.195	0.416	0.156	t6	0.415667	O00462
O75923	NA	5.009	6.463	3.929	0.0229	0.195	5.13	1.1	t6	5.13367	O75923
Q7Z4L5	NA	0.55	0.563	0.278	0.023	0.13	0.464	0.143	t7	0.463667	Q7Z4L5
Q8N3J5	NA	0.34	0.643	0.386	0.023	0.13	0.456	0.145	t7	0.456333	Q8N3J5
Q9H0K6	PUS7L	0.648	0.491	0.346	0.0231	0.13	0.495	0.135	t7	0.495	Q9H0K6
Q8N1P7	AIM1L	0.381	0.345	0.646	0.0232	0.275	0.457	0.146	t5	0.457333	Q8N1P7
Q9H1A3	METTL9	4.548	3.335	2.997	0.0233	0.13	3.63	0.707	t7	3.62667	Q9H1A3
P81605	DCD	0.381	0.07	0.474	0.0234	0.13	0.308	0.186	t7	0.308333	P81605
Q15800	MSMO1	1.725	2.12	2.388	0.0234	0.13	2.08	0.291	t7	2.07767	Q15800
Q7L5L3	GDPD3	0.423	0.341	0.652	0.0237	0.195	0.472	0.143	t6	0.472	Q7L5L3
P37059	HSD17B2	5.723	3.758	3.924	0.0238	0.13	4.47	0.944	t7	4.46833	P37059
P49888	SULT1E1	0.215	0.33	0.593	0.0242	0.521	0.379	0.17	t1	0.379333	P49888
Q8TDW0	LRRC8C	2.431	3.292	2.318	0.0243	0.195	2.68	0.463	t6	2.68033	Q8TDW0
P01009	NA	5.702	4.546	3.429	0.0246	0.195	4.56	0.985	t6	4.559	P01009
P21980	TGM2	3.339	3.367	2.256	0.0246	0.195	2.99	0.55	t6	2.98733	P21980
P06702	S100A9	2.932	1.988	2.531	0.0247	0.195	2.48	0.412	t6	2.48367	P06702
P25311	AZGP1	0.28	0.175	0.574	0.0247	0.195	0.343	0.182	t6	0.343	P25311
P43003-2	SLC1A3	0.613	0.298	0.271	0.0247	0.132	0.394	0.168	t7	0.394	P43003
P49759	CLK1	2.28	2.379	3.232	0.0249	0.132	2.63	0.455	t7	2.63033	P49759
Q8IZT6	NA	2.472	2.754	3.685	0.0251	0.132	2.97	0.551	t7	2.97033	Q8IZT6
P01100	FOS	2.1	3.153	2.976	0.0253	0.195	2.74	0.489	t6	2.743	P01100
Q11201	ST3GAL1	2.196	1.721	2.428	0.0254	0.133	2.12	0.314	t7	2.115	Q11201
P25774-2	CTSS	0.279	0.327	0.626	0.0255	0.195	0.411	0.166	t6	0.410667	P25774
Q86WV6	TMEM173	2.824	2.266	1.961	0.0255	0.133	2.35	0.381	t7	2.35033	Q86WV6
Q92478	CLEC2B	20.898	11.794	14.019	0.0255	0.133	15.6	4.11	t7	15.5703	Q92478
P24821-4	TNC	6.899	5.392	4.008	0.0256	0.275	5.43	1.25	t5	5.433	P24821
P41220-4	RGS2	2.91	2.509	3.838	0.0257	0.518	3.09	0.591	t4	3.08567	P41220
P10244	MYBL2	1.943	2.868	2.454	0.0257	0.275	2.42	0.402	t5	2.42167	P10244
Q14956	GPNMB	0.31	0.641	0.486	0.0257	0.133	0.479	0.147	t7	0.479	Q14956
Q16790	CA9	0.393	0.683	0.419	0.0258	0.518	0.498	0.142	t4	0.498333	Q16790
O14683	TP53I11	0.34	0.461	0.663	0.0258	0.133	0.488	0.145	t7	0.488	O14683
Q9BYK8	HELZ2	2.629	1.834	2.186	0.026	0.133	2.22	0.347	t7	2.21633	Q9BYK8
P17707	AMD1	2.66	1.889	2.098	0.0261	0.195	2.22	0.347	t6	2.21567	P17707
Q9Y646	CPQ	0.303	0.612	0.555	0.0263	0.195	0.49	0.146	t6	0.49	Q9Y646
P52823	STC1	7.949	6.548	11.498	0.0266	0.134	8.66	2.21	t7	8.665	P52823
P14384	CPM	1.887	2.511	1.88	0.0267	0.195	2.09	0.315	t6	2.09267	P14384
Q14766-3	LTBP1	2.5	1.927	1.832	0.0268	0.195	2.09	0.315	t6	2.08633	Q14766
Q96QE2	SLC2A13	0.66	0.468	0.326	0.0268	0.134	0.485	0.149	t7	0.484667	Q96QE2
Q8WYP3	RIN2	1.93	1.932	2.597	0.0269	0.518	2.15	0.334	t4	2.153	Q8WYP3
P16870-2	CPE	0.572	0.29	0.591	0.0269	0.195	0.484	0.15	t6	0.484333	P16870
Q96PY5-3	FMNL2	2.964	2.48	1.976	0.0271	0.134	2.47	0.429	t7	2.47333	Q96PY5
O00391	QSOX1	2.319	1.74	2.508	0.0274	0.195	2.19	0.348	t6	2.189	O00391
P11473	VDR	0.678	0.453	0.353	0.0275	0.135	0.495	0.148	t7	0.494667	P11473
P20719	HOXA5	0.334	0.464	0.669	0.0276	0.135	0.489	0.15	t7	0.489	P20719
Q99595	TIMM17A	0.403	0.271	0.643	0.0282	0.135	0.439	0.167	t7	0.439	Q99595
Q14807	KIF22	3.023	2.626	1.967	0.0289	0.195	2.54	0.463	t6	2.53867	Q14807
Q14451	NA	2.248	2.97	2.027	0.0292	0.195	2.42	0.428	t6	2.415	Q14451
Q05639	EEF1A2	11.736	6.205	8.797	0.0292	0.136	8.91	2.4	t7	8.91267	Q05639
Q96R06	SPAG5	2.485	2.853	1.882	0.0292	0.136	2.41	0.426	t7	2.40667	Q96R06
P15036	ETS2	1.932	2.237	2.853	0.0294	0.275	2.34	0.407	t5	2.34067	P15036
Q86SK9-2	SCD5	0.37	0.403	0.689	0.0294	0.136	0.487	0.156	t7	0.487333	Q86SK9
Q16654	PDK4	0.282	0.259	0.634	0.0295	0.137	0.392	0.185	t7	0.391667	Q16654
Q9UHN6	NA	2.305	3.249	2.233	0.0303	0.195	2.6	0.492	t6	2.59567	Q9UHN6
Q16222-3	UAP1	2.692	2.05	1.878	0.0304	0.138	2.21	0.373	t7	2.20667	Q16222
Q8IW50	NA	2.332	2.576	1.735	0.0305	0.195	2.21	0.376	t6	2.21433	Q8IW50
Q9H1A3	METTL9	4.467	3.807	2.613	0.0305	0.195	3.63	0.814	t6	3.629	Q9H1A3
Q9NRD9	DUOX1	0.289	0.422	0.664	0.0306	0.138	0.458	0.168	t7	0.458333	Q9NRD9
Q96PY5-3	FMNL2	2.323	2.188	1.621	0.0307	0.195	2.04	0.324	t6	2.044	Q96PY5
O75410-5	NA	0.581	0.099	0.23	0.0311	0.518	0.303	0.218	t4	0.303333	O75410
A6QL63	NA	3.372	2.975	2.088	0.0315	0.139	2.81	0.57	t7	2.81167	A6QL63
Q6DN14	MCTP1	3.344	2.751	2.09	0.0315	0.139	2.73	0.544	t7	2.72833	Q6DN14
P07093-2	SERPINE2	1.828	2.789	2.621	0.0316	0.275	2.41	0.446	t5	2.41267	P07093
P23771	GATA3	0.286	0.454	0.666	0.0317	0.275	0.469	0.168	t5	0.468667	P23771
Q13115	DUSP4	3.034	2.249	3.702	0.0317	0.139	2.99	0.631	t7	2.995	Q13115
Q9ULL1	PLEKHG1	0.309	0.282	0.659	0.0318	0.275	0.417	0.185	t5	0.416667	Q9ULL1
O75626-3	PRDM1	2.561	2.115	1.733	0.0319	0.195	2.14	0.36	t6	2.13633	O75626
Q9NPR2	SEMA4B	3.109	3.073	4.784	0.0323	0.14	3.66	0.847	t7	3.65533	Q9NPR2
P81605	DCD	0.494	0.491	0.085	0.0325	0.539	0.357	0.206	t2	0.356667	P81605
P07093-2	SERPINE2	6.722	5.513	3.591	0.0325	0.195	5.28	1.37	t6	5.27533	P07093
Q96GD4	NA	1.812	2.743	2.24	0.0325	0.195	2.27	0.405	t6	2.265	Q96GD4
Q9UHN6	NA	3.056	2.97	1.953	0.0326	0.275	2.66	0.532	t5	2.65967	Q9UHN6
P04637-4	NA	0.46	0.47	0.034	0.0327	0.195	0.321	0.218	t6	0.321333	P04637
Q8NG31-2	CASC5	1.865	2.533	1.82	0.0332	0.195	2.07	0.347	t6	2.07267	Q8NG31
Q99933-4	NA	0.397	0.352	0.701	0.0334	0.195	0.483	0.168	t6	0.483333	Q99933
A1A5D9	CCDC64B	0.389	0.383	0.709	0.0336	0.195	0.494	0.165	t6	0.493667	A1A5D9
A6QL63	NA	3.586	2.528	2.307	0.0341	0.195	2.81	0.593	t6	2.807	A6QL63
P55268	LAMB2	0.405	0.374	0.713	0.0343	0.195	0.497	0.166	t6	0.497333	P55268
Q6ZVX7	NCCRP1	0.222	0.596	0.552	0.0346	0.468	0.457	0.18	t3	0.456667	Q6ZVX7
O94808	GFPT2	1.69	2.495	2.509	0.0346	0.143	2.23	0.407	t7	2.23133	O94808
P78540	ARG2	5.41	4.406	2.937	0.0347	0.195	4.25	1.08	t6	4.251	P78540
Q9BYG8	GSDMC	2.404	1.72	2.642	0.0347	0.195	2.26	0.416	t6	2.25533	Q9BYG8
Q9C0C4	SEMA4C	2.871	3.656	2.198	0.0348	0.195	2.91	0.633	t6	2.90833	Q9C0C4
Q9NYT0	PLEK2	4.095	2.975	2.463	0.0349	0.195	3.18	0.724	t6	3.17767	Q9NYT0
P49862	KLK7	0.229	0.325	0.661	0.0354	0.195	0.405	0.199	t6	0.405	P49862
Q6DN14	MCTP1	2.579	2.56	1.709	0.0357	0.195	2.28	0.432	t6	2.28267	Q6DN14
P51530-3	DNA2	0.38	0.227	0.668	0.0367	0.539	0.425	0.196	t2	0.425	P51530
P07476	IVL	0.418	0.285	0.693	0.037	0.196	0.465	0.183	t6	0.465333	P07476
Q6UY14	NA	2.082	2.175	3.124	0.037	0.144	2.46	0.501	t7	2.46033	Q6UY14
P49759	CLK1	1.822	2.615	1.894	0.0371	0.196	2.11	0.381	t6	2.11033	P49759
P02766	TTR	0.429	0.199	0.648	0.0372	0.144	0.425	0.197	t7	0.425333	P02766
Q6NS38	ALKBH2	0.711	0.428	0.327	0.0372	0.144	0.489	0.176	t7	0.488667	Q6NS38
Q16739	UGCG	2.096	3.217	2.261	0.0373	0.196	2.52	0.525	t6	2.52467	Q16739
P21589	NT5E	5.661	3.754	3.227	0.0375	0.144	4.21	1.11	t7	4.214	P21589
Q8IZT6	NA	3.585	2.367	2.357	0.0377	0.196	2.77	0.612	t6	2.76967	Q8IZT6
Q92478	CLEC2B	14.743	11.36	6.782	0.0379	0.275	11	3.46	t5	10.9617	Q92478
P28562	DUSP1	2.139	2.257	3.272	0.0379	0.196	2.56	0.54	t6	2.556	P28562
P21980	TGM2	5.997	4.136	3.276	0.0379	0.144	4.47	1.2	t7	4.46967	P21980
P24821-4	TNC	8.401	4.56	5.273	0.0382	0.145	6.08	1.77	t7	6.078	P24821
Q6UY14	NA	2.826	1.863	3.08	0.0386	0.196	2.59	0.557	t6	2.58967	Q6UY14
P48436	SOX9	0.474	0.195	0.64	0.0386	0.145	0.436	0.198	t7	0.436333	P48436
Q9Y6Y0	NA	2.482	1.711	1.855	0.0387	0.196	2.02	0.357	t6	2.016	Q9Y6Y0
P07711	CTSL	5.878	6.509	3.271	0.039	0.275	5.22	1.49	t5	5.21933	P07711
P49788-2	RARRES1	0.256	0.577	0.636	0.0391	0.196	0.49	0.18	t6	0.489667	P49788
O75629	CREG1	0.353	0.24	0.687	0.0397	0.198	0.427	0.204	t6	0.426667	O75629
Q5D1E8	NA	2.821	2.027	1.871	0.0399	0.147	2.24	0.443	t7	2.23967	Q5D1E8
Q99661	KIF2C	1.709	2.627	2.051	0.04	0.198	2.13	0.403	t6	2.129	Q99661
P00374	DHFR	0.331	0.386	0.722	0.0402	0.147	0.48	0.186	t7	0.479667	P00374
Q16875-2	PFKFB3	2.77	2.394	1.717	0.0402	0.147	2.29	0.463	t7	2.29367	Q16875
Q99985	SEMA3C	0.131	0.398	0.634	0.0405	0.275	0.388	0.22	t5	0.387667	Q99985
Q8NFT8	NA	3.861	2.297	4.234	0.0409	0.147	3.46	0.891	t7	3.464	Q8NFT8
Q9Y5J5	PHLDA3	0.259	0.678	0.527	0.0417	0.148	0.488	0.187	t7	0.488	Q9Y5J5
Q5W0Z9	ZDHHC20	0.734	0.423	0.329	0.0425	0.275	0.495	0.186	t5	0.495333	Q5W0Z9
Q9NZU0	FLRT3	2.763	2.182	1.719	0.0432	0.15	2.22	0.454	t7	2.22133	Q9NZU0
P41220-3	NA	2.549	5.022	4.475	0.0434	0.275	4.02	1.13	t5	4.01533	P41220
P41220-4	RGS2	3.169	6.565	5.147	0.0434	0.202	4.96	1.48	t6	4.96033	P41220
P47929	NA	0.28	0.318	0.713	0.0435	0.15	0.437	0.21	t7	0.437	P47929
Q5T6S3	PHF19	1.924	2.835	1.917	0.0436	0.202	2.23	0.458	t6	2.22533	Q5T6S3
Q86YL7-4	NA	1.587	2.497	2.411	0.0437	0.275	2.16	0.436	t5	2.165	Q86YL7
Q1W6H9	FAM110C	2.804	2.686	1.702	0.044	0.202	2.4	0.525	t6	2.39733	Q1W6H9
Q13115	DUSP4	3.28	3.263	1.906	0.0441	0.275	2.82	0.683	t5	2.81633	Q13115
Q9H8J5	MANSC1	0.565	0.599	0.168	0.0445	0.152	0.444	0.21	t7	0.444	Q9H8J5
O00391	QSOX1	2.445	2.351	3.809	0.0446	0.152	2.87	0.707	t7	2.86833	O00391
O15049	N4BP3	6.103	6.615	11.784	0.0449	0.518	8.17	2.72	t4	8.16733	O15049
Q9UIV8	SERPINB13	2.168	2.852	1.76	0.0449	0.202	2.26	0.479	t6	2.26	Q9UIV8
Q9UK39	CCRN4L	2.597	2.045	1.643	0.0449	0.202	2.09	0.416	t6	2.095	Q9UK39
P21817-3	RYR1	2.052	3.286	2.226	0.0451	0.539	2.52	0.579	t2	2.52133	P21817
P0C0L5	NA	0.683	0.202	0.195	0.0454	0.202	0.36	0.244	t6	0.36	P0C0L5
O75173	ADAMTS4	35.759	19.676	16.788	0.0457	0.203	24.1	8.85	t6	24.0743	O75173
Q9H892	TTC12	0.666	0.42	0.151	0.0458	0.153	0.412	0.226	t7	0.412333	Q9H892
O43312-4	MTSS1	1.761	2.567	3.034	0.0459	0.153	2.45	0.559	t7	2.454	O43312
P01011	NA	2.533	1.9	1.647	0.0463	0.153	2.03	0.397	t7	2.02667	P01011
P05121-2	SERPINE1	2.22	3.721	4.33	0.0468	0.154	3.42	0.941	t7	3.42367	P05121
Q13105	ZBTB17	2.663	1.99	1.687	0.047	0.275	2.11	0.434	t5	2.11333	Q13105
O60911	CTSV	0.732	0.366	0.27	0.0476	0.275	0.456	0.213	t5	0.456	O60911
Q9UHN6	NA	3.509	2.474	2.03	0.048	0.156	2.67	0.658	t7	2.671	Q9UHN6
P15407	FOSL1	3.127	2.441	1.8	0.0484	0.204	2.46	0.576	t6	2.456	P15407
Q53EZ4	CEP55	2.611	2.036	1.623	0.0484	0.204	2.09	0.431	t6	2.09	Q53EZ4
Q92834-4	NA	2.576	1.93	1.643	0.0484	0.204	2.05	0.415	t6	2.04967	Q92834
P58335-4	ANTXR2	8.74	4.639	4.824	0.0485	0.156	6.07	2.01	t7	6.06767	P58335
P14384	CPM	3.564	1.919	2.917	0.0492	0.157	2.8	0.718	t7	2.8	P14384
P07711	CTSL	10.629	5.648	13.977	0.0493	0.157	10.1	3.63	t7	10.0847	P07711
Q9NYT0	PLEK2	4.931	3.274	2.601	0.0493	0.157	3.6	1.04	t7	3.602	Q9NYT0
Q01638-2	IL1RL1	2.306	2.391	1.499	0.0497	0.468	2.07	0.427	t3	2.06533	Q01638
