# Supplementary material for: Proteome-wide analysis of protein abundance and turnover remodelling during oncogenic transformation of human breast epithelial cells
Source: Wellcome Open Res. 2018 May 2;3:51. [Version 1] doi: 10.12688/wellcomeopenres.14392.1 (PMC5989152; doi:10.12688/wellcomeopenres.14392.1)
Supplement: Supplementary file 9 [file wellcomeopenres-3-15665-s0008.tgz › 30a23918-3138-4f5d-b6d2-208626097b83.txt]

Entry	Entry name	Status	Protein names	Gene names	Organism	Length	Gene ontology (GO)	Gene ontology IDs	Cross-reference (KEGG)	Keywords
Q9UPP1	PHF8_HUMAN	reviewed	Histone lysine demethylase PHF8 (EC 1.14.11.27) (PHD finger protein 8)	PHF8 KIAA1111 ZNF422	Homo sapiens (Human)	1060	nuclear membrane [GO:0031965]; nucleolus [GO:0005730]; nucleoplasm [GO:0005654]; nucleus [GO:0005634]; chromatin binding [GO:0003682]; histone demethylase activity [GO:0032452]; histone demethylase activity (H3-K27 specific) [GO:0071558]; histone demethylase activity (H3-K36 specific) [GO:0051864]; histone demethylase activity (H3-K9 specific) [GO:0032454]; histone demethylase activity (H4-K20 sp…	GO:0000082; GO:0003682; GO:0005506; GO:0005634; GO:0005654; GO:0005730; GO:0006351; GO:0007420; GO:0008270; GO:0016706; GO:0031965; GO:0032452; GO:0032454; GO:0033169; GO:0035064; GO:0035574; GO:0035575; GO:0045893; GO:0045943; GO:0051864; GO:0061188; GO:0070544; GO:0071557; GO:0071558	hsa:23133;	3D-structure; Activator; Alternative splicing; Cell cycle; Chromatin regulator; Complete proteome; Dioxygenase; Disease mutation; Iron; Mental retardation; Metal-binding; Nucleus; Oxidoreductase; Phosphoprotein; Reference proteome; Transcription; Transcription regulation; Zinc; Zinc-finger
Q9UBK8	MTRR_HUMAN	reviewed	Methionine synthase reductase (MSR) (EC 1.16.1.8)	MTRR	Homo sapiens (Human)	725	cytoplasm [GO:0005737]; cytosol [GO:0005829]; intermediate filament cytoskeleton [GO:0045111]; nucleoplasm [GO:0005654]; [methionine synthase] reductase activity [GO:0030586]; aquacobalamin reductase (NADPH) activity [GO:0050444]; FAD binding [GO:0071949]; flavin adenine dinucleotide binding [GO:0050660]; FMN binding [GO:0010181]; NADP binding [GO:0050661]; NADPH binding [GO:0070402]; NADPH-hemop…	GO:0000096; GO:0003958; GO:0005654; GO:0005737; GO:0005829; GO:0006306; GO:0006555; GO:0009086; GO:0009235; GO:0010181; GO:0016723; GO:0030586; GO:0032259; GO:0033353; GO:0043418; GO:0045111; GO:0046655; GO:0050444; GO:0050660; GO:0050661; GO:0055114; GO:0070402; GO:0071949; GO:1904042	hsa:4552;	3D-structure; Alternative splicing; Amino-acid biosynthesis; Complete proteome; Cytoplasm; Disease mutation; FAD; FMN; Flavoprotein; Methionine biosynthesis; NADP; Oxidoreductase; Phosphoprotein; Polymorphism; Reference proteome; S-adenosyl-L-methionine
P17676	CEBPB_HUMAN	reviewed	CCAAT/enhancer-binding protein beta (C/EBP beta) (Liver activator protein) (LAP) (Liver-enriched inhibitory protein) (LIP) (Nuclear factor NF-IL6) (Transcription factor 5) (TCF-5)	CEBPB TCF5 PP9092	Homo sapiens (Human)	345	CHOP-C/EBP complex [GO:0036488]; condensed chromosome, centromeric region [GO:0000779]; cytoplasm [GO:0005737]; nuclear chromatin [GO:0000790]; nuclear matrix [GO:0016363]; nucleoplasm [GO:0005654]; nucleus [GO:0005634]; chromatin binding [GO:0003682]; DNA binding [GO:0003677]; protein heterodimerization activity [GO:0046982]; protein homodimerization activity [GO:0042803]; RNA polymerase II core…	GO:0000779; GO:0000790; GO:0000977; GO:0000978; GO:0000979; GO:0001077; GO:0001541; GO:0001892; GO:0002432; GO:0003677; GO:0003682; GO:0003700; GO:0003705; GO:0005634; GO:0005654; GO:0005737; GO:0006355; GO:0006366; GO:0006953; GO:0006954; GO:0006955; GO:0007613; GO:0016363; GO:0030182; GO:0032753; GO:0033598; GO:0034976; GO:0035711; GO:0036488; GO:0042130; GO:0042742; GO:0042803; GO:0043524; GO:…	hsa:1051;	3D-structure; Acetylation; Activator; Alternative initiation; Complete proteome; Cytoplasm; DNA-binding; Differentiation; Glycoprotein; Isopeptide bond; Methylation; Nucleus; Phosphoprotein; Polymorphism; Reference proteome; Transcription; Transcription regulation; Ubl conjugation
P33993	MCM7_HUMAN	reviewed	DNA replication licensing factor MCM7 (EC 3.6.4.12) (CDC47 homolog) (P1.1-MCM3)	MCM7 CDC47 MCM2	Homo sapiens (Human)	719	chromatin [GO:0000785]; cytoplasm [GO:0005737]; cytosol [GO:0005829]; MCM complex [GO:0042555]; membrane [GO:0016020]; nuclear chromosome, telomeric region [GO:0000784]; nucleoplasm [GO:0005654]; ATP binding [GO:0005524]; DNA helicase activity [GO:0003678]; single-stranded DNA binding [GO:0003697]; cell proliferation [GO:0008283]; cellular response to DNA damage stimulus [GO:0006974]; cellular re…	GO:0000082; GO:0000784; GO:0000785; GO:0003678; GO:0003697; GO:0005524; GO:0005654; GO:0005737; GO:0005829; GO:0006260; GO:0006268; GO:0006270; GO:0006974; GO:0008283; GO:0016020; GO:0042325; GO:0042493; GO:0042555; GO:0071364; GO:0071466	hsa:4176;	ATP-binding; Acetylation; Alternative splicing; Cell cycle; Complete proteome; DNA replication; DNA-binding; Direct protein sequencing; Glycoprotein; Helicase; Hydrolase; Nucleotide-binding; Nucleus; Phosphoprotein; Polymorphism; Reference proteome
P49736	MCM2_HUMAN	reviewed	DNA replication licensing factor MCM2 (EC 3.6.4.12) (Minichromosome maintenance protein 2 homolog) (Nuclear protein BM28)	MCM2 BM28 CCNL1 CDCL1 KIAA0030	Homo sapiens (Human)	904	chromatin [GO:0000785]; cytoplasm [GO:0005737]; MCM complex [GO:0042555]; microtubule cytoskeleton [GO:0015630]; nuclear chromosome, telomeric region [GO:0000784]; nuclear origin of replication recognition complex [GO:0005664]; nucleoplasm [GO:0005654]; nucleus [GO:0005634]; ATP binding [GO:0005524]; DNA binding [GO:0003677]; DNA helicase activity [GO:0003678]; DNA replication origin binding [GO:…	GO:0000082; GO:0000784; GO:0000785; GO:0003677; GO:0003678; GO:0003688; GO:0005524; GO:0005634; GO:0005654; GO:0005664; GO:0005737; GO:0006260; GO:0006268; GO:0006270; GO:0006334; GO:0007049; GO:0015630; GO:0042555; GO:0046872; GO:0071353	hsa:4171;	3D-structure; ATP-binding; Acetylation; Cell cycle; Complete proteome; DNA replication; DNA-binding; Helicase; Hydrolase; Metal-binding; Nucleotide-binding; Nucleus; Phosphoprotein; Polymorphism; Reference proteome; Zinc; Zinc-finger
P11802	CDK4_HUMAN	reviewed	Cyclin-dependent kinase 4 (EC 2.7.11.22) (Cell division protein kinase 4) (PSK-J3)	CDK4	Homo sapiens (Human)	303	bicellular tight junction [GO:0005923]; chromatin [GO:0000785]; cyclin D2-CDK4 complex [GO:0097129]; cyclin-dependent protein kinase holoenzyme complex [GO:0000307]; cytosol [GO:0005829]; nuclear membrane [GO:0031965]; nucleolus [GO:0005730]; nucleoplasm [GO:0005654]; nucleus [GO:0005634]; perinuclear region of cytoplasm [GO:0048471]; transcription factor complex [GO:0005667]; ATP binding [GO:000…	GO:0000082; GO:0000307; GO:0000785; GO:0002088; GO:0004693; GO:0005524; GO:0005634; GO:0005654; GO:0005667; GO:0005730; GO:0005829; GO:0005923; GO:0006468; GO:0007165; GO:0007623; GO:0008284; GO:0009636; GO:0010288; GO:0010468; GO:0010971; GO:0016538; GO:0030332; GO:0031100; GO:0031965; GO:0033574; GO:0042493; GO:0043065; GO:0045727; GO:0045787; GO:0045793; GO:0048146; GO:0048471; GO:0051301; GO:…	hsa:1019;	3D-structure; ATP-binding; Acetylation; Alternative splicing; Cell cycle; Cell division; Complete proteome; Cytoplasm; Disease mutation; Kinase; Membrane; Nucleotide-binding; Nucleus; Phosphoprotein; Polymorphism; Reference proteome; Serine/threonine-protein kinase; Transferase
Q14566	MCM6_HUMAN	reviewed	DNA replication licensing factor MCM6 (EC 3.6.4.12) (p105MCM)	MCM6	Homo sapiens (Human)	821	MCM complex [GO:0042555]; nuclear chromosome, telomeric region [GO:0000784]; nucleoplasm [GO:0005654]; nucleus [GO:0005634]; ATP binding [GO:0005524]; DNA helicase activity [GO:0003678]; single-stranded DNA binding [GO:0003697]; DNA replication [GO:0006260]; DNA replication initiation [GO:0006270]; DNA unwinding involved in DNA replication [GO:0006268]; G1/S transition of mitotic cell cycle [GO:0…	GO:0000082; GO:0000784; GO:0003678; GO:0003697; GO:0005524; GO:0005634; GO:0005654; GO:0006260; GO:0006268; GO:0006270; GO:0042555	hsa:4175;	3D-structure; ATP-binding; Acetylation; Cell cycle; Complete proteome; DNA replication; DNA-binding; Glycoprotein; Helicase; Hydrolase; Nucleotide-binding; Nucleus; Phosphoprotein; Polymorphism; Reference proteome
Q9H2G4	TSYL2_HUMAN	reviewed	Testis-specific Y-encoded-like protein 2 (TSPY-like protein 2) (Cell division autoantigen 1) (Cutaneous T-cell lymphoma-associated antigen se20-4) (CTCL-associated antigen se20-4) (Differentially-expressed nucleolar TGF-beta1 target protein) (Nuclear protein of 79 kDa) (NP79)	TSPYL2 CDA1 DENTT TSPX HRIHFB2216	Homo sapiens (Human)	693	centrosome [GO:0005813]; cytoplasm [GO:0005737]; nucleolus [GO:0005730]; nucleoplasm [GO:0005654]; nucleus [GO:0005634]; plasma membrane [GO:0005886]; rDNA binding [GO:0000182]; cell cycle [GO:0007049]; chromatin modification [GO:0016569]; IRE1-mediated unfolded protein response [GO:0036498]; negative regulation of cell cycle [GO:0045786]; negative regulation of cell growth [GO:0030308]; negative…	GO:0000182; GO:0005634; GO:0005654; GO:0005730; GO:0005737; GO:0005813; GO:0005886; GO:0006334; GO:0006351; GO:0006355; GO:0007049; GO:0008156; GO:0009966; GO:0016569; GO:0030308; GO:0036498; GO:0045786; GO:0045859	hsa:64061;	Cell cycle; Chromatin regulator; Complete proteome; Cytoplasm; Nucleus; Phosphoprotein; Polymorphism; Reference proteome; Transcription; Transcription regulation
P78549	NTH_HUMAN	reviewed	Endonuclease III-like protein 1 (hNTH1) (EC 3.2.2.-) (EC 4.2.99.18) (Bifunctional DNA N-glycosylase/DNA-(apurinic or apyrimidinic site) lyase) (DNA glycosylase/AP lyase)	NTHL1 NTH1 OCTS3	Homo sapiens (Human)	312	mitochondrion [GO:0005739]; nucleoplasm [GO:0005654]; nucleus [GO:0005634]; 4 iron, 4 sulfur cluster binding [GO:0051539]; DNA N-glycosylase activity [GO:0019104]; DNA-(apurinic or apyrimidinic site) lyase activity [GO:0003906]; double-stranded DNA binding [GO:0003690]; endonuclease activity [GO:0004519]; metal ion binding [GO:0046872]; oxidized purine nucleobase lesion DNA N-glycosylase activity…	GO:0000703; GO:0003690; GO:0003906; GO:0004519; GO:0005634; GO:0005654; GO:0005739; GO:0006285; GO:0006296; GO:0008534; GO:0019104; GO:0045008; GO:0046872; GO:0051539	hsa:4913;	4Fe-4S; Alternative initiation; Complete proteome; DNA damage; DNA repair; Direct protein sequencing; Glycosidase; Hydrolase; Iron; Iron-sulfur; Lyase; Metal-binding; Mitochondrion; Nucleus; Phosphoprotein; Polymorphism; Reference proteome; Transit peptide
Q96IF1	AJUBA_HUMAN	reviewed	LIM domain-containing protein ajuba	AJUBA JUB	Homo sapiens (Human)	538	adherens junction [GO:0005912]; cell-cell junction [GO:0005911]; cytoplasmic mRNA processing body [GO:0000932]; cytosol [GO:0005829]; focal adhesion [GO:0005925]; lamellipodium [GO:0030027]; microtubule organizing center [GO:0005815]; nucleus [GO:0005634]; plasma membrane [GO:0005886]; transcription factor complex [GO:0005667]; alpha-catenin binding [GO:0045294]; chromatin binding [GO:0003682]; t…	GO:0000086; GO:0000122; GO:0000932; GO:0001666; GO:0003682; GO:0003714; GO:0005634; GO:0005667; GO:0005815; GO:0005829; GO:0005886; GO:0005911; GO:0005912; GO:0005925; GO:0006351; GO:0006355; GO:0007010; GO:0008270; GO:0016339; GO:0030027; GO:0030032; GO:0030334; GO:0031328; GO:0031334; GO:0033673; GO:0034613; GO:0035195; GO:0035313; GO:0035331; GO:0043087; GO:0043123; GO:0043406; GO:0045294; GO:…	hsa:84962;	Alternative splicing; Cell adhesion; Cell cycle; Cell junction; Cell membrane; Complete proteome; Cytoplasm; Cytoskeleton; LIM domain; Membrane; Metal-binding; Nucleus; Phosphoprotein; RNA-mediated gene silencing; Reference proteome; Repeat; Repressor; Transcription; Transcription regulation; Zinc
Q8N5P1	ZC3H8_HUMAN	reviewed	Zinc finger CCCH domain-containing protein 8	ZC3H8 ZC3HDC8	Homo sapiens (Human)	291	Cajal body [GO:0015030]; histone locus body [GO:0035363]; nucleoplasm [GO:0005654]; nucleus [GO:0005634]; transcription elongation factor complex [GO:0008023]; transcriptionally active chromatin [GO:0035327]; metal ion binding [GO:0046872]; poly(A) RNA binding [GO:0044822]; RNA polymerase II intronic transcription regulatory region sequence-specific DNA binding [GO:0001162]; sequence-specific DNA…	GO:0001162; GO:0001227; GO:0003700; GO:0005634; GO:0005654; GO:0006915; GO:0008023; GO:0015030; GO:0033085; GO:0035327; GO:0035363; GO:0042795; GO:0042796; GO:0043029; GO:0043565; GO:0044822; GO:0045892; GO:0045945; GO:0046677; GO:0046872; GO:0070245	hsa:84524;	Apoptosis; Complete proteome; Metal-binding; Nucleus; Phosphoprotein; Polymorphism; RNA-binding; Reference proteome; Repeat; Repressor; Transcription; Transcription regulation; Zinc; Zinc-finger
Q8WYQ5	DGCR8_HUMAN	reviewed	Microprocessor complex subunit DGCR8 (DiGeorge syndrome critical region 8)	DGCR8 C22orf12 DGCRK6 LP4941	Homo sapiens (Human)	773	cytoplasm [GO:0005737]; microprocessor complex [GO:0070877]; microtubule cytoskeleton [GO:0015630]; nucleolus [GO:0005730]; nucleoplasm [GO:0005654]; nucleus [GO:0005634]; double-stranded RNA binding [GO:0003725]; heme binding [GO:0020037]; metal ion binding [GO:0046872]; primary miRNA binding [GO:0070878]; protein homodimerization activity [GO:0042803]; gene silencing by RNA [GO:0031047]; primar…	GO:0003725; GO:0005634; GO:0005654; GO:0005730; GO:0005737; GO:0015630; GO:0020037; GO:0031047; GO:0031053; GO:0042803; GO:0046872; GO:0070877; GO:0070878; GO:0072091; GO:0090502	hsa:54487;	3D-structure; Alternative splicing; Complete proteome; Heme; Iron; Isopeptide bond; Metal-binding; Nucleus; Phosphoprotein; Polymorphism; RNA-binding; Reference proteome; Repeat; Ubl conjugation
P33992	MCM5_HUMAN	reviewed	DNA replication licensing factor MCM5 (EC 3.6.4.12) (CDC46 homolog) (P1-CDC46)	MCM5 CDC46	Homo sapiens (Human)	734	MCM complex [GO:0042555]; membrane [GO:0016020]; nuclear chromosome, telomeric region [GO:0000784]; nucleoplasm [GO:0005654]; nucleus [GO:0005634]; ATP binding [GO:0005524]; chromatin binding [GO:0003682]; DNA helicase activity [GO:0003678]; DNA replication origin binding [GO:0003688]; DNA replication [GO:0006260]; DNA replication initiation [GO:0006270]; G1/S transition of mitotic cell cycle [GO…	GO:0000082; GO:0000784; GO:0003678; GO:0003682; GO:0003688; GO:0005524; GO:0005634; GO:0005654; GO:0006260; GO:0006270; GO:0016020; GO:0042555	hsa:4174;	ATP-binding; Acetylation; Cell cycle; Complete proteome; DNA replication; DNA-binding; Helicase; Hydrolase; Nucleotide-binding; Nucleus; Phosphoprotein; Polymorphism; Reference proteome
Q8NDX5	PHC3_HUMAN	reviewed	Polyhomeotic-like protein 3 (Early development regulatory protein 3) (Homolog of polyhomeotic 3) (hPH3)	PHC3 EDR3 PH3	Homo sapiens (Human)	983	actin cytoskeleton [GO:0015629]; intracellular membrane-bounded organelle [GO:0043231]; nucleoplasm [GO:0005654]; nucleus [GO:0005634]; PcG protein complex [GO:0031519]; PRC1 complex [GO:0035102]; DNA binding [GO:0003677]; zinc ion binding [GO:0008270]; multicellular organism development [GO:0007275]; protein sumoylation [GO:0016925]	GO:0003677; GO:0005634; GO:0005654; GO:0007275; GO:0008270; GO:0015629; GO:0016925; GO:0031519; GO:0035102; GO:0043231	hsa:80012;	3D-structure; Alternative splicing; Complete proteome; DNA-binding; Developmental protein; Metal-binding; Nucleus; Phosphoprotein; Reference proteome; Zinc; Zinc-finger
O95503	CBX6_HUMAN	reviewed	Chromobox protein homolog 6	CBX6	Homo sapiens (Human)	412	heterochromatin [GO:0000792]; nucleoplasm [GO:0005654]; nucleus [GO:0005634]; PcG protein complex [GO:0031519]; single-stranded RNA binding [GO:0003727]; chromatin modification [GO:0016569]; negative regulation of transcription from RNA polymerase II promoter [GO:0000122]; transcription, DNA-templated [GO:0006351]	GO:0000122; GO:0000792; GO:0003727; GO:0005634; GO:0005654; GO:0006351; GO:0016569; GO:0031519	hsa:23466;	3D-structure; Chromatin regulator; Complete proteome; Nucleus; Phosphoprotein; Reference proteome; Repressor; Transcription; Transcription regulation
Q16649	NFIL3_HUMAN	reviewed	Nuclear factor interleukin-3-regulated protein (E4 promoter-binding protein 4) (Interleukin-3 promoter transcriptional activator) (Interleukin-3-binding protein 1) (Transcriptional activator NF-IL3A)	NFIL3 E4BP4 IL3BP1	Homo sapiens (Human)	462	nucleus [GO:0005634]; DNA binding [GO:0003677]; RNA polymerase II core promoter sequence-specific DNA binding [GO:0000979]; RNA polymerase II regulatory region sequence-specific DNA binding [GO:0000977]; transcription corepressor activity [GO:0003714]; transcription factor activity, sequence-specific DNA binding [GO:0003700]; transcriptional repressor activity, RNA polymerase II core promoter pro…	GO:0000122; GO:0000977; GO:0000979; GO:0001078; GO:0003677; GO:0003700; GO:0003714; GO:0005634; GO:0006366; GO:0006955; GO:0007623; GO:0010628; GO:0071353	hsa:4783;	Activator; Biological rhythms; Complete proteome; DNA-binding; Isopeptide bond; Nucleus; Phosphoprotein; Reference proteome; Repressor; Transcription; Transcription regulation; Ubl conjugation
P33991	MCM4_HUMAN	reviewed	DNA replication licensing factor MCM4 (EC 3.6.4.12) (CDC21 homolog) (P1-CDC21)	MCM4 CDC21	Homo sapiens (Human)	863	MCM complex [GO:0042555]; membrane [GO:0016020]; nuclear chromosome, telomeric region [GO:0000784]; nucleoplasm [GO:0005654]; nucleus [GO:0005634]; ATP binding [GO:0005524]; DNA helicase activity [GO:0003678]; single-stranded DNA binding [GO:0003697]; DNA replication [GO:0006260]; DNA replication initiation [GO:0006270]; DNA unwinding involved in DNA replication [GO:0006268]; G1/S transition of m…	GO:0000082; GO:0000784; GO:0003678; GO:0003697; GO:0005524; GO:0005634; GO:0005654; GO:0006260; GO:0006268; GO:0006270; GO:0016020; GO:0042555	hsa:4173;	ATP-binding; Acetylation; Cell cycle; Complete proteome; DNA replication; DNA-binding; Helicase; Hydrolase; Nucleotide-binding; Nucleus; Phosphoprotein; Polymorphism; Reference proteome; Ubl conjugation
Q9BRQ0	PYGO2_HUMAN	reviewed	Pygopus homolog 2	PYGO2 PP7910	Homo sapiens (Human)	406	nucleoplasm [GO:0005654]; nucleus [GO:0005634]; chromatin binding [GO:0003682]; histone acetyltransferase regulator activity [GO:0035034]; zinc ion binding [GO:0008270]; beta-catenin-TCF complex assembly [GO:1904837]; brain development [GO:0007420]; canonical Wnt signaling pathway [GO:0060070]; developmental growth [GO:0048589]; in utero embryonic development [GO:0001701]; kidney development [GO:…	GO:0001701; GO:0001822; GO:0002088; GO:0003682; GO:0005634; GO:0005654; GO:0007289; GO:0007420; GO:0008270; GO:0009791; GO:0016055; GO:0030879; GO:0033599; GO:0035034; GO:0035563; GO:0045944; GO:0048589; GO:0051569; GO:0060021; GO:0060070; GO:1904837	hsa:90780;	3D-structure; Acetylation; Complete proteome; Metal-binding; Nucleus; Phosphoprotein; Reference proteome; Wnt signaling pathway; Zinc; Zinc-finger
Q9UK73	FEM1B_HUMAN	reviewed	Protein fem-1 homolog B (FEM1b) (FEM1-beta) (Fem-1-like death receptor-binding protein alpha) (Fem-1-like in apoptotic pathway protein alpha) (F1A-alpha)	FEM1B F1AA KIAA0396	Homo sapiens (Human)	627	cytoplasm [GO:0005737]; nucleoplasm [GO:0005654]; nucleus [GO:0005634]; death receptor binding [GO:0005123]; ubiquitin-protein transferase activity [GO:0004842]; apoptotic process [GO:0006915]; branching involved in prostate gland morphogenesis [GO:0060442]; epithelial cell maturation involved in prostate gland development [GO:0060743]; regulation of DNA damage checkpoint [GO:2000001]; regulation…	GO:0004842; GO:0005123; GO:0005634; GO:0005654; GO:0005737; GO:0006915; GO:0051438; GO:0060442; GO:0060743; GO:1902041; GO:2000001	hsa:10116;	ANK repeat; Apoptosis; Complete proteome; Cytoplasm; Nucleus; Reference proteome; Repeat; TPR repeat; Ubl conjugation pathway
