# Supplementary material for: Proteome-wide analysis of protein abundance and turnover remodelling during oncogenic transformation of human breast epithelial cells
Source: Wellcome Open Res. 2018 May 2;3:51. [Version 1] doi: 10.12688/wellcomeopenres.14392.1 (PMC5989152; doi:10.12688/wellcomeopenres.14392.1)
Supplement: Supplementary file 10 [file wellcomeopenres-3-15665-s0009.tgz › 48ca376a-7418-4026-b4d2-045fb589cfaf.txt]

Protein	Gene	Description	id	turn	tau	amp	offset	tau_err	amp_err	offset_err	half	half_err	chi2	dof	R2	rmv
Q96K37	SLC35E1	Solute carrier family 35 member E1	64	20.2165	12.1617	0.72336	0.332492	2.52989	0.129394	0.006208	8.42988	1.75359	1.83301	3	0.981702	0.0849186
P55011-3	SLC12A2	Solute carrier family 12 member 2	1	5.94659	11.9456	0.49315	0.1705	3.0982	0.06317	0.02293	8.28006	2.14751	9.44574	4	0.904629	0.0391791
P27482	CALML3	Calmodulin-like protein 3	256	27.3882	0	0	0	0	0	0	-1	-1	0	1	0	0.11306
Q9UPN4-2	CEP131	Centrosomal protein of 131 kDa	514	-1	7.71721	0.43605	0.4943	6.64551	0.27603	0.04314	5.34916	4.60632	1.86145	3	0.754741	0.146093
P62910	RPL32	60S ribosomal protein L32	775	-1	45.3066	0.18865	0.60265	41.7025	0.05609	0.0742	31.4041	28.906	1.00375	4	0.360515	0.09537
Q8NEJ9-2	NGDN	Neuroguidin	577	52.6239	22.1511	0.51912	0.41519	3.27875	0.02098	0.0103	15.354	2.27266	1.69601	3	0.979885	0.03519
Q9UJX2	CDC23	Cell division cycle protein 23 homolog	646	45.8901	19.2199	0.46169	0.42559	2.63254	0.0267	0.02376	13.3222	1.82474	2.22026	4	0.953083	0.0401177
Q5K4L6	NULL	Long-chain fatty acid transport protein 3	712	38.1031	14.023	0.40145	0.43762	1.6304	0.01117	0.01422	9.72003	1.13011	0.730305	4	0.988176	0.0533493
Q8IZL8	PELP1	Proline-, glutamic acid- and leucine-rich protein 1	194	-1	21.1153	0.33665	0.55153	2.35278	0.01294	0.01162	14.636	1.63082	0.773963	4	0.995036	0.0286307
Q9HCE0	EPG5	Ectopic P granules protein 5 homolog	387	20.0339	12.0512	0.649663	0.307979	0.942121	0.021138	0.003494	8.35322	0.653028	0.264773	3	0.990536	0.0922162
Q9BWH6	RPAP1	RNA polymerase II-associated protein 1	129	22.8587	14.9299	0.74132	0.31487	2.14364	0.04669	0.02088	10.3486	1.48586	8.395	3	0.965092	0.0269196
O75369-8	NULL	N/A	449	52.6222	24.4629	0.53738	0.41875	2.49132	0.01394	0.01723	16.9564	1.72685	2.40984	4	0.994193	0.0210272
Q9UHV9	PFDN2	Prefoldin subunit 2	320	28.7273	17.4382	0.522645	0.385521	1.48977	0.014842	0.007724	12.0872	1.03263	0.889853	4	0.872979	0.118905
Q15005	SPCS2	Signal peptidase complex subunit 2	65	38.976	28.3188	0.591021	0.339939	1.13	0.007761	0.008104	19.6291	0.783258	0.599822	4	0.998289	0.0288741
Q76L83	ASXL2	Putative Polycomb group protein ASXL2	2	7.95968	15.1666	0.54216	0.15509	7.07658	0.07523	0.04567	10.5127	4.90511	1.69509	3	0.700388	0.0934942
P31327	CPS1	Glutamine-dependent carbamoyl-phosphate synthase	257	-1	25.1939	0.401467	0.493794	1.95603	0.011221	0.008666	17.4631	1.35581	0.125664	3	0.98728	0.071211
O14521-2	SDHD	Succinate dehydrogenase [ubiquinone] cytochrome b small subunit, mitochondrial	844	-1	16.437	0.486752	0.561086	1.16245	0.020901	0.005545	11.3932	0.805751	0.033837	2	0.998748	0.061095
P29144	TPP2	Tripeptidyl-peptidase 2	1035	-1	13.0078	0.35801	0.62043	2.34962	0.02186	0.0163	9.01631	1.62863	2.57035	4	0.978529	0.0328699
O94888	UBXN7	UBX domain-containing protein 7	1162	24.1846	21.0354	0.69836	0.25638	0.69656	0.01286	0.00863	14.5807	0.482819	0.444459	4	0.998198	0.0397582
Q53EZ4	CEP55	Centrosomal protein of 55 kDa	1359	4.53866	4.95841	0.705033	0.13939	0.113073	0.014674	0.002447	3.43691	0.0783762	0.0275252	3	0.999676	0.0846749
Q14151	SAFB2	Scaffold attachment factor B2	1293	49.5319	20.0688	0.44154	0.41202	2.48587	0.02328	0.02296	13.9107	1.72307	1.67009	3	0.969397	0.028349
O15553	MEFV	Pyrin	516	9.33123	10.1281	0.887833	0.131615	0.706838	0.008435	0.00975	7.02027	0.489943	0.608952	4	0.993437	0.0624351
Q96L92	NULL	Sorting nexin-27	1098	23.5569	16.4515	0.586889	0.361776	1.09136	0.011027	0.009972	11.4033	0.756474	0.830429	3	0.996607	0.0465797
P55268	LAMB2	Laminin subunit beta-2	777	1.85928	0.7438	1.28796	0.23824	0.85764	2.06127	0.01061	0.515563	0.594471	26.6779	4	0.92166	0.0464204
Q00688	FKBP3	Peptidyl-prolyl cis-trans isomerase FKBP3	195	-1	23.6262	0.44381	0.51748	3.2664	0.01607	0.01075	16.3764	2.2641	1.26679	4	0.987615	0.0552914
Q9Y6W3	CAPN7	Calpain-7	1436	13.115	8.73711	0.61594	0.32435	3.0413	0.1369	0.02344	6.0561	2.10807	5.68767	3	0.940044	0.0366652
Q9Y5X3	SNX5	Sorting nexin-5	970	51.8491	11.829	0.45685	0.471238	1.26198	0.016557	0.005324	8.19925	0.874736	4.13728	3	0.980726	0.0148717
O43303-2	CCP110	Centriolar coiled-coil protein of 110 kDa	647	16.3709	11.802	0.82818	0.25852	2.73843	0.11329	0.04788	8.18052	1.89814	1.85758	3	0.97248	0.0794355
Q9UQ49	NEU3	Sialidase-3	1437	7.12871	-1	-1	-1	-1	-1	-1	-1	-1	-1	-1	-1	0.142962
Q53H96	PYCRL	Pyrroline-5-carboxylate reductase 3	905	-1	12.1683	0.42798	0.56666	1.67647	0.01872	0.01596	8.43445	1.16204	0.789568	3	0.785555	0.101072
P27816	MAP4	N/A	1227	56.0842	20.8322	0.46075	0.43124	2.56465	0.02492	0.02526	14.4398	1.77768	6.51176	4	0.993514	0.0181934
Q8WX93	NULL	N/A	388	20.0343	12.27	0.68287	0.37327	2.23039	0.06426	0.02413	8.5049	1.54599	1.16702	4	0.815024	0.278418
Q9BZE9	ASPSCR1	Tether containing UBX domain for GLUT4	451	64.8163	14.1772	0.51462	0.45829	2.34376	0.01973	0.01593	9.8269	1.62457	7.72774	4	0.96182	0.0259615
O75116	ROCK2	Rho-associated protein kinase 2	1501	45.2025	21.269	0.51982	0.40347	1.2638	0.01208	0.01019	14.7425	0.875999	1.10983	4	0.960781	0.0387372
Q02241-2	KIF23	Kinesin-like protein KIF23	1502	-1	-1	-1	-1	-1	-1	-1	-1	-1	-1	-1	-1	0.593268
O94906	NULL	Pre-mRNA-processing factor 6	321	35.1285	23.7885	0.52678	0.3615	2.97557	0.02602	0.02787	16.489	2.06251	2.02637	4	0.992102	0.0254755
Q5T6J7	IDNK	Probable gluconokinase	713	31.0544	12.5931	0.82158	0.5199	18.8555	0.9827	0.08762	8.72886	13.0696	1.02227	1	0.645479	0.0991943
Q8N1G4	LRRC47	Leucine-rich repeat-containing protein 47	66	-1	19.1554	0.47845	0.48859	2.62974	0.01382	0.01247	13.2775	1.8228	5.90325	4	0.985842	0.0242634
Q86U42	PABPN1	Polyadenylate-binding protein 2	3	60.5838	13.7627	0.37755	0.52157	4.58262	0.03766	0.03769	9.53958	3.17643	3.81731	4	0.933425	0.0458522
Q13470-2	NULL	Non-receptor tyrosine-protein kinase TNK1	131	12.6346	8.72843	0.83515	0.16056	4.53891	0.15634	0.08411	6.05009	3.14613	2.92748	3	0.446519	0.163518
Q92616	NULL	Translational activator GCN1	258	-1	23.6639	0.42853	0.50361	2.28986	0.01426	0.01595	16.4026	1.58721	1.68265	4	0.996371	0.0272056
Q8IVH4	MMAA	Methylmalonic aciduria type A protein, mitochondrial	1036	-1	66.623	0.5842	0.3067	52.4413	0.2425	0.2575	46.1795	36.3495	1.68462	4	0.888079	0.0797129
Q9NSK0	KLC4	N/A	845	45.7732	32.1523	0.62795	0.34469	1.82075	0.01301	0.01525	22.2863	1.26205	0.430305	4	0.998448	0.0352987
P51636	CAV2	N/A	1360	-1	14.4355	0.42525	0.54706	4.50854	0.04921	0.0233	10.0059	3.12508	2.83696	3	0.961339	0.0402389
Q96LT7	C9orf72	Protein C9orf72	2096	31.5789	43.5537	0.6447	0.2389	72.6236	0.5024	0.5288	30.1891	50.3388	19.8248	4	0.814117	0.0708762
Q9UEY8-2	ADD3	N/A	2225	23.2	22.9374	0.52748	0.28617	3.24807	0.04282	0.01355	15.899	2.25139	1.37159	3	0.962615	0.0563501
Q96S19	NULL	UPF0585 protein C16orf13	2160	26.2857	17.4438	0.61437	0.33908	3.12007	0.03274	0.02125	12.0911	2.16267	1.05531	4	0.95437	0.0946543
Q7Z3B3	KANSL1	KAT8 regulatory NSL complex subunit 1	648	-1	0	0	0	0	0	0	-1	-1	0	3	0	0.610031
O43837	NULL	Isocitrate dehydrogenase [NAD] subunit beta, mitochondrial	196	63.8609	30.7233	0.52523	0.43396	3.95496	0.02088	0.02463	21.2958	2.74137	0.579499	4	0.992459	0.0446814
Q6ZRS2-2	SRCAP	Helicase SRCAP	1828	19.7926	22.9831	0.62804	0.21567	7.44658	0.0581	0.04868	15.9306	5.16158	3.78156	3	0.891971	0.058758
P42892-3	NULL	Endothelin-converting enzyme 1	2027	4.81325	3.97512	0.75263	0.30491	0.39961	0.03151	0.01687	2.75534	0.276989	1.06682	4	0.96864	0.0854626
P16333	NCK1	Cytoplasmic protein NCK1	1565	19.745	13.2113	0.50135	0.33306	2.20725	0.03697	0.01629	9.15735	1.52995	1.12492	3	0.985384	0.0404351
P29590	NULL	N/A	1630	33.1915	19.3512	0.48877	0.41086	4.13361	0.02883	0.02644	13.4132	2.8652	1.50824	4	0.980015	0.048437
O14802	POLR3A	DNA-directed RNA polymerase III subunit RPC1	1439	-1	14.2041	0.43425	0.52888	1.5526	0.01601	0.01576	9.84555	1.07618	1.54329	4	0.990835	0.0309608
Q9UKU7	ACAD8	Isobutyryl-CoA dehydrogenase, mitochondrial	778	-1	6.70401	0.436559	0.479564	6.1422	0.184232	0.006408	4.64687	4.25745	7.85448	3	0.879189	0.0535428
Q13895	BYSL	Bystin	906	29.0794	14.392	0.53952	0.40211	1.11329	0.02556	0.01142	9.97576	0.771674	9.19485	4	0.976826	0.0218534
Q9BZG1	RAB34	Ras-related protein Rab-34	1963	40.8	24.5388	0.43113	0.40052	4.5163	0.02004	0.02032	17.009	3.13046	0.571675	3	0.98397	0.0676437
Q9UBI1	COMMD3	COMM domain-containing protein 3	389	64.1538	10.3917	0.501408	0.519615	0.851811	0.011483	0.007058	7.20301	0.59043	0.509071	4	0.996144	0.0406641
O00418	EEF2K	Eukaryotic elongation factor 2 kinase	1099	10.6788	8.42783	0.57863	0.29671	1.29984	0.03176	0.01206	5.84173	0.90098	0.71956	3	0.115209	0.245921
Q9NXH8	TOR4A	Torsin-4A	1766	9.84083	7.26205	0.9777	0.19391	1.01961	0.06411	0.01436	5.03367	0.70674	2.20749	3	0.981772	0.0454129
Q7L8L6	FASTKD5	FAST kinase domain-containing protein 5	971	43.9365	30.9913	0.39964	0.39479	4.01488	0.02369	0.02748	21.4815	2.7829	0.588785	3	0.980789	0.038747
O60237	NULL	N/A	1698	34.9173	20.3749	0.6622	0.339	23.5585	0.2084	0.1615	14.1228	16.3295	0.34292	1	0.799736	0.14385
Q9BQL6	FERMT1	N/A	1294	47.9167	37.8442	0.58839	0.38547	7.79874	0.04895	0.05664	26.2316	5.40567	0.632246	3	0.99538	0.0338477
Q5T013	HYI	Putative hydroxypyruvate isomerase	452	-1	16.1582	0.49353	0.48293	2.28138	0.02434	0.01809	11.2	1.58133	1.16592	3	0.954311	0.0793263
Q9H3Q1	CDC42EP4	Cdc42 effector protein 4	1228	11.9805	11.906	0.5713	0.27144	1.46156	0.03998	0.01144	8.25263	1.01308	4.26287	4	0.961317	0.0517494
Q99959-2	PKP2	Plakophilin-2	714	45.4513	24.887	0.49985	0.35454	3.90952	0.02253	0.02643	17.2503	2.70987	0.5889	4	0.991593	0.0498082
Q86Y79	PTRH1	Probable peptidyl-tRNA hydrolase	322	19.828	12.4129	0.63842	0.36392	1.49962	0.05099	0.01719	8.60395	1.03946	0.875612	3	0.992468	0.051923
Q9NXG6	P4HTM	Transmembrane prolyl 4-hydroxylase	67	14.3731	16.9923	0.43828	0.33525	2.07121	0.01836	0.00792	11.7782	1.43565	0.473681	3	-0.139199	4.66149
O95382-3	MAP3K6	Mitogen-activated protein kinase kinase kinase 6	578	4.30189	3.4225	1.0755	0.1843	0.6201	0.2477	0.0171	2.3723	0.429821	2.07776	3	0.928757	0.0634442
Q13464	ROCK1	Rho-associated protein kinase 1	1503	37.2923	22.3738	0.56678	0.37053	1.88985	0.01581	0.01368	15.5083	1.30994	0.665653	3	0.990705	0.0310886
P37108	SRP14	Signal recognition particle 14 kDa protein	4	21.6344	13.4852	0.65728	0.30998	0.53547	0.01297	0.00607	9.34721	0.37116	0.425782	4	0.986205	0.0536976
Q16585	SGCB	Beta-sarcoglycan	6	-1	-1	-1	-1	-1	-1	-1	-1	-1	-1	-1	-1	-1
P36952	SERPINB5	Serpin B5	1037	-1	18.1474	0.30926	0.58558	3.69965	0.02352	0.02558	12.5788	2.5644	3.28951	4	0.973128	0.0293331
Q9H967	WDR76	WD repeat-containing protein 76	1892	-1	8.58101	0.69004	0.1762	2.16403	0.07187	0.03952	5.9479	1.49999	0.0776646	1	0.992385	0.101987
P98172	EFNB1	Ephrin-B1	132	3.45763	6.03274	0.973546	0.16709	1.22467	0.355674	0.007661	4.18158	0.848873	0.647541	2	0.95904	0.151826
Q9Y2T2	AP3M1	N/A	259	53.6327	18.9517	0.47457	0.4372	2.943	0.01671	0.0174	13.1363	2.03993	3.93028	4	0.950437	0.0595411
Q9Y6Q9-5	NULL	Nuclear receptor coactivator 3	1361	5.866	4.6589	0.875065	0.214649	0.184336	0.039215	0.002725	3.2293	0.127772	0.106264	2	0.99429	0.0585713
Q02218	OGDH	2-oxoglutarate dehydrogenase, mitochondrial	1829	-1	23.1101	0.46601	0.53081	2.83463	0.02056	0.01907	16.0187	1.96482	0.606453	4	0.981958	0.0535457
Q7L804	RAB11FIP2	N/A	2556	-1	11.5571	0.61524	0.35705	7.90429	0.18819	0.06854	8.01081	5.47884	1.80644	3	0.729726	0.188141
O00442	RTCA	RNA 3-terminal phosphate cyclase	2226	-1	31.2852	0.51602	0.46747	7.27144	0.04945	0.05747	21.6852	5.04018	1.99626	3	0.995242	0.0271416
Q7Z3J2	NULL	UPF0505 protein C16orf62	519	-1	21.311	0.355142	0.485867	1.93901	0.009972	0.010803	14.7717	1.34402	0.250379	3	0.994606	0.0316938
O60231	DHX16	Putative pre-mRNA-splicing factor ATP-dependent RNA helicase DHX16	2949	19.4059	17.3548	0.67254	0.27624	1.6441	0.01859	0.01629	12.0294	1.1396	1.44571	4	0.995951	0.0427935
Q9BRV8	SIKE1	Suppressor of IKBKE 1	2685	16.0615	3.97674	0.87554	0.44123	0.47949	0.07339	0.01845	2.75647	0.332357	3.4603	4	0.967637	0.0892645
Q14728	MFSD10	Major facilitator superfamily domain-containing protein 10	2622	-1	61.1052	0.5581	0.327	89.7517	0.3826	0.4191	42.3549	62.2111	3.07389	3	0.135555	0.519155
Q92889	ERCC4	DNA repair endonuclease XPF	1566	43.4	209.47	1.847	-1	672.598	4.867	4.898	145.194	466.209	3.43384	3	0.849202	0.0839673
P30084	ECHS1	Enoyl-CoA hydratase, mitochondrial	1965	-1	18.3638	0.365802	0.591502	1.75854	0.012244	0.009442	12.7288	1.21893	0.230884	4	0.990718	0.0534763
Q9H3M7	TXNIP	Thioredoxin-interacting protein	2097	2.14644	3.52061	0.38719	0.17676	1.84976	0.08609	0.02492	2.4403	1.28216	8.27505	4	0.894468	0.0859593
Q96HS1	PGAM5	Serine/threonine-protein phosphatase PGAM5, mitochondrial	2360	-1	23.8108	0.28168	0.62172	4.4816	0.01985	0.02034	16.5044	3.10641	0.648492	4	0.870122	0.0668217
Q02880-2	TOP2B	N/A	847	29.6774	18.3637	0.4975	0.3774	1.72038	0.01363	0.01865	12.7288	1.19248	2.48417	4	0.954621	0.0683771
Q15406-3	NR6A1	Nuclear receptor subfamily 6 group A member 1	2880	-1	11.5458	0.59445	0.58843	1.89366	0.04142	0.01509	8.00292	1.31259	0.593672	2	0.990369	0.0343016
O43813	LANCL1	LanC-like protein 1	2161	63.8242	17.1063	0.478605	0.504401	0.385053	0.003678	0.004077	11.8572	0.266898	0.325656	3	0.996546	0.0301883
Q9NYB0	TERF2IP	Telomeric repeat-binding factor 2-interacting protein 1	1163	5.21163	3.73348	0.96144	0.190274	0.413893	0.111833	0.005966	2.58785	0.286889	1.45279	3	0.985705	0.0297461
Q9NZL4	HSPBP1	Hsp70-binding protein 1	779	41.3571	21.8408	0.50865	0.39465	2.04472	0.01956	0.01207	15.1389	1.41729	1.86399	4	0.983159	0.0377605
P53041	PPP5C	Serine/threonine-protein phosphatase 5	1631	-1	24.0059	0.42326	0.51869	4.25399	0.01856	0.01827	16.6397	2.94864	1.85635	4	0.977062	0.0420578
O43929	ORC4	Origin recognition complex subunit 4	2029	15.747	9.92504	0.57854	0.37787	0.92801	0.02612	0.01841	6.87951	0.643248	2.23113	4	0.990641	0.0484694
Q8N201	NULL	Integrator complex subunit 1	197	37.8249	28.7463	0.54297	0.3448	5.05181	0.02241	0.01983	19.9254	3.50165	13.7067	4	0.928601	0.056585
Q13123	IK	Protein Red	390	7.2551	6.58095	0.820074	0.194489	0.092108	0.007737	0.002607	4.56156	0.0638444	0.815013	4	0.972952	0.0985009
Q9H4B0	NULL	Probable tRNA N6-adenosine threonylcarbamoyltransferase, mitochondrial	2428	-1	12.5487	0.5337	0.56558	1.95659	0.02464	0.01899	8.69807	1.3562	0.745819	3	0.987607	0.0486484
Q9ULV0	MYO5B	Unconventional myosin-Va	649	11.6496	15.6994	0.61356	0.31498	2.09922	0.04395	0.026	10.882	1.45507	1.91161	4	0.964689	0.0909804
P48739	PITPNB	Phosphatidylinositol transfer protein beta isoform	1100	47.1152	16.5622	0.536346	0.452377	1.03534	0.011115	0.008394	11.4801	0.717646	0.937546	4	0.975669	0.0534295
Q13042-2	CDC16	Cell division cycle protein 16 homolog	2815	52.8	55.6376	0.4498	0.2809	78.6105	0.1672	0.2707	38.565	54.4886	1.38818	3	0.625507	0.213493
Q96QU8	NULL	Exportin-6	1700	22.478	15.1751	0.75514	0.2308	3.38971	0.077	0.02117	10.5186	2.34957	0.715767	3	0.0511675	1.55398
O60890	OPHN1	Oligophrenin-1	907	-1	3.4946	1.06388	0.51744	1.32738	0.4826	0.02461	2.42227	0.92007	0.252567	1	0.978072	0.115453
P35232	PHB	Prohibitin	323	-1	20.9057	0.293946	0.611236	2.02471	0.009168	0.008341	14.4907	1.40342	0.339481	4	0.994965	0.0303244
O00231	PSMD11	26S proteasome non-ATPase regulatory subunit 11	68	-1	21.9959	0.36364	0.50658	3.28363	0.01992	0.02121	15.2464	2.27604	2.94994	4	0.910968	0.044196
Q9BW19	KIFC1	Kinesin-like protein KIFC1	2492	4.10488	2.41297	0.77828	0.20552	2.84832	0.56245	0.03463	1.67254	1.97431	29.7065	4	0.265939	0.0697178
Q92544	TM9SF4	Transmembrane 9 superfamily member 4	1767	29.6514	34.4373	0.73517	0.17709	2.34795	0.01667	0.01907	23.8701	1.62747	1.70545	3	0.997895	0.0198956
Q86WR7	PROSER2	Proline and serine-rich protein 2	1295	9.536	10.3034	0.621238	0.235334	0.540091	0.017725	0.003466	7.1418	0.374363	0.155851	3	0.999421	0.0429981
P0CJ78	ZNF865	Zinc finger protein 865	1768	-1	-1	-1	-1	-1	-1	-1	-1	-1	-1	-1	-1	0.0731471
P31930	UQCRC1	Cytochrome b-c1 complex subunit 1, mitochondrial	1229	-1	18.6306	0.3189	0.66117	2.2241	0.01182	0.01134	12.9137	1.54163	0.150862	4	0.995006	0.0571389
P41227	NAA10	N-alpha-acetyltransferase 10	579	-1	15.7554	0.34112	0.63426	4.78718	0.03039	0.02941	10.9208	3.31822	3.11184	4	0.963209	0.0602921
Q9Y6K1	DNMT3A	DNA (cytosine-5)-methyltransferase 3A	2293	7.21596	7.76693	0.82926	0.3366	3.507	0.17056	0.00315	5.38363	2.43087	1.83267	3	0.948585	0.241151
O43707	NULL	Alpha-actinin-4	1038	60.8	17.3368	0.5088	0.45769	1.64797	0.01491	0.01158	12.017	1.14229	2.42389	4	0.99408	0.0273626
Q3KP66-3	C1orf106	Uncharacterized protein C1orf106	715	3.66946	2.91896	0.896457	0.119028	0.833832	0.419387	0.009178	2.02327	0.577968	1.05913	3	0.978154	0.0699738
O60716-5	NULL	Catenin delta-1	133	19.2667	17.2431	0.69396	0.241924	0.760377	0.009792	0.009579	11.952	0.527053	4.62463	4	0.968431	0.0569511
Q6P1M3	LLGL2	Lethal(2) giant larvae protein homolog 2	1504	15	10.4298	0.69627	0.29008	2.32426	0.08086	0.01817	7.2294	1.61105	5.47299	3	0.975902	0.0297293
Q8N697	SLC15A4	Solute carrier family 15 member 4	7	-1	12.7017	0.7513	0.3974	9.9085	0.4778	0.129	8.80415	6.86805	1.74723	2	-0.137757	0.19058
Q9NU22	MDN1	Midasin	260	30.3614	15.9956	0.55701	0.39118	1.54492	0.02374	0.0178	11.0873	1.07086	2.03085	3	0.993429	0.0198746
P54132	BLM	Bloom syndrome protein	972	-1	6.97428	0.77428	0.38105	5.76768	0.34801	0.08824	4.8342	3.99785	7.18909	3	0.692653	0.108517
Q8IXM2	BAP18	N/A	1362	47.8596	18.9572	0.38227	0.48819	1.86002	0.01713	0.01339	13.1401	1.28927	0.488466	4	0.986595	0.0500328
Q7Z739	YTHDF3	YTH domain-containing family protein 3	2950	19.5118	19.9198	0.55335	0.34238	2.27346	0.02723	0.02293	13.8073	1.57584	3.04114	4	0.984908	0.0881873
Q07021	C1QBP	Complement component 1 Q subcomponent-binding protein, mitochondrial	2227	-1	17.0972	0.23841	0.68039	3.31974	0.01394	0.01444	11.8509	2.30107	0.847	4	0.890117	0.0491252
Q9UJZ1	STOML2	Stomatin-like protein 2, mitochondrial	1830	-1	33.1045	0.36147	0.57245	4.0604	0.0194	0.02107	22.9463	2.81445	0.327009	4	0.986032	0.0557955
Q14160-3	SCRIB	N/A	1966	36.766	19.2485	0.61043	0.39399	1.70855	0.02269	0.01135	13.342	1.18428	11.5276	4	0.989383	0.0197665
P41091	EIF2S3	Eukaryotic translation initiation factor 2 subunit 3	2361	-1	27.6151	0.4099	0.49002	8.62713	0.03654	0.04431	19.1413	5.97987	5.87096	4	0.97557	0.0307501
Q16719	NULL	Kynureninase	2162	50.2759	15.1432	0.43745	0.44189	3.27048	0.03625	0.0244	10.4964	2.26692	1.14438	4	0.974397	0.0624786
P25788-2	PSMA3	Proteasome subunit alpha type-3	2031	-1	33.7144	0.411	0.4992	5.69917	0.02173	0.0258	23.3691	3.95036	2.62038	4	0.976942	0.0260521
Q6PJ69	TRIM65	Tripartite motif-containing protein 65	780	28.7626	18.6297	0.6474	0.3464	1.57125	0.03291	0.01376	12.9131	1.08911	1.34747	3	0.986878	0.0359119
Q6IBS0	TWF2	N/A	2686	42.3214	21.4612	0.59603	0.41545	1.92037	0.01753	0.01941	14.8758	1.3311	0.863688	4	0.996137	0.0379643
Q5T0F9-2	CC2D1B	Coiled-coil and C2 domain-containing protein 1B	1567	34.275	33.7364	0.5846	0.26274	8.43128	0.05769	0.06548	23.3843	5.84412	1.18203	3	0.989207	0.0378748
Q8IWE2	FAM114A1	Protein NOXP20	2624	36.8276	21.8408	0.60668	0.41636	3.31636	0.04839	0.01412	15.1389	2.29873	6.13017	4	0.960442	0.0532165
P20700	LMNB1	N/A	1632	-1	19.6903	0.302303	0.617812	1.80613	0.007594	0.007711	13.6483	1.25191	0.276451	4	0.997045	0.0340315
Q96G23	CERS2	Ceramide synthase 2	2558	30.4158	18.792	0.66929	0.33159	2.13696	0.02891	0.02035	13.0256	1.48123	1.02225	4	0.986755	0.0558263
O15294	OGT	UDP-N-acetylglucosamine--peptide N-acetylglucosaminyltransferase 110 kDa subunit	2098	19.0769	16.7519	0.5565	0.36084	2.47455	0.03376	0.01454	11.6115	1.71523	4.26906	4	0.988073	0.0384039
P62241	RPS8	40S ribosomal protein S8	1164	-1	15.288	0.28163	0.6466	2.78319	0.02066	0.00752	10.5969	1.92916	4.88452	4	0.968305	0.0194936
O14544	SOCS6	Suppressor of cytokine signaling 6	2559	-1	-1	-1	-1	-1	-1	-1	-1	-1	-1	-1	-1	0.173738
P61970	NUTF2	Nuclear transport factor 2	1101	-1	15.5779	0.33977	0.61617	7.04137	0.0525	0.04538	10.7978	4.88071	5.21806	4	0.879283	0.0622885
O95630	STAMBP	STAM-binding protein	3551	31.2511	14.4975	0.66459	0.40524	1.05087	0.02924	0.01117	10.0489	0.728408	0.445862	4	0.978698	0.103316
P17812	NULL	CTP synthase 1	3152	2.12279	16.9623	0.39162	0.54978	2.4525	0.01921	0.01994	11.7574	1.69994	0.965022	4	0.982044	0.0387704
Q9Y6R9	CCDC61	Coiled-coil domain-containing protein 61	3483	-1	0	0	0	0	0	0	-1	-1	0	3	0	0.394801
Q6ZSJ8	C1orf122	Uncharacterized protein C1orf122	2429	26.0909	21.0241	0.72933	0.2823	7.86941	0.06643	0.04245	14.5728	5.45466	11.0822	3	0.889963	0.0521935
Q9H2G9	BLZF1	Golgin-45	520	1.87583	237.7	0.1	0.2022	55780	19.8	19.89	164.761	38663.8	5.01852	3	-0.507142	0.421159
Q3MIP1	ITPRIPL2	Inositol 1,4,5-trisphosphate receptor-interacting protein-like 2	1440	4.28238	1.85852	2.6441	0.15362	0.33354	0.735	0.01695	1.28823	0.231192	3.0842	3	0.349842	0.162426
Q9BQ95	ECSIT	Evolutionarily conserved signaling intermediate in Toll pathway, mitochondrial	3619	41.3714	16.5158	0.55927	0.39488	7.55982	0.0636	0.03822	11.4479	5.24007	2.00533	4	0.615736	0.16396
O95900	TRUB2	Probable tRNA pseudouridine synthase 2	908	2.83133	2.11034	0.8185	0.19162	0.4175	0.08591	0.01864	1.46278	0.289389	3.40374	4	0.829682	0.0714173
O75356	ENTPD5	Ectonucleoside triphosphate diphosphohydrolase 5	3350	-1	29.2172	0.4293	0.5052	40.5417	0.1435	0.1867	20.2518	28.1014	4.03859	3	0.76997	0.135152
P54802	NAGLU	Alpha-N-acetylglucosaminidase	198	16.652	12.0332	0.30901	0.42806	3.51699	0.06887	0.01777	8.34079	2.43779	2.37371	3	0.865129	0.0507527
Q8NI27	THOC2	THO complex subunit 2	69	42.9867	24.7909	0.519203	0.374636	1.17998	0.010571	0.007248	17.1837	0.817899	0.536325	4	0.991537	0.0477089
Q8NFV4	ABHD11	Alpha/beta hydrolase domain-containing protein 11	2881	-1	11.6059	0.447939	0.481302	1.06874	0.024669	0.009278	8.0446	0.740795	0.0989856	3	0.994898	0.0748343
P46821	MAP1B	Microtubule-associated protein 1B	2816	29.6872	22.9593	0.56181	0.35058	4.67321	0.02518	0.03123	15.9142	3.23922	0.553425	3	0.981661	0.0697878
Q14684	RRP1B	Ribosomal RNA processing protein 1 homolog B	2493	39.9581	25.3749	0.56351	0.34806	3.16475	0.01492	0.01721	17.5885	2.19364	15.997	4	0.99361	0.0209966
Q96CT7	CCDC124	Coiled-coil domain-containing protein 124	392	33.1492	17.8603	0.633532	0.360353	0.322967	0.006042	0.002913	12.3798	0.223864	0.621326	4	0.99776	0.022659
Q8IWT6	LRRC8A	Volume-regulated anion channel subunit LRRC8A	3283	10.5079	8.15123	0.685727	0.31081	0.761108	0.036053	0.009867	5.65	0.52756	4.09545	4	0.988999	0.0329133
O43314-2	PPIP5K2	Inositol hexakisphosphate and diphosphoinositol-pentakisphosphate kinase 2	3016	47.3379	21.4551	0.47213	0.44223	5.06948	0.0259	0.01486	14.8715	3.5139	2.45726	3	0.978158	0.0372447
P38606	ATP6V1A	V-type proton ATPase catalytic subunit A	3085	40.6816	21.9587	0.52818	0.40072	1.99561	0.01135	0.01161	15.2206	1.38325	1.2312	4	0.915316	0.0801971
O14672	ADAM10	Disintegrin and metalloproteinase domain-containing protein 10	2751	4.24219	3.82329	0.84633	0.1322	1.6834	0.34647	0.01579	2.6501	1.16684	16.8587	4	0.950835	0.0656919
O75064	DENND4B	DENN domain-containing protein 4B	1701	-1	23.6989	0.59696	0.27555	7.15853	0.06643	0.04818	16.4268	4.96192	1.20566	2	0.967	0.0766564
Q9UHL4	DPP7	Dipeptidyl peptidase 2	848	57.7778	24.7724	0.41724	0.42758	5.83093	0.02373	0.0302	17.1709	4.04169	0.422459	3	0.992422	0.0525468
O14656	TOR1A	Torsin-1A	3686	-1	13.568	0.37683	0.53064	3.64261	0.04902	0.04586	9.40459	2.52486	4.77219	4	0.937385	0.0420646
Q7KZI7-8	NULL	N/A	1770	15.3263	13.5453	0.66902	0.26471	1.59653	0.02445	0.02265	9.38891	1.10663	2.6554	3	0.991435	0.0301911
Q9UQ53-2	MGAT4B	Alpha-1,3-mannosyl-glycoprotein 4-beta-N-acetylglucosaminyltransferase B	3219	12.3214	17.7331	0.67101	0.20358	2.61017	0.04289	0.02258	12.2917	1.80923	0.688006	3	0.969768	0.0886341
Q13753	LAMC2	Laminin subunit gamma-2	1296	3.31793	2.65824	1.37946	0.226794	0.279956	0.190996	0.008541	1.84255	0.194051	2.58021	4	0.988639	0.075921
Q9C0E2	XPO4	Exportin-4	1231	-1	23.795	0.41901	0.50571	4.01027	0.0177	0.01715	16.4934	2.77971	0.807573	3	0.979119	0.0368488
Q8IWR0	ZC3H7A	Zinc finger CCCH domain-containing protein 7A	3416	19.9192	18.9574	0.48668	0.33002	2.54912	0.02372	0.02677	13.1403	1.76692	0.298771	3	0.990544	0.0627575
Q16891-2	NULL	MICOS complex subunit MIC60	650	-1	27.971	0.36079	0.58643	6.61233	0.0218	0.02488	19.388	4.58332	0.797937	4	0.968764	0.0546652
Q8IUR7-7	NULL	N/A	1039	-1	18.9291	0.46008	0.45561	0.783293	0.007514	0.006216	13.1206	0.542937	0.117306	3	0.999244	0.0329848
P54707	ATP12A	N/A	324	62.1799	4.24263	0.30286	0.7091	4.32279	0.09946	0.0966	2.94077	2.99633	4.11368	2	-0.317582	2.18184
Q8NDH3	NULL	N/A	580	61.9286	18.3902	0.66462	0.44749	4.31785	0.03777	0.02881	12.7471	2.99291	0.453653	3	0.950877	0.126182
A6NFI3	ZNF316	Zinc finger protein 316	581	-1	-1	-1	-1	-1	-1	-1	-1	-1	-1	-1	-1	0.0560714
Q9UHF7	TRPS1	N/A	2294	8.75312	29.7562	0.4624	0.2112	31.6165	0.1807	0.2071	20.6254	21.9149	5.1092	4	0.742125	0.133105
P12814	ACTN1	Alpha-actinin-1	1895	-1	23.084	0.4696	0.52594	2.10674	0.01072	0.01103	16.0006	1.46028	0.517198	4	0.994335	0.0398658
P06733	NULL	Alpha-enolase	973	-1	20.1603	0.38142	0.55545	1.6877	0.01113	0.01297	13.9741	1.16982	3.46771	4	0.996701	0.018443
Q9NXF1-2	TEX10	Testis-expressed sequence 10 protein	1831	-1	31.1391	0.38355	0.51776	6.43963	0.01796	0.02224	21.584	4.46361	0.687	4	0.976922	0.0558851
Q99958	FOXC2	Forkhead box protein C2	453	7.76369	6.6609	0.8817	0.194	1.7419	0.2094	0.0348	4.61698	1.20739	2.93831	2	0.8755	0.0741296
P35241	RDX	Radixin	1967	66.297	20.6549	0.47321	0.48903	3.06641	0.01781	0.02042	14.3169	2.12547	1.43669	4	0.989536	0.0293087
Q8IY67-2	RAVER1	Ribonucleoprotein PTB-binding 1	261	23.2782	14.2607	0.589	0.378219	0.876432	0.007662	0.010322	9.88478	0.607496	0.528493	4	0.941274	0.102177
P35658-2	NUP214	Nuclear pore complex protein Nup214	716	-1	17.6534	0.33153	0.5892	3.35656	0.01864	0.01361	12.2364	2.32659	1.83117	4	0.876072	0.0395185
Q9UJ41-2	RABGEF1	Rab5 GDP/GTP exchange factor	2951	9.56479	8.6393	0.58923	0.30188	1.52852	0.05641	0.01131	5.98831	1.05949	1.06735	3	0.987937	0.0411623
Q15042	RAB3GAP1	N/A	137	47.0769	21.7968	0.55341	0.39726	2.64239	0.0214	0.01455	15.1084	1.83157	3.56939	4	0.987372	0.104153
Q92805	GOLGA1	Golgin subfamily A member 1	1505	11.119	8.53069	0.7866	0.28177	1.052	0.02568	0.02935	5.91302	0.729191	9.07698	3	0.982125	0.020567
Q32MZ4-3	LRRFIP1	Leucine-rich repeat flightless-interacting protein 1	2362	38.2933	21.1712	0.58116	0.34208	2.98034	0.02659	0.02105	14.6748	2.06581	3.86003	4	0.988205	0.0279182
P62136	PPP1CA	Serine/threonine-protein phosphatase PP1-alpha catalytic subunit	2687	21.894	15.6066	0.629737	0.343451	0.950895	0.01233	0.004781	10.8177	0.65911	1.97322	4	0.996558	0.0200642
Q6P597-2	KLC3	N/A	1633	51.2308	19.1881	0.62331	0.39313	4.04783	0.04446	0.03819	13.3002	2.80574	2.4992	3	0.984334	0.0364577
Q9Y4H2	IRS2	Insulin receptor substrate 2	8	-1	11.3653	0.578547	0.198114	0.822688	0.024713	0.006661	7.87786	0.570244	2.7384	4	0.986004	0.0507979
O75362	ZNF217	Zinc finger protein 217	1363	2.65577	1.42147	0.85783	0.26757	0.16278	0.09311	0.01555	0.985288	0.11283	0.587821	3	0.983386	0.0915369
Q9UKV5	AMFR	E3 ubiquitin-protein ligase AMFR	3552	6.06993	4.69087	0.90253	0.18582	0.42551	0.02512	0.0162	3.25146	0.294941	1.10931	4	0.96324	0.0750828
P62333	PSMC6	26S protease regulatory subunit 10B	1165	-1	21.7496	0.45813	0.49332	2.05092	0.011828	0.008872	15.0757	1.42159	2.44376	4	0.991859	0.0239076
P11234	RALB	Ras-related protein Ral-B	1568	30.3652	20.2998	0.67334	0.3773	1.46754	0.02376	0.0253	14.0707	1.01722	1.16025	3	0.976866	0.0483374
Q9ULM3	YEATS2	YEATS domain-containing protein 2	909	18.8792	6.26744	0.57873	0.39644	8.05294	0.30049	0.05635	4.34426	5.58187	4.37409	3	0.558178	0.14442
Q9Y2Y9	KLF13	Krueppel-like factor 13	70	2.33427	1.86893	0.87152	0.10568	0.38282	0.09561	0.01644	1.29544	0.265351	2.29414	4	0.881611	0.0672373
Q9BXP2	NULL	Solute carrier family 12 member 9	2229	-1	8.80745	0.48253	0.47273	0.96352	0.02723	0.01714	6.10486	0.667861	0.259171	3	0.984507	0.113015
P19634	SLC9A1	Sodium/hydrogen exchanger 1	2164	37.9401	20.0457	0.58883	0.38952	2.46315	0.03013	0.01687	13.8947	1.70733	1.09739	3	0.989748	0.0371461
Q9UGK3	STAP2	Signal-transducing adaptor protein 2	3620	-1	8.77368	0.767331	0.216582	0.575115	0.021802	0.007066	6.08145	0.398639	2.18803	4	0.985692	0.0506091
O60281	ZNF292	Zinc finger protein 292	1102	-1	3.68333	0.59574	0.40562	2.10013	0.25092	0.03805	2.55309	1.4557	1.11792	3	0.62967	0.141259
Q96DP5	MTFMT	Methionyl-tRNA formyltransferase, mitochondrial	2817	-1	21.3103	0.33037	0.56234	18.1731	0.09299	0.08364	14.7712	12.5967	3.57846	3	0.755978	0.0761588
Q5VZK9	LRRC16A	Leucine-rich repeat-containing protein 16A	2032	38.087	20.8382	0.54314	0.36595	4.58038	0.03604	0.02524	14.4439	3.17488	6.98797	4	0.986484	0.0294376
Q96PY5-3	FMNL2	Formin-like protein 2	199	17.6652	16.7034	0.80699	0.23595	2.23157	0.02683	0.01976	11.5779	1.54681	5.89257	4	0.989569	0.0296648
P40227	CCT6A	T-complex protein 1 subunit zeta	3484	-1	16.8898	0.347515	0.603752	0.911915	0.007491	0.005623	11.7071	0.632091	0.198672	4	0.997405	0.0315844
O75113	N4BP1	NEDD4-binding protein 1	2560	11.7017	13.3541	0.59995	0.28622	3.47097	0.06499	0.03412	9.25638	2.40589	1.69947	3	0.958931	0.0613718
Q96DU7	ITPKC	Inositol-trisphosphate 3-kinase C	2430	10.297	9.51343	0.636609	0.247622	0.781655	0.048834	0.006964	6.59421	0.541802	0.755349	3	0.992687	0.0477092
Q8IZT6	NULL	Abnormal spindle-like microcephaly-associated protein	521	2.23529	1.41464	0.676654	0.24105	0.55598	0.279162	0.006201	0.980551	0.385376	0.718554	4	-0.0792189	0.486986
Q9UBV7	B4GALT7	Beta-1,4-galactosyltransferase 7	781	20.9371	15.3678	0.70117	0.25234	2.60739	0.01078	0.01678	10.6521	1.8073	2.20616	3	0.802601	0.112765
Q9UIC8	LCMT1	Leucine carboxyl methyltransferase 1	3687	-1	0	0	0	0	0	0	-1	-1	0	3	0	0.0819166
P08238	HSP90AB1	N/A	3351	-1	18.0038	0.371874	0.51737	2.24601	0.012948	0.009658	12.4793	1.55681	0.607389	4	0.991819	0.0382398
Q9BYT8	NLN	Neurolysin, mitochondrial	1703	-1	25.6796	0.427983	0.522252	3.12418	0.009854	0.009835	17.7997	2.16552	1.3002	4	0.983973	0.0344881
Q13114	TRAF3	TNF receptor-associated factor 3	2625	-1	2.91398	2.39455	0.55553	2.96744	4.58218	0.07642	2.01982	2.05687	9.05334	3	0.636399	0.258936
P02792	NULL	Ferritin light chain	3220	7.35294	7.64769	0.67537	0.16725	1.4467	0.05608	0.01472	5.30097	1.00278	2.28251	4	0.965067	0.0979548
Q5PRF9	SAMD4B	Protein Smaug homolog 2	393	12.6685	7.81597	0.99621	0.26624	1.28634	0.15898	0.01303	5.41762	0.891623	2.62171	3	0.989261	0.0646748
Q86XZ4	SPATS2	Spermatogenesis-associated serine-rich protein 2	1441	18.0748	10.9537	0.74629	0.37921	1.16431	0.02464	0.02544	7.59252	0.807038	0.695569	4	0.994009	0.0688331
Q9H0W8	SMG9	Protein SMG9	2494	14.4956	16.7696	0.48974	0.31378	3.26412	0.0697	0.03021	11.6238	2.26252	2.28365	3	0.937601	0.0558898
Q6P3W7	SCYL2	SCY1-like protein 2	4356	18.9103	15.265	0.67905	0.2896	0.64056	0.01093	0.01012	10.5809	0.444002	0.597776	4	0.996041	0.0443718
Q9HAV7	GRPEL1	GrpE protein homolog 1, mitochondrial	3018	67.6364	17.3131	0.46877	0.50409	2.62189	0.02707	0.02667	12.0006	1.81736	3.14367	4	0.983341	0.0368064
P16144	NULL	Integrin beta-4	3153	21.1391	18.1595	0.69069	0.29728	1.98982	0.0241	0.01561	12.5872	1.37924	6.89375	4	0.98541	0.0217551
O75051	PLXNA2	Plexin-A2	3949	10.2978	23.8226	0.59862	0.16918	11.5872	0.06421	0.08637	16.5126	8.03164	5.29394	3	0.92565	0.0594278
Q8NB46	ANKRD52	Serine/threonine-protein phosphatase 6 regulatory ankyrin repeat subunit C	1232	8.1023	8.404	0.75275	0.21928	2.23587	0.12948	0.02228	5.82521	1.54979	3.37764	4	0.965156	0.125101
O15504	NUPL2	Nucleoporin-like protein 2	4016	54.1538	8.4059	0.3654	0.5217	5.0793	0.1662	0.0411	5.82653	3.5207	7.83274	3	0.80801	0.0446356
P35222	CTNNB1	Catenin beta-1	651	9.98387	9.91911	0.65122	0.24437	1.27105	0.02633	0.01617	6.8754	0.881025	6.29978	4	0.988375	0.0257682
Q86VW0	SESTD1	SEC14 domain and spectrin repeat-containing protein 1	4220	-1	3.76181	0.96232	0.2778	2.7528	0.76955	0.04064	2.60749	1.9081	19.9855	4	0.467351	0.206653
Q9UHB6-4	NULL	LIM domain and actin-binding protein 1	4425	33.5545	20.8323	0.5575	0.37458	1.12749	0.01362	0.0069	14.4398	0.781516	0.314157	3	0.997188	0.0429088
Q16822	PCK2	Phosphoenolpyruvate carboxykinase [GTP], mitochondrial	2753	49.1429	41.2035	0.66173	0.24063	12.1121	0.0546	0.06957	28.5601	8.39549	0.581759	4	0.982102	0.0980379
Q9Y2K2	SIK3	Serine/threonine-protein kinase SIK3	1771	8.23923	7.82257	0.57162	0.28072	1.59529	0.08272	0.01324	5.42219	1.10577	0.931156	3	0.980953	0.0513988
P40937	RFC5	Replication factor C subunit 5	3417	-1	17.2993	0.40036	0.50923	3.62556	0.02976	0.01574	11.9909	2.51305	0.476736	3	0.985367	0.0531523
P15104	GLUL	Glutamine synthetase	1040	13.9787	13.5696	0.59373	0.21403	3.11301	0.05016	0.02513	9.40573	2.15777	0.34385	4	0.979519	0.173266
Q96BT3	CENPT	Centromere protein T	849	12.88	10.556	0.595924	0.269581	2.11972	0.082791	0.009501	7.3169	1.46928	1.02488	3	0.954744	0.0724316
O15020	SPTBN2	Spectrin beta chain, non-erythrocytic 2	326	34.6466	26.2305	0.691692	0.303721	2.58985	0.009056	0.016547	18.1816	1.79515	3.91816	4	0.99598	0.0312935
P52566	ARHGDIB	Rho GDP-dissociation inhibitor 2	3885	-1	11.9402	0.45238	0.59854	3.32143	0.03349	0.02812	8.2763	2.30224	9.96474	4	0.956542	0.0489854
O95149	SNUPN	Snurportin-1	4287	18.1697	9.88124	0.948406	0.290432	0.020483	0.002301	0.000149	6.84915	0.0141977	5.66E-05	1	0.999999	0.0241299
Q9NWV4	C1orf123	UPF0587 protein C1orf123	4082	68.069	38.1764	0.49587	0.4098	4.21757	0.0119	0.01893	26.4619	2.9234	0.374006	4	0.995593	0.0365455
Q9NQX4	MYO5C	Unconventional myosin-Vc	583	11.0886	5.779	0.64351	0.36318	0.78343	0.0409	0.02064	4.0057	0.543032	0.579861	3	0.968939	0.0652942
O60294	LCMT2	tRNA wybutosine-synthesizing protein 4	2099	9.13793	5.487	0.4381	0.4458	6.5025	0.4494	0.0426	3.8033	4.50719	3.83529	2	0.506725	0.117085
Q9BQ75-2	CMSS1	Protein CMSS1	3752	22.8374	11.1614	0.75723	0.36433	1.95253	0.02796	0.03377	7.73652	1.35339	2.09125	3	0.888755	0.162143
Q9NPF5	DMAP1	DNA methyltransferase 1-associated protein 1	1896	23.2889	22.3628	0.54961	0.29856	4.91392	0.03725	0.03129	15.5007	3.40607	3.0555	3	0.988677	0.0318224
P48643	CCT5	T-complex protein 1 subunit epsilon	1968	-1	17.1765	0.36899	0.57493	1.73292	0.02627	0.01203	11.9058	1.20117	1.94526	4	0.973509	0.0463943
O00391	QSOX1	Sulfhydryl oxidase 1	717	-1	0	0	0	0	0	0	-1	-1	0	4	0	0.0454863
P80723	BASP1	Brain acid soluble protein 1	262	-1	39.195	0.47601	0.37228	7.90794	0.04742	0.05164	27.1679	5.48137	0.783747	4	0.983597	0.0372156
Q9Y2R4	DDX52	Probable ATP-dependent RNA helicase DDX52	2952	11.4667	13.3273	0.5828	0.27151	2.70159	0.03911	0.02171	9.23777	1.8726	2.19234	3	0.963942	0.0452143
P01034	CST3	Cystatin-C	3086	-1	0.57508	2.13757	0.1384	0.19323	1.18371	0.01372	0.398615	0.133937	1.6051	4	-0.203155	1.85996
Q13541	EIF4EBP1	Eukaryotic translation initiation factor 4E-binding protein 1	2363	41.3388	41.3522	0.63998	0.27024	5.99271	0.03421	0.03959	28.6631	4.15383	1.18591	4	0.993277	0.040932
O75607	NPM3	Nucleoplasmin-3	454	-1	4.41144	0.33062	0.67445	2.94339	0.1699	0.01213	3.05778	2.0402	0.70319	3	-0.093583	0.200005
O43598	NULL	2-deoxynucleoside 5-phosphate N-hydrolase 1	138	-1	24.0709	0.5432	0.4518	2.47786	0.01127	0.0139	16.6847	1.71752	0.521978	4	0.996912	0.04662
Q9HAT2	SIAE	Sialate O-acetylesterase	2688	47.2599	24.1516	0.52418	0.41988	3.24919	0.02524	0.02624	16.7406	2.25217	0.241125	4	0.973361	0.113706
Q71F56	MED13L	Mediator of RNA polymerase II transcription subunit 13-like	974	22.7883	44.539	0.77877	0.11986	10.0074	0.05131	0.06631	30.8721	6.93658	0.250282	3	0.98598	0.110684
O00748	CES2	Cocaine esterase	1166	19.8118	15.0494	0.73481	0.25802	1.42019	0.02693	0.01036	10.4314	0.984401	0.054727	3	0.996344	0.140665
P13667	PDIA4	Protein disulfide-isomerase A4	910	-1	35.1474	0.44149	0.47648	2.3051	0.01174	0.01315	24.3623	1.59777	0.196094	4	0.998604	0.0230496
Q9H9B1	EHMT1	N/A	71	12.7208	11.3167	0.64628	0.30426	1.31159	0.03676	0.0119	7.84411	0.909125	0.891623	4	0.974475	0.0918796
Q8WWI1-3	LMO7	LIM domain only protein 7	2033	15.7412	18.4727	0.6279	0.29464	3.90427	0.05947	0.04209	12.8043	2.70623	1.98264	4	0.957057	0.0798525
P16435	POR	NADPH--cytochrome P450 reductase	3621	65.3793	22.3191	0.49184	0.44214	2.29531	0.01941	0.02055	15.4704	1.59099	1.57531	4	0.905261	0.0570814
Q9H4E7	DEF6	Differentially expressed in FDCP 6 homolog	1297	23.0676	10.2515	0.8894	0.35701	1.55468	0.11966	0.02236	7.10583	1.07762	4.29126	3	0.944788	0.0569576
P52565	ARHGDIA	Rho GDP-dissociation inhibitor 1	1569	-1	17.5611	0.39764	0.54005	3.56338	0.01366	0.015	12.1724	2.46995	1.11523	4	0.989463	0.0522494
Q13416	ORC2	Origin recognition complex subunit 2	4151	13.3961	12.847	0.698312	0.276295	1.18774	0.036961	0.007396	8.90489	0.82328	0.641203	3	0.988762	0.051923
Q13535-2	ATR	Serine/threonine-protein kinase ATR	1832	-1	9.13183	0.57178	0.37183	1.09314	0.03187	0.01621	6.3297	0.757707	0.809053	3	0.951312	0.0598038
P35609-2	ACTN2	Alpha-actinin-3	2561	70.4	39.56	0.3707	0.4106	34.6131	0.1016	0.1412	27.4209	23.992	0.310435	1	0.157698	0.164081
P49748	ACADVL	Very long-chain specific acyl-CoA dehydrogenase, mitochondrial	2431	56.7805	23.4165	0.49161	0.4356	3.52089	0.02599	0.02778	16.2311	2.4405	0.453978	4	0.99297	0.0582507
O94763	URI1	Unconventional prefoldin RPB5 interactor 1	2230	23.5916	14.1199	0.63502	0.35175	1.51546	0.06332	0.01052	9.78713	1.05044	2.21399	3	0.92519	0.0609918
O15118	NPC1	Niemann-Pick C1 protein	1506	18.3956	15.7477	0.6943	0.26441	1.84168	0.02378	0.02512	10.9155	1.27656	4.4598	4	0.979325	0.0448059
Q8N392	NULL	Rho GTPase-activating protein 18	2165	28.1739	14.8327	0.58027	0.40785	2.3452	0.04581	0.01913	10.2813	1.62557	1.05839	4	0.948059	0.0824664
P42285	SKIV2L2	Superkiller viralicidic activity 2-like 2	2818	19.1579	13.0892	0.56764	0.3243	1.21513	0.01693	0.01542	9.07273	0.842264	2.99729	4	0.976826	0.0881411
O15164	TRIM24	N/A	3353	11.8846	19.0172	0.3674	0.2744	26.4743	0.213	0.1204	13.1817	18.3506	1.42999	3	0.199171	0.478222
Q9NPD8	UBE2T	Ubiquitin-conjugating enzyme E2 T	1103	3.36047	2.24681	0.83899	0.22365	0.7913	0.16272	0.02714	1.55737	0.548487	3.3696	4	0.892278	0.0900222
Q16204	CCDC6	Coiled-coil domain-containing protein 6	782	44.5241	13.8995	0.430267	0.470406	1.60086	0.016284	0.009622	9.63437	1.10963	4.04636	4	0.984493	0.0227972
Q9UKD2	MRTO4	mRNA turnover protein 4 homolog	394	43.7818	21.6601	0.48897	0.42871	5.37184	0.03594	0.03724	15.0137	3.72348	5.71163	3	0.970482	0.0220605
P41214	NULL	Eukaryotic translation initiation factor 2D	1364	34.5714	19.6179	0.506783	0.40626	1.15413	0.009164	0.004176	13.5981	0.799983	0.69383	4	0.99721	0.0312821
Q15058	NULL	Kinesin-like protein KIF14	2626	10.2447	10.4474	0.675258	0.237399	0.677038	0.042111	0.005434	7.24155	0.469287	0.564053	3	0.997059	0.0571343
Q9BUH6	NULL	Uncharacterized protein C9orf142	4357	-1	37.9346	0.34491	0.4676	10.3288	0.03618	0.03393	26.2943	7.15939	3.83651	4	0.853335	0.0602151
Q9Y5J9	TIMM8B	Mitochondrial import inner membrane translocase subunit Tim8 B	1704	9.85091	8.95099	0.61907	0.35408	2.22546	0.05706	0.02518	6.20435	1.54257	3.47181	3	0.951685	0.0376209
P52888	THOP1	Thimet oligopeptidase	3019	-1	19.9222	0.34053	0.56607	2.2802	0.01157	0.01274	13.809	1.58051	2.12219	4	0.9758	0.0257099
Q14232	EIF2B1	Translation initiation factor eIF-2B subunit alpha	1233	-1	18.5202	0.3752	0.558	3.01714	0.02418	0.01393	12.8372	2.09132	0.753087	4	0.919346	0.118096
Q7Z7L7	ZER1	Protein zer-1 homolog	2882	5.54227	3.99692	1.124	0.23785	3.87369	1.47322	0.03196	2.77045	2.68504	6.28713	3	0.854299	0.125997
O00468-6	AGRN	Agrin	200	2.73988	1.47865	1.08552	0.2455	0.36116	0.24105	0.01465	1.02492	0.250337	4.12102	4	0.981053	0.04178
Q15652-3	NULL	Probable JmjC domain-containing histone demethylation protein 2C	3819	8.20705	3.67011	1.06746	0.27746	0.69174	0.16996	0.01325	2.54393	0.479478	0.378587	3	0.932733	0.153331
O43264	ZW10	Centromere/kinetochore protein zw10 homolog	3221	-1	10.6189	0.31166	0.59747	2.50426	0.02774	0.01808	7.36045	1.73582	1.80442	4	0.901506	0.0517949
P06737-2	NULL	Glycogen phosphorylase, liver form	3950	44.0708	22.7424	0.48711	0.40863	2.69479	0.01409	0.01397	15.7638	1.86789	1.63303	4	0.9955	0.0339811
Q9NVH0	EXD2	Exonuclease 3-5 domain-containing protein 2	4221	26.0952	20.6937	0.582526	0.34454	1.48631	0.010208	0.009205	14.3438	1.03023	0.686304	4	0.977991	0.061062
Q7L5Y1	NULL	Mitochondrial enolase superfamily member 1	3485	56.121	11.4716	0.37082	0.608309	2.45049	0.019905	0.007261	7.95151	1.69855	0.134409	3	0.844692	0.190311
Q8WW59	SPRYD4	SPRY domain-containing protein 4	4017	-1	15.2804	0.33032	0.60305	4.53067	0.04738	0.01238	10.5916	3.14042	0.955516	3	0.959795	0.0516704
O94992	HEXIM1	Protein HEXIM1	1772	16.65	13.7527	0.62551	0.29908	1.70688	0.01752	0.01183	9.53265	1.18312	2.27666	4	0.990624	0.0315051
O60725	ICMT	Protein-S-isoprenylcysteine O-methyltransferase	652	56.5714	16.5991	0.50987	0.46807	4.34888	0.07436	0.02414	11.5056	3.01441	2.09544	3	0.941232	0.0714749
O94929	ABLIM3	Actin-binding LIM protein 3	4426	18.9153	15.0751	0.659126	0.302926	0.845439	0.009663	0.012936	10.4493	0.586014	0.715824	4	0.991387	0.0553779
O43567	RNF13	E3 ubiquitin-protein ligase RNF13	522	7.76541	4.7741	0.98396	0.21245	1.73167	0.3876	0.01691	3.30915	1.2003	2.73769	3	0.880846	0.0873041
Q5SVS4	SLC25A30	Kidney mitochondrial carrier protein 1	523	44.1764	-1	-1	-1	-1	-1	-1	-1	-1	-1	-1	-1	2.51487
Q8IVS2	MCAT	Malonyl-CoA-acyl carrier protein transacylase, mitochondrial	1442	-1	21.6088	0.442233	0.502908	0.937623	0.011644	0.005186	14.9781	0.649911	0.398147	3	0.996115	0.0272794
O75717	WDHD1	WD repeat and HMG-box DNA-binding protein 1	327	14.3415	15.8644	0.54992	0.29801	3.38154	0.04449	0.01621	10.9964	2.3439	1.24104	4	0.984517	0.0907682
Q9BQ67	GRWD1	Glutamate-rich WD repeat-containing protein 1	1041	43.2	15.9886	0.524077	0.402942	1.49439	0.018909	0.007685	11.0824	1.03583	0.955008	3	0.997416	0.0258521
Q8N653	LZTR1	Leucine-zipper-like transcriptional regulator 1	2495	-1	6.67007	0.89775	0.29742	3.12767	0.32019	0.04247	4.62334	2.16794	3.64614	3	0.356294	0.120678
P52735-3	NULL	Guanine nucleotide exchange factor VAV2	2755	45.3184	23.0432	0.57974	0.3704	6.47623	0.06157	0.04882	15.9723	4.48898	5.71102	3	0.986721	0.0347922
Q5VW36	FOCAD	Focadhesin	850	-1	32.6232	0.40478	0.4759	10.8091	0.02918	0.04004	22.6127	7.49233	3.24692	3	0.954498	0.0276496
Q9P215	POGK	Pogo transposable element with KRAB domain	3154	10.6645	9.49594	0.672742	0.23288	0.456423	0.007137	0.005855	6.58209	0.316368	0.188326	3	0.838732	0.171336
Q14999	CUL7	Cullin-7	1634	13.2362	4.6799	0.83256	0.37055	3.01439	0.50701	0.04595	3.24386	2.08942	3.40119	3	0.821032	0.101677
P01008	NULL	Antithrombin-III	2100	-1	0	0	0	0	0	0	-1	-1	0	2	0	0.503497
O75503	CLN5	Ceroid-lipofuscinosis neuronal protein 5	4083	16.789	12.0471	0.82481	0.22229	3.90057	0.05108	0.07378	8.35038	2.70367	0.953494	3	0.690184	0.253615
Q96MW1	CCDC43	Coiled-coil domain-containing protein 43	585	58.8197	21.4617	0.44486	0.46627	5.49033	0.02419	0.03172	14.8761	3.80561	1.84192	3	0.81368	0.125264
P01584	IL1B	Interleukin-1 beta	3285	2.34116	2.77072	0.96145	0.16362	1.87627	0.80644	0.02638	1.92052	1.30053	2.78425	3	-0.0759372	0.169562
Q15436	SEC23A	Protein transport protein Sec23A	1899	64.7586	27.5155	0.48694	0.45243	1.74291	0.01526	0.01654	19.0723	1.20809	0.438158	4	0.988942	0.0552165
P50991	CCT4	T-complex protein 1 subunit delta	1969	-1	18.4838	0.355342	0.586045	0.983572	0.004931	0.004044	12.812	0.68176	0.171777	4	0.998266	0.0274565
Q9UP83-2	COG5	Conserved oligomeric Golgi complex subunit 5	4754	39.9628	18.5462	0.57416	0.41379	1.32791	0.01868	0.01114	12.8553	0.920437	0.664228	4	0.994649	0.046799
Q8WXX5	DNAJC9	DnaJ homolog subfamily C member 9	4957	57.3659	16.5477	0.38878	0.5164	4.37942	0.04883	0.03833	11.47	3.03558	14.1644	4	0.939329	0.0327218
Q96RQ1	ERGIC2	Endoplasmic reticulum-Golgi intermediate compartment protein 2	5095	72	16.2402	0.47579	0.49774	4.01936	0.03967	0.04262	11.2569	2.78601	4.50479	3	0.9437	0.033058
Q9ULC8-2	ZDHHC8	N/A	4688	-1	7.79468	0.67662	0.30312	1.705	0.05883	0.011	5.40286	1.18182	0.169069	3	0.954485	0.16326
P51553	IDH3G	Isocitrate dehydrogenase [NAD] subunit gamma, mitochondrial	4822	58.3178	17.8561	0.5285	0.49317	2.19682	0.02418	0.01742	12.3769	1.52272	0.465428	4	0.989241	0.0932776
Q9P2X3	IMPACT	Protein IMPACT	3087	21.9463	19.1036	0.68848	0.26502	1.65977	0.02847	0.0134	13.2416	1.15046	0.749511	3	0.995177	0.0435029
Q9NZR1	TMOD2	Tropomodulin-2	3753	-1	9.00294	0.48029	0.51186	9.28745	0.33087	0.02331	6.24036	6.43757	1.37609	3	-0.0845311	0.392855
Q9H9Q2	COPS7B	COP9 signalosome complex subunit 7b	4497	-1	72.464	0.4875	0.4089	181.504	0.7085	0.7679	50.2282	125.809	3.99651	3	0.0128059	0.078492
Q9Y2Q9	MRPS28	28S ribosomal protein S28, mitochondrial	2364	-1	28.1571	0.19705	0.69022	22.4204	0.03961	0.05331	19.517	15.5406	7.38994	4	0.772354	0.047649
Q9Y2D4	EXOC6B	Exocyst complex component 6B	5023	30	23.4209	0.5172	0.33459	3.20202	0.01518	0.01821	16.2341	2.21947	1.67851	4	0.31977	0.19405
Q92896	GLG1	Golgi apparatus protein 1	5158	18.1403	18.5658	0.67889	0.24382	1.53149	0.01126	0.00909	12.8688	1.06155	2.83828	4	0.996877	0.0306757
P18405	SRD5A1	3-oxo-5-alpha-steroid 4-dehydrogenase 1	4498	-1	-1	-1	-1	-1	-1	-1	-1	-1	-1	-1	-1	0.0344093
P35249	RFC4	Replication factor C subunit 4	2953	28.469	14.6614	0.494651	0.414131	1.34903	0.020873	0.007627	10.1625	0.935074	0.612792	4	0.996081	0.0525914
Q15120	PDK3	[Pyruvate dehydrogenase (acetyl-transferring)] kinase isozyme 3, mitochondrial	718	37.7143	13.7637	0.61376	0.42198	1.38831	0.02454	0.01696	9.54025	0.962303	0.308233	3	0.990063	0.0763228
Q969T9	WBP2	WW domain-binding protein 2	263	9.98813	10.3176	0.70286	0.24257	1.66692	0.05601	0.01427	7.15162	1.15542	1.07814	4	0.983695	0.0831711
Q96CC6	RHBDF1	Inactive rhomboid protein 1	3886	10.4311	22.3749	0.60843	0.12983	4.4361	0.03479	0.01863	15.5091	3.07487	0.0619588	1	0.994766	0.0847496
Q8WUU5	GATAD1	GATA zinc finger domain-containing protein 1	3887	12.7626	-1	-1	-1	-1	-1	-1	-1	-1	-1	-1	-1	0.130268
P80303-2	NUCB2	Nucleobindin-2	911	64.0909	18.945	0.50731	0.45305	2.41119	0.03423	0.03573	13.1316	1.67131	4.02348	4	0.944106	0.0379172
O15042-2	U2SURP	U2 snRNP-associated SURP motif-containing protein	4886	29.7778	18.6424	0.49765	0.36007	2.93044	0.02516	0.03181	12.922	2.03123	8.15252	4	0.982997	0.022094
Q92522	H1FX	Histone H1x	3623	15.5048	14.1782	0.69563	0.21385	1.22022	0.02326	0.01976	9.82756	0.845792	1.24574	4	0.992502	0.0418398
Q15046	KARS	Lysine--tRNA ligase	975	-1	37.3074	0.45951	0.43768	6.40572	0.01982	0.02592	25.8595	4.44011	3.39319	4	0.986298	0.0450317
Q9NX63	CHCHD3	MICOS complex subunit MIC19	139	-1	23.5457	0.24344	0.65988	12.1463	0.03616	0.03884	16.3207	8.41919	1.24595	4	0.918687	0.0628399
Q96S94	NULL	Cyclin-L2	9	16.6667	1.61321	1.80051	0.34193	7.49703	15.4986	0.02396	1.11819	5.19655	1.37372	2	0.0496866	0.288475
O95049	NULL	Tight junction protein ZO-3	1833	11.1059	19.2886	0.47496	0.19764	6.40541	0.05155	0.04078	13.3699	4.43989	4.67799	3	0.930116	0.0342491
Q9Y2W1	THRAP3	N/A	1570	42.3214	19.2033	0.52883	0.40321	1.59443	0.01157	0.01059	13.3107	1.10517	0.51161	4	0.997219	0.0352785
P06756-3	NULL	Integrin alpha-V	2562	17.3941	15.536	0.70877	0.28635	1.35601	0.02326	0.01605	10.7688	0.939915	4.44712	4	0.994866	0.0259808
P60842	EIF4A1	N/A	4622	21.6574	16.1353	0.5602	0.34589	2.71355	0.03245	0.01648	11.1841	1.88089	5.13366	4	0.990227	0.0319464
Q8N9M1	C19orf47	Uncharacterized protein C19orf47	72	22.9888	175.287	1.665	-1	6126.68	49.141	49.487	121.5	4246.69	0.698527	1	0.378343	0.35325
Q9BT78	COPS4	COP9 signalosome complex subunit 4	2231	-1	21.143	0.33256	0.61526	5.26027	0.02403	0.02695	14.6552	3.64614	3.61344	4	0.789366	0.0380301
Q9NVU0	POLR3E	DNA-directed RNA polymerase III subunit RPC5	456	19.5954	22.8446	0.63495	0.274372	0.726217	0.009136	0.006263	15.8347	0.503375	0.328996	3	0.994491	0.0481871
P23025	XPA	DNA repair protein complementing XP-A cells	73	13.3097	-1	-1	-1	-1	-1	-1	-1	-1	-1	-1	-1	0.105284
O14737	PDCD5	Programmed cell death protein 5	1104	30.7606	16.9824	0.59816	0.3439	1.8226	0.01936	0.01351	11.7713	1.26333	3.27419	4	0.995608	0.0265814
Q0IIM8	TBC1D8B	TBC1 domain family member 8B	2689	18.5498	17.335	0.51663	0.31415	3.67654	0.04372	0.04452	12.0157	2.54838	4.07733	3	0.958273	0.036044
Q58EX7	PLEKHG4	Puratrophin-1	4152	5.28319	0	0	0	0	0	0	-1	-1	0	3	0	0.173489
P19623	SRM	Spermidine synthase	395	-1	22.0053	0.34484	0.60994	4.05254	0.01824	0.01974	15.2529	2.80901	1.06653	4	0.981143	0.0502664
Q9NPQ8-4	NULL	Synembryn-A	3354	25.2973	19.9116	0.66424	0.30684	0.99636	0.01326	0.01195	13.8016	0.690624	0.497665	4	0.996888	0.0441183
Q6ZNJ1-3	NBEAL2	N/A	2166	21.0629	13.4772	0.609968	0.342292	1.08096	0.017432	0.005318	9.34166	0.749265	0.576725	3	0.997407	0.0274712
O75071	EFCAB14	EF-hand calcium-binding domain-containing protein 14	783	17.7959	4.31256	0.93797	0.32775	1.59527	0.27713	0.05291	2.98924	1.10576	2.38059	3	0.414356	0.148195
Q9Y2L1	NULL	Exosome complex exonuclease RRP44	4358	39.8644	15.3529	0.51356	0.4573	2.37456	0.01524	0.02007	10.6418	1.64592	4.21511	4	0.980712	0.0281805
O15031	PLXNB2	Plexin-B2	1507	10.7966	9.79219	0.71902	0.22345	0.95616	0.01881	0.0156	6.78743	0.66276	2.2326	4	0.995117	0.0357711
Q9HCU5	PREB	Prolactin regulatory element-binding protein	2627	-1	31.6408	0.56316	0.45359	4.80631	0.02969	0.03432	21.9317	3.33148	4.0558	4	0.807918	0.0817601
P78330	PSPH	Phosphoserine phosphatase	3689	32.4	22.3157	0.5589	0.33972	6.66008	0.04071	0.0398	15.4681	4.61642	3.22364	3	0.983643	0.051643
Q9BS26	ERP44	Endoplasmic reticulum resident protein 44	3020	39.4766	25.8588	0.581141	0.332173	2.10297	0.011064	0.007966	17.9239	1.45767	1.08537	3	0.997687	0.0189165
P49189	ALDH9A1	4-trimethylaminobutyraldehyde dehydrogenase	2034	-1	26.7537	0.47177	0.51672	4.72228	0.02301	0.02791	18.5442	3.27324	0.813911	4	0.995064	0.0423354
O43164-2	PJA2	E3 ubiquitin-protein ligase Praja-2	2295	-1	25.4532	0.1	0.2379	103.248	0.1431	0.1605	17.6428	71.5658	4.69958	3	-0.45995	0.179406
O75165	NULL	DnaJ homolog subfamily C member 13	1234	54.7786	21.4573	0.48922	0.4759	2.5618	0.01532	0.01781	14.8731	1.7757	5.16737	4	0.994308	0.0182639
Q9H6T0-2	ESRP2	Epithelial splicing regulatory protein 2	1365	8.69108	7.08005	0.851098	0.189709	0.800415	0.058559	0.006992	4.90752	0.554805	2.993	4	0.982316	0.0482375
A6NDU8	C5orf51	UPF0600 protein C5orf51	201	11.9212	25.1059	0.71571	0.23105	5.49288	0.03954	0.03848	17.4021	3.80737	1.00352	3	0.984285	0.0648884
Q9Y2H0-3	DLGAP4	N/A	3820	14.581	13.0622	0.4638	0.42511	4.77119	0.0838	0.01604	9.05403	3.30714	0.528893	3	0.888012	0.11729
O75891	ALDH1L1	Cytosolic 10-formyltetrahydrofolate dehydrogenase	2432	68.7273	21.6498	0.35119	0.41239	21.622	0.08746	0.07501	15.0065	14.9872	3.88536	3	0.761891	0.0777153
Q92696	RABGGTA	Geranylgeranyl transferase type-2 subunit alpha	1705	-1	12.3233	0.382378	0.530931	1.66389	0.015042	0.007338	8.54184	1.15332	0.997849	3	0.988017	0.0262139
Q9ULX3	NOB1	RNA-binding protein NOB1	4018	15.6	13.1892	0.649527	0.262733	0.957919	0.031832	0.005484	9.14207	0.663979	2.25962	4	0.994432	0.0416808
Q07960	ARHGAP1	Rho GTPase-activating protein 1	2883	46.9146	19.7812	0.52911	0.42947	1.10576	0.01016	0.01016	13.7113	0.766454	1.10857	4	0.996931	0.0434906
P18074	ERCC2	TFIIH basal transcription factor complex helicase XPD subunit	4222	42.5854	14.0681	0.49069	0.46205	1.92133	0.0199	0.02055	9.7513	1.33176	1.64913	4	0.833505	0.155738
Q643R3	LPCAT4	Lysophospholipid acyltransferase LPCAT4	1773	21.1263	16.0244	0.713568	0.291648	1.51947	0.020438	0.009518	11.1073	1.05322	1.90138	4	0.983792	0.0608664
Q2M1Z3	ARHGAP31	Rho GTPase-activating protein 31	3418	11.1811	5.86257	1.07244	0.27893	1.57146	0.24205	0.05788	4.06362	1.08925	1.73749	2	0.906726	0.112574
Q9BWU0	SLC4A1AP	Kanadaptin	3486	10.4126	8.37161	0.62739	0.25752	1.65145	0.04474	0.02627	5.80276	1.1447	1.41504	4	0.852617	0.104639
Q709F0	ACAD11	Acyl-CoA dehydrogenase family member 11	3222	-1	30.1326	0.38106	0.54597	8.56082	0.04287	0.03932	20.8863	5.93391	4.05381	4	0.940558	0.0519588
Q99538	LGMN	N/A	4427	22.5138	34.1092	0.38084	0.43931	36.0506	0.06331	0.1259	23.6427	24.9884	0.927996	3	0.297686	0.149106
Q53F19	C17orf85	Uncharacterized protein C17orf85	1443	31.0244	13.3336	0.71764	0.37315	1.91062	0.06394	0.02232	9.24212	1.32434	1.49757	3	0.871194	0.137315
O43301	HSPA12A	Heat shock 70 kDa protein 12A	3155	-1	29.5209	0.57446	0.52135	10.1655	0.05204	0.07305	20.4623	7.04621	1.10827	3	0.875443	0.0821543
Q5VSL9	STRIP1	Striatin-interacting protein 1	851	30.2132	16.7251	0.5274	0.33461	2.73866	0.02528	0.01421	11.593	1.89829	0.496696	3	0.988356	0.0553173
Q9HB90	NULL	Ras-related GTP-binding protein C	2102	25.1789	21.5495	0.62393	0.32942	3.89473	0.03186	0.03255	14.937	2.69962	1.74855	3	0.990923	0.0333117
Q8NCC3	PLA2G15	Group XV phospholipase A2	3951	-1	133.615	0.9965	-0.2769	757.102	4.2272	4.3307	92.615	524.783	0.405336	1	0.88658	0.140176
Q9UNI6	DUSP12	Dual specificity protein phosphatase 12	2496	-1	10.9423	0.41672	0.54032	2.94292	0.03384	0.01675	7.5846	2.03988	1.05635	4	0.951621	0.0739527
O75879	NULL	Glutamyl-tRNA(Gln) amidotransferase subunit B, mitochondrial	2756	25.2152	9.71047	0.56118	0.44871	5.00489	0.16157	0.02661	6.73078	3.46913	15.2538	3	0.952435	0.0341785
Q9NXV6	CDKN2AIP	CDKN2A-interacting protein	4084	54.5455	27.0637	0.51744	0.38953	7.95555	0.05265	0.06096	18.7591	5.51437	2.04527	4	0.958274	0.0879212
Q9Y520-4	NULL	Protein PRRC2C	1635	11.757	14.1013	0.60577	0.27658	1.28648	0.02597	0.011	9.77427	0.89172	13.0393	4	0.978646	0.019574
Q5TA45-3	NULL	Integrator complex subunit 11	1971	32.2878	21.829	0.3849	0.38852	7.87379	0.06367	0.05146	15.1307	5.4577	6.01032	3	0.897999	0.0394039
P01583	IL1A	Interleukin-1 alpha	3754	3.43365	3.8407	0.89	0.28159	0.58403	0.10878	0.01588	2.66217	0.404819	1.90988	4	0.988346	0.0609625
P58557	YBEY	Putative ribonuclease	4823	41.6538	22.9737	0.51092	0.40338	4.26657	0.03727	0.02587	15.9242	2.95736	1.59027	3	0.983739	0.0394631
Q86W92-4	PPFIBP1	N/A	3286	13.8947	12.0801	0.78941	0.23516	1.21566	0.0351	0.01793	8.37327	0.842631	3.48706	4	0.995212	0.0545318
Q15650	NULL	Activating signal cointegrator 1	4689	37.1111	17.75	0.55511	0.38705	3.68438	0.05245	0.02765	12.3033	2.55382	4.87037	3	0.964725	0.0352089
Q6XZF7	DNMBP	Dynamin-binding protein	1900	20.839	17.2088	0.7471	0.30369	1.10413	0.01478	0.01116	11.9282	0.765325	0.201652	3	0.998838	0.050514
Q6PHR2-3	ULK3	Serine/threonine-protein kinase ULK3	3088	18.2267	19.3275	0.7464	0.21873	5.28237	0.06878	0.04331	13.3968	3.66146	1.33886	3	0.972352	0.0811685
P83731	RPL24	60S ribosomal protein L24	2954	-1	27.4613	0.32387	0.51886	5.37373	0.01603	0.01294	19.0347	3.72479	0.907695	4	0.936238	0.0547279
Q9UK73	FEM1B	Protein fem-1 homolog B	524	4.17733	6.62915	0.56943	0.12829	5.15192	0.16511	0.05412	4.59498	3.57104	5.21316	3	0.18928	0.121576
Q8NHP8	PLBD2	Putative phospholipase B-like 2	1042	11.5827	12.0955	0.70591	0.22599	1.76885	0.04528	0.02568	8.38395	1.22607	1.08255	3	0.83509	0.12684
O00401	WASL	Neural Wiskott-Aldrich syndrome protein	587	12.8646	10.5657	0.8799	0.2441	3.6041	0.1872	0.0257	7.32359	2.49817	4.96688	2	0.991278	0.0451641
Q9NUQ2	AGPAT5	1-acyl-sn-glycerol-3-phosphate acyltransferase epsilon	4561	-1	51.5896	0.4389	0.4391	50.6481	0.2149	0.2354	35.7592	35.1066	1.08657	3	0.926102	0.0818932
O60826	CCDC22	Coiled-coil domain-containing protein 22	4755	71.2	19.9675	0.48962	0.46697	1.74152	0.01538	0.01423	13.8404	1.20713	0.981573	4	0.995437	0.0339601
Q6PCB6	ABHD17C	Alpha/beta hydrolase domain-containing protein 17C	4756	-1	-1	-1	-1	-1	-1	-1	-1	-1	-1	-1	-1	-1
O75354-2	NULL	Ectonucleoside triphosphate diphosphohydrolase 6	4500	9.01329	16.5451	0.4074	0.3226	46.3394	0.5794	0.1978	11.4682	32.12	5.69125	3	-0.0660818	0.403406
Q5VWN6	NULL	Protein FAM208B	2365	10.0505	7.41274	0.59583	0.32215	1.17148	0.06979	0.01737	5.13812	0.812008	0.606925	3	0.87092	0.0866045
Q9UGU5	HMGXB4	HMG domain-containing protein 4	3888	35.1325	38.2564	0.41677	0.34557	21.7008	0.08952	0.10902	26.5173	15.0418	1.45713	3	0.973025	0.0461898
Q4G148-2	GXYLT1	Glucoside xylosyltransferase 1	4958	-1	80.6976	0.1644	0.4467	351.316	0.4116	0.4478	55.9353	243.514	0.920715	3	0.308029	0.115893
Q96DX7	TRIM44	Tripartite motif-containing protein 44	653	2.25278	214.9	0.1	0.07257	89560	36.53	36.66	148.957	62078.3	22.9432	2	-0.986497	0.143896
Q07820	NULL	Induced myeloid leukemia cell differentiation protein Mcl-1	719	1.59381	0.76734	1.13115	0.17136	0.1557	0.4618	0.01045	0.53188	0.107923	5.40659	4	0.89139	0.0499657
P41250	GARS	Glycine--tRNA ligase	5097	57.9692	48.4212	0.58986	0.28216	16.8799	0.09303	0.10597	33.563	11.7002	4.54463	4	0.926356	0.0462092
Q16531	DDB1	DNA damage-binding protein 1	3624	36.355	19.2235	0.49234	0.39465	1.03595	0.01189	0.01073	13.3247	0.718066	5.76567	4	0.991506	0.0177079
Q96GD0	PDXP	Pyridoxal phosphate phosphatase	1834	-1	24.069	0.51779	0.52223	4.46141	0.01094	0.01553	16.6833	3.09241	0.777104	3	0.982229	0.0515978
O75822	NULL	Eukaryotic translation initiation factor 3 subunit J	10	-1	17.5812	0.42867	0.50619	4.6022	0.02647	0.02365	12.1864	3.19	7.7451	4	0.788269	0.0364574
Q9NVM9	ASUN	Protein asunder homolog	5159	21.0909	19.353	0.50167	0.31703	3.9904	0.03299	0.01969	13.4145	2.76593	2.93408	3	0.980458	0.0305341
P48147	PREP	Prolyl endopeptidase	2232	-1	16.8124	0.415278	0.590129	0.934391	0.013676	0.003117	11.6535	0.647671	0.966369	4	0.989542	0.0313278
O75569	PRKRA	Interferon-inducible double-stranded RNA-dependent protein kinase activator A	264	-1	17.4806	0.5114	0.5446	2.13752	0.03129	0.01183	12.1166	1.48162	1.15111	3	0.994937	0.0488518
Q96B26	EXOSC8	Exosome complex component RRP43	1571	-1	26.0171	0.39069	0.5047	3.68878	0.01524	0.01903	18.0337	2.55687	0.445432	4	0.986406	0.065284
P51617-2	IRAK1	Interleukin-1 receptor-associated kinase 1	2690	11.7273	14.4815	0.44608	0.22098	4.12137	0.0958	0.01748	10.0378	2.85672	1.81382	3	0.847785	0.0979983
P26006	ITGA3	Integrin alpha-3	396	12.4944	10.1899	0.653839	0.257444	0.486968	0.0154	0.005601	7.06311	0.337541	0.83888	4	0.999139	0.0250685
O75063	NULL	Glycosaminoglycan xylosylkinase	3355	24.4138	15.9978	0.683753	0.372793	1.55366	0.038656	0.009542	11.0889	1.07692	1.00587	3	0.995064	0.046785
Q14126	DSG2	Desmoglein-2	4623	12.1068	12.9635	0.667865	0.201885	0.700377	0.012548	0.005651	8.98563	0.485464	0.793464	4	0.996736	0.0283423
O60244	NULL	Mediator of RNA polymerase II transcription subunit 14	2563	44.4444	11.4263	0.51109	0.46026	4.87461	0.0903	0.03355	7.92008	3.37882	4.82059	3	0.956969	0.0525024
O15195-2	VILL	Villin-like protein	4624	8.12178	-1	-1	-1	-1	-1	-1	-1	-1	-1	-1	-1	1.56281
Q9Y6I4	USP3	Ubiquitin carboxyl-terminal hydrolase 3	5024	10.4529	6.77517	0.6737	0.297683	0.846236	0.034738	0.007627	4.69619	0.586566	0.651853	3	0.936111	0.0752097
Q969T3	SNX21	Sorting nexin-21	2035	10.7273	23.2967	0.6873	0.2284	10.6325	0.1076	0.1251	16.148	7.36989	2.38545	2	0.951531	0.0673305
Q06830	PRDX1	Peroxiredoxin-1	1105	-1	17.7574	0.36263	0.53186	1.91136	0.01311	0.01233	12.3085	1.32485	2.32432	4	0.991397	0.0267395
Q8IZ21-3	NULL	Phosphatase and actin regulator 4	5349	18.7048	13.1709	0.66453	0.309082	0.965339	0.011468	0.007904	9.12938	0.669122	1.2081	3	0.991371	0.0389979
P16930	FAH	Fumarylacetoacetase	2628	-1	18.5306	0.31199	0.64787	8.18963	0.0518	0.04977	12.8444	5.67662	2.48637	3	0.94832	0.0450592
Q16836	HADH	Hydroxyacyl-coenzyme A dehydrogenase, mitochondrial	2296	-1	20.5012	0.31138	0.66255	2.75647	0.01902	0.0185	14.2103	1.91064	0.681802	4	0.979205	0.046666
Q15788-2	NULL	Nuclear receptor coactivator 1	5418	-1	0	0	0	0	0	0	-1	-1	0	1	0	8.68413
Q9BRT9	GINS4	DNA replication complex GINS protein SLD5	4887	-1	6.22717	0.46654	0.41385	0.93977	0.03639	0.01424	4.31635	0.651399	0.029474	2	0.99122	0.123112
P28066	PSMA5	Proteasome subunit alpha type-5	2820	-1	18.3824	0.39725	0.56254	3.17298	0.0161	0.01155	12.7417	2.19934	3.90019	4	0.97159	0.0323574
Q68CQ4	DIEXF	Digestive organ expansion factor homolog	784	11.617	9.69965	0.768251	0.24796	1.50824	0.068467	0.005541	6.72329	1.04544	17.9109	4	0.993572	0.024101
Q14789-2	GOLGB1	Golgin subfamily B member 1	2167	23.7032	17.8953	0.59434	0.32364	1.22938	0.01516	0.01354	12.4041	0.852141	1.54064	4	0.991253	0.0289507
Q96PE2	ARHGEF17	Rho guanine nucleotide exchange factor 17	912	27.1489	21.5501	0.49343	0.32821	7.52677	0.03974	0.04403	14.9374	5.21716	2.21194	4	0.879071	0.0936262
O95171	SCEL	Sciellin	3822	-1	9.38149	0.429594	0.171204	1.85963	0.048782	0.009428	6.50275	1.289	0.280481	3	0.977284	0.0732439
Q9C0B5-2	ZDHHC5	Palmitoyltransferase ZDHHC5	1508	18.0887	13.1091	0.66439	0.29051	1.41902	0.01782	0.01275	9.08654	0.98359	0.4887	3	0.994651	0.045229
Q9H0G5	NSRP1	Nuclear speckle splicing regulatory protein 1	3021	15.7	27.444	0.32829	0.28884	17.8218	0.0518	0.07811	19.0228	12.3531	1.69711	2	0.633173	0.0904102
P49441	INPP1	Inositol polyphosphate 1-phosphatase	3690	49.2	13.2467	0.63328	0.52539	5.23774	0.10285	0.02092	9.18192	3.63052	2.62942	3	0.378599	0.232492
Q9Y3T6	R3HCC1	R3H and coiled-coil domain-containing protein 1	5824	41.7947	23.6896	0.3385	0.35644	5.72953	0.03454	0.01843	16.4204	3.97141	0.254188	3	0.931971	0.1029
P82650	MRPS22	28S ribosomal protein S22, mitochondrial	5891	-1	7.34469	0.278431	0.668614	1.22341	0.022867	0.007248	5.09095	0.848006	0.856067	4	0.988545	0.0334877
Q6UW63	KDELC1	KDEL motif-containing protein 1	1366	35.7857	48.8166	0.61117	0.2207	5.70769	0.03176	0.03689	33.8371	3.95627	0.231813	3	0.996595	0.0513469
Q9Y2G3	ATP11B	N/A	4153	22.8913	16.9952	0.66057	0.3264	1.68341	0.02175	0.01695	11.7802	1.16685	1.14976	3	0.994897	0.0389872
Q13488	TCIRG1	V-type proton ATPase 116 kDa subunit a isoform 3	2433	66.2655	21.222	0.5427	0.47567	3.86069	0.03263	0.03628	14.71	2.67603	0.93378	3	0.982612	0.046653
P36894	BMPR1A	Bone morphogenetic protein receptor type-1A	5892	-1	-1	-1	-1	-1	-1	-1	-1	-1	-1	-1	-1	-1
O60347	TBC1D12	TBC1 domain family member 12	5554	15.6616	22.8974	0.6159	0.15061	4.9967	0.03579	0.04228	15.8712	3.46345	1.51651	3	-0.768627	0.519705
O15344	MID1	E3 ubiquitin-protein ligase Midline-1	2884	25.5762	0	0	0	0	0	0	-1	-1	0	2	0	0.245982
Q08AM6	VAC14	Protein VAC14 homolog	1299	-1	25.4651	0.51067	0.44034	2.74053	0.01591	0.01869	17.651	1.89959	0.283328	4	0.953337	0.160844
Q9UMY1	NOL7	Nucleolar protein 7	977	10.3717	8.39158	0.566801	0.272331	0.909672	0.07842	0.004198	5.8166	0.630537	0.275543	3	0.988874	0.125916
Q6PJG2	ELMSAN1	ELM2 and SANT domain-containing protein 1	1235	17.3333	12.8968	0.52225	0.32756	3.82691	0.06134	0.03839	8.93935	2.65261	1.56906	3	0.923875	0.0641067
A5YKK6	NULL	N/A	140	36.625	16.6829	0.56934	0.39971	1.44712	0.01836	0.01778	11.5637	1.00307	9.75757	4	0.974305	0.0758005
A6NHR9	SMCHD1	Structural maintenance of chromosomes flexible hinge domain-containing protein 1	74	17.7007	13.9895	0.74097	0.279562	0.624754	0.016436	0.007473	9.69681	0.433046	0.782209	4	0.998715	0.0389212
Q9NWA0	MED9	Mediator of RNA polymerase II transcription subunit 9	4223	53.6	20.1395	0.51959	0.40573	5.54134	0.03971	0.03384	13.9596	3.84096	0.506119	3	0.967952	0.0826993
Q5U5Q3	MEX3C	RNA-binding E3 ubiquitin-protein ligase MEX3C	4224	-1	-1	-1	-1	-1	-1	-1	-1	-1	-1	-1	-1	0.512988
Q96GZ6-6	NULL	Solute carrier family 41 member 3	1706	-1	15.8967	0.66684	0.46466	6.55428	0.12906	0.08017	11.0187	4.54308	5.56254	3	0.944401	0.0627774
P13995	MTHFD2	Bifunctional methylenetetrahydrofolate dehydrogenase/cyclohydrolase, mitochondrial	202	19.2917	17.566	0.66626	0.23444	1.68476	0.02828	0.01722	12.1758	1.16779	7.86077	4	0.982085	0.0280051
Q8WUH6	TMEM263	Transmembrane protein 263	5690	39.0717	28.5456	0.60747	0.3634	2.64521	0.01071	0.01313	19.7863	1.83352	0.143813	3	0.997913	0.0548574
A6NHL2-2	TUBAL3	Tubulin alpha chain-like 3	3225	2.69757	17.0644	0.36914	0.59816	6.81558	0.07077	0.03083	11.8282	4.7242	2.09914	3	0.639451	0.0597983
P49454	CENPF	Centromere protein F	1774	2.75379	1.20344	0.96057	0.24368	1.30978	1.08208	0.01764	0.834161	0.90787	16.0562	4	0.934429	0.0582519
O60765	ZNF354A	Zinc finger protein 354A	3553	-1	5.36279	0.23726	0.45912	21.7895	0.89868	0.03166	3.7172	15.1034	35.9975	3	0.19961	0.0539274
Q9NPA3	MID1IP1	Mid1-interacting protein 1	5761	3.26568	54.6004	0.4721	0.01109	130.678	0.47212	0.5718	37.8461	90.5794	10.9879	3	0.486747	0.0659267
Q9H9S5	FKRP	Fukutin-related protein	1444	23.0515	28.7675	0.63042	0.17094	6.26572	0.04665	0.04299	19.9401	4.34307	3.57422	3	0.967233	0.0398288
Q9UDY4	DNAJB4	DnaJ homolog subfamily B member 4	5628	45.8483	45.9876	0.4074	0.3	89.3912	0.3804	0.4273	31.8762	61.9613	6.60501	3	0.766078	0.0577725
Q9UPP1-2	NULL	Histone lysine demethylase PHF8	3419	8.21516	6.13689	0.77801	0.20896	0.76824	0.04421	0.02363	4.25377	0.532503	3.85993	4	0.984174	0.047667
O15269	SPTLC1	Serine palmitoyltransferase 1	3487	17.6471	13.4848	0.5597	0.3087	1.5736	0.02	0.0156	9.34695	1.09074	1.05377	4	0.31666	0.645663
Q7Z624	CAMKMT	Calmodulin-lysine N-methyltransferase	4359	12.2	7.19271	1.03207	0.31732	0.17456	0.05804	0.00117	4.98561	0.120996	0.000386823	1	0.999546	0.154946
O75683	SURF6	Surfeit locus protein 6	5225	43.1321	19.6483	0.45993	0.40021	6.16587	0.04504	0.03495	13.6192	4.27386	1.75682	3	0.984276	0.0977539
Q8N490-2	NULL	Probable hydrolase PNKD	4428	45.4118	16.8622	0.52327	0.46587	6.48135	0.05395	0.07858	11.688	4.49253	1.08358	3	0.743629	0.144077
P10586-2	PTPRF	Receptor-type tyrosine-protein phosphatase F	457	4.22248	2.91956	0.88114	0.27881	1.93204	0.73678	0.01708	2.02368	1.33919	3.45733	3	0.944801	0.0626591
Q8N3P4-3	VPS8	Vacuolar protein sorting-associated protein 8 homolog	329	52.1835	14.588	0.4669	0.4933	2.8617	0.0267	0.0233	10.1116	1.98358	5.72222	3	0.943607	0.0287953
Q15582	NULL	Transforming growth factor-beta-induced protein ig-h3	1167	-1	0.28984	2.99999	0.25577	662.079	0.01824	18.5262	0.200902	458.918	0.218642	4	0.872507	0.0667244
Q96EY8	MMAB	Cob(I)yrinic acid a,c-diamide adenosyltransferase, mitochondrial	2497	-1	29.7537	0.32968	0.56307	8.66591	0.02314	0.02441	20.6237	6.00675	0.550285	3	0.945255	0.0650397
Q96I34	PPP1R16A	Protein phosphatase 1 regulatory subunit 16A	1637	-1	14.0299	0.70509	0.42117	7.79676	0.12174	0.07427	9.72479	5.4043	2.15764	3	0.562838	0.182393
P51948	MNAT1	CDK-activating kinase assembly factor MAT1	852	11.9048	9.99079	0.72855	0.25196	1.56252	0.0432	0.01026	6.92509	1.08306	4.99888	4	0.944422	0.0813783
Q99570	PIK3R4	Phosphoinositide 3-kinase regulatory subunit 4	3755	34.3742	17.7367	0.50425	0.37799	2.36355	0.03421	0.01234	12.2942	1.63829	1.65981	3	0.984588	0.031225
Q02809	PLOD1	Procollagen-lysine,2-oxoglutarate 5-dioxygenase 1	4085	25.1901	19.4193	0.62132	0.32448	1.26773	0.01512	0.01536	13.4604	0.878724	0.49443	4	0.989606	0.0627136
Q5JU69	NULL	Torsin-2A	4824	42.738	17.5364	0.42299	0.57296	11.9644	0.03923	0.05165	12.1553	8.29313	0.713004	3	0.726528	0.128343
Q96CP2	FLYWCH2	FLYWCH family member 2	2757	23.1572	15.2307	0.60809	0.3097	2.61031	0.07665	0.01619	10.5571	1.80933	0.265559	2	0.954528	0.10772
P29372-5	NULL	DNA-3-methyladenine glycosylase	2103	9.20084	8.81209	0.81757	0.18952	1.12447	0.06472	0.01142	6.10808	0.779423	2.05683	3	0.99143	0.0323908
Q92729-3	NULL	Receptor-type tyrosine-protein phosphatase U	2104	3.22321	-1	-1	-1	-1	-1	-1	-1	-1	-1	-1	-1	0.095
Q7Z3C6	NULL	Autophagy-related protein 9A	3156	21.6358	18.2281	0.72545	0.26174	2.13376	0.02611	0.01409	12.6347	1.47901	2.71851	4	0.987034	0.0454753
P50548	ERF	ETS domain-containing transcription factor ERF	2105	5.28423	-1	-1	-1	-1	-1	-1	-1	-1	-1	-1	-1	0.247039
Q96EE3	SEH1L	Nucleoporin SEH1	1902	-1	15.0995	0.39788	0.58059	1.51753	0.01444	0.0106	10.4662	1.05187	0.695941	4	0.988457	0.0408901
P15927	RPA2	Replication protein A 32 kDa subunit	1043	57.4679	47.6208	0.4871	0.4075	27.4665	0.1345	0.1475	33.0082	19.0383	0.92435	3	0.934354	0.0720498
Q71UI9	H2AFV	Histone H2A.V	4563	-1	12.6465	0.42013	0.49788	3.55603	0.02953	0.0257	8.76588	2.46485	5.82285	4	0.969601	0.042359
Q6GYQ0	NULL	Ral GTPase-activating protein subunit alpha-1	4758	40.4908	14.5204	0.58601	0.44522	3.32205	0.0374	0.02736	10.0647	2.30267	1.50508	3	0.980401	0.0477825
Q13043	STK4	Serine/threonine-protein kinase 4	4501	14.9333	18.072	0.531545	0.254864	2.05132	0.022943	0.009876	12.5265	1.42187	0.428316	3	0.931368	0.114778
Q9HAV4	NULL	Exportin-5	2366	26.4861	21.1575	0.58851	0.31884	7.06185	0.05745	0.05477	14.6652	4.8949	19.3678	4	0.962716	0.0307757
P14923	JUP	Junction plakoglobin	654	7.40351	5.74155	0.75727	0.214131	0.35992	0.038068	0.006661	3.97974	0.249478	3.5815	4	0.99833	0.0221004
P00966	ASS1	Argininosuccinate synthase	3953	-1	16.3551	0.31783	0.5081	2.92531	0.02321	0.01777	11.3365	2.02767	0.58634	4	0.964873	0.0702607
P14866	HNRNPL	Heterogeneous nuclear ribonucleoprotein L	2955	-1	17.8346	0.422991	0.501596	1.08691	0.010903	0.007242	12.362	0.753391	0.684267	4	0.99489	0.026167
Q4ZIN3-2	TMEM259	Membralin	4019	15.2527	5.65483	0.1	0.42912	14.401	0.14354	0.01847	3.91963	9.98201	0.634782	3	0.152638	0.16479
Q9BY89	KIAA1671	Uncharacterized protein KIAA1671	525	19.4361	17.3811	0.683487	0.244368	0.55169	0.006163	0.006488	12.0477	0.382402	0.276527	4	0.999132	0.0352785
Q9C0C9	NULL	E2/E3 hybrid ubiquitin-protein ligase UBE2O	588	35.0233	17.6384	0.5509	0.38824	1.18227	0.0177	0.01401	12.226	0.819487	1.28914	4	0.990992	0.0386338
Q9UII4	HERC5	E3 ISG15--protein ligase HERC5	4959	-1	30.9133	0.1	0.3849	796.968	0.7837	0.7629	21.4275	552.416	5.66814	1	-0.273821	0.121776
Q5SW79	CEP170	Centrosomal protein of 170 kDa	3287	24.518	22.6262	0.66944	0.29198	1.71574	0.01468	0.01572	15.6833	1.18926	0.559142	4	0.997639	0.03777
O95182	NDUFA7	NADH dehydrogenase [ubiquinone] 1 alpha subcomplex subunit 7	3625	18.3797	11.5988	0.61253	0.31384	1.58419	0.04238	0.0187	8.03967	1.09808	1.98955	4	0.966419	0.0540304
Q9H204	MED28	Mediator of RNA polymerase II transcription subunit 28	720	-1	52.7658	0.5365	0.2409	143.968	0.7598	0.8416	36.5745	99.7911	1.00366	3	0.548205	0.290947
Q8N3U4	STAG2	Cohesin subunit SA-2	5160	19.142	15.2765	0.5946	0.29424	1.76543	0.02673	0.02652	10.5888	1.2237	2.40817	4	0.966642	0.0489796
Q9H5H4	ZNF768	Zinc finger protein 768	1972	8.46809	6.89475	1.19427	0.25272	6.78214	0.87494	0.09926	4.77908	4.70102	3.5027	2	0.627851	0.119228
Q8IZ83	ALDH16A1	Aldehyde dehydrogenase family 16 member A1	267	68.3077	9.63231	0.46127	0.47251	1.2405	0.03185	0.01011	6.67661	0.859849	1.5394	3	0.981307	0.021691
Q96I51	WBSCR16	Williams-Beuren syndrome chromosomal region 16 protein	2691	15	13.0572	0.53395	0.30522	1.50088	0.01832	0.01465	9.05059	1.04033	0.667429	3	0.989044	0.0497812
Q86WN1	FCHSD1	FCH and double SH3 domains protein 1	3090	17.914	11.7758	0.72119	0.38682	2.7824	0.16997	0.01948	8.16235	1.92861	1.41638	2	0.772616	0.0668431
Q13576	IQGAP2	N/A	397	-1	30.1701	0.41577	0.36356	19.1994	0.049	0.07228	20.9123	13.308	1.98669	3	0.928336	0.0804508
P36578	RPL4	60S ribosomal protein L4	11	-1	10.7748	0.25326	0.64088	2.24147	0.03454	0.01562	7.46854	1.55367	31.302	4	0.957423	0.01253
Q8TD26	NULL	N/A	5025	-1	0	0	0	0	0	0	-1	-1	0	3	0	0.0986543
Q9NQ29-2	LUC7L	N/A	1835	-1	19.2476	0.432821	0.479836	2.73825	0.024359	0.008764	13.3415	1.89801	0.972517	4	0.962697	0.0665378
P50990	CCT8	T-complex protein 1 subunit theta	2629	-1	16.2847	0.33883	0.59528	1.12612	0.01019	0.00659	11.2877	0.780567	0.752143	4	0.9912	0.0379605
P21796	VDAC1	Voltage-dependent anion-selective channel protein 1	4889	-1	37.3023	0.25873	0.65272	13.9846	0.04012	0.04407	25.856	9.69338	0.532527	4	0.976795	0.0451664
Q6PCE3	PGM2L1	Glucose 1,6-bisphosphate synthase	4690	25.3565	10.1322	0.93776	0.39413	3.60254	0.21949	0.01425	7.02308	2.49709	3.88283	3	0.877479	0.12838
Q9NXW2	DNAJB12	DnaJ homolog subfamily B member 12	2822	11.5229	12.4484	0.614583	0.228967	0.656629	0.018776	0.004168	8.62854	0.455141	0.214737	3	0.997476	0.0382862
Q659A1	NULL	Little elongation complex subunit 2	2564	-1	12.6991	0.78486	0.30589	2.87465	0.10637	0.02912	8.80237	1.99256	1.00257	3	0.896839	0.158655
Q12770	SCAP	Sterol regulatory element-binding protein cleavage-activating protein	2168	-1	15.7584	0.56772	0.31126	2.10946	0.03231	0.01431	10.9229	1.46217	0.454164	3	0.988094	0.0745017
P27824	CANX	Calnexin	1509	-1	27.5677	0.424136	0.416429	1.65526	0.006914	0.008343	19.1085	1.14734	0.122264	4	0.99852	0.0392865
Q8IVL1	NULL	N/A	2298	7.95205	3.8094	0.5976	0.34973	1.13914	0.05933	0.03819	2.64047	0.789592	10.8733	4	0.923051	0.0428069
P23786	CPT2	Carnitine O-palmitoyltransferase 2, mitochondrial	2434	-1	22.2561	0.36429	0.61063	2.40444	0.01382	0.01207	15.4268	1.66663	0.129879	4	0.990768	0.0730362
Q9NWT1	PAK1IP1	p21-activated protein kinase-interacting protein 1	5419	-1	22.4452	0.2858	0.55896	8.08228	0.01574	0.0271	15.5579	5.60221	1.34233	3	0.943819	0.0359606
Q13148	NULL	TAR DNA-binding protein 43	5098	52.3243	16.3529	0.51223	0.44477	3.23264	0.03268	0.03654	11.335	2.2407	4.45007	4	0.976845	0.0379172
Q9NUL7	DDX28	Probable ATP-dependent RNA helicase DDX28	4154	-1	5.51557	0.50315	0.36641	1.28912	0.04868	0.03437	3.8231	0.89355	2.33531	4	-0.183842	14.1035
Q9UFW8	CGGBP1	CGG triplet repeat-binding protein 1	1572	4.94604	9.8627	0.76429	0.202942	0.564906	0.021916	0.008399	6.8363	0.391563	1.22689	4	0.996321	0.033492
Q9Y312	AAR2	Protein AAR2 homolog	978	17.8636	10.5151	0.64901	0.39604	2.45686	0.06211	0.04217	7.28852	1.70297	1.90552	4	0.965681	0.0779267
Q13433	SLC39A6	Zinc transporter ZIP6	1300	23.4419	26.9519	0.69578	0.21307	11.1999	0.10093	0.07711	18.6816	7.76321	0.139785	1	0.984437	0.0943173
Q9BQE5	NULL	Apolipoprotein L2	3022	14.8216	13.7367	0.781084	0.304741	3.38993	0.079725	0.009023	9.52154	2.34972	2.94962	3	0.957774	0.0569839
Q01484	ANK2	Ankyrin-2	4225	71.8049	0	0	0	0	0	0	-1	-1	0	3	0	6.6585
Q9NX62	IMPAD1	Inositol monophosphatase 3	1236	24.2915	12.121	0.561	0.38074	4.84977	0.13951	0.05059	8.40164	3.3616	6.91853	3	0.950103	0.0480035
P60900	PSMA6	Proteasome subunit alpha type-6	2885	-1	18.3883	0.4046	0.54152	1.84106	0.0151	0.01698	12.7458	1.27613	3.22277	4	0.996276	0.024375
O00204-2	SULT2B1	Sulfotransferase family cytosolic 2B member 1	3823	6.70588	5.73243	0.62398	0.23565	2.01619	0.26075	0.02036	3.97342	1.39752	2.87523	3	0.930753	0.0766833
Q9ULJ7	ANKRD50	Ankyrin repeat domain-containing protein 50	203	13.0562	13.4661	0.713368	0.252383	1.18114	0.044854	0.008594	9.334	0.818706	0.702919	3	0.994239	0.0480399
P07942	LAMB1	Laminin subunit beta-1	785	4.44944	3.40854	0.887537	0.186903	0.60946	0.085178	0.006498	2.36262	0.422445	4.85661	4	0.989056	0.035169
Q5T5P2	NULL	N/A	3226	21.4011	15.6177	0.65532	0.31203	1.46685	0.02663	0.01414	10.8254	1.01674	0.354456	4	0.995328	0.0866001
Q96B54	ZNF428	Zinc finger protein 428	786	13.8484	-1	-1	-1	-1	-1	-1	-1	-1	-1	-1	-1	0.122269
Q14204	DYNC1H1	Cytoplasmic dynein 1 heavy chain 1	914	72	21.7492	0.460438	0.470887	0.950565	0.008358	0.008512	15.0754	0.658881	1.27747	4	0.996322	0.0167289
Q96BI3	APH1A	Gamma-secretase subunit APH-1A	1106	11.4334	18.9815	0.45074	0.26578	16.1617	0.16244	0.08654	13.157	11.2024	3.17484	2	0.109345	0.36935
P48382	RFX5	DNA-binding protein RFX5	3693	33.253	14.8614	0.60312	0.40672	2.61841	0.02538	0.02303	10.3012	1.81494	1.13744	3	0.971821	0.0728537
Q8WXA3-2	RUFY2	N/A	3488	27.0612	21.856	0.5204	0.36521	6.48664	0.05386	0.02235	15.1494	4.4962	4.87152	3	0.963935	0.0426263
Q9H425	C1orf198	Uncharacterized protein C1orf198	4360	6.76667	0	0	0	0	0	0	-1	-1	0	3	0	0.455902
Q8N8D1	PDCD7	Programmed cell death protein 7	75	31.5319	36.668	0.6446	0.3078	22.7937	0.1863	0.2086	25.4163	15.7994	1.36464	3	0.95391	0.0960703
Q13907	IDI1	Isopentenyl-diphosphate Delta-isomerase 1	1707	17.5691	10.0414	0.66102	0.3403	1.29768	0.01576	0.01734	6.96016	0.899483	1.89537	4	0.975942	0.050619
Q9UBN7	HDAC6	Histone deacetylase 6	458	27.5532	21.3262	0.4445	0.37575	7.12199	0.04162	0.04048	14.7822	4.93659	3.12295	3	0.925816	0.054435
Q0VG06-3	NULL	Fanconi anemia-associated protein of 100 kDa	3554	-1	13.2546	0.26458	0.58482	16.6019	0.08846	0.10454	9.18739	11.5076	1.85853	2	0.626176	0.0780666
Q8N2W9	PIAS4	E3 SUMO-protein ligase PIAS4	330	5.61882	0	0	0	0	0	0	-1	-1	0	1	0	0.839728
Q9UEG4	ZNF629	Zinc finger protein 629	1445	10.7264	9.6896	0.696935	0.240762	0.651904	0.031385	0.004531	6.71632	0.451865	0.766229	3	0.992591	0.0360324
P07858	CTSB	Cathepsin B	5763	25.7589	25.8936	0.81691	0.22344	4.74402	0.04027	0.04174	17.948	3.2883	2.26926	4	0.990549	0.0538914
Q9H6X2-5	ANTXR1	Anthrax toxin receptor 1	4288	3.01948	1.49427	1.20422	0.21201	14.6005	23.734	0.02637	1.03575	10.1203	3.14097	2	-0.391944	0.198548
P56962	NULL	Syntaxin-17	5287	43.4087	105.38	0.78904	0.01835	106.627	0.58597	0.5939	73.0441	73.9082	3.24317	4	0.721802	0.122033
Q9Y6V7	DDX49	Probable ATP-dependent RNA helicase DDX49	5226	12.4074	12.0339	0.7043	0.23161	1.62836	0.01894	0.02639	8.34128	1.12869	4.29659	3	0.986211	0.0371685
Q01658	DR1	Protein Dr1	4429	40.2892	33.4119	0.57283	0.3126	10.772	0.03405	0.05383	23.1593	7.46656	2.7319	3	0.948521	0.0420753
Q5T0B9	ZNF362	Zinc finger protein 362	1775	6.16901	3.28701	0.93006	0.37427	1.33734	0.35869	0.02203	2.27838	0.926973	5.62381	3	0.951057	0.0471186
Q7L576	NULL	Cytoplasmic FMR1-interacting protein 1	3420	35.0599	21.0922	0.587925	0.376149	0.485446	0.006352	0.005519	14.62	0.336486	0.590096	4	0.999249	0.0170587
Q5T0D9	TPRG1L	Tumor protein p63-regulated gene 1-like protein	3356	6.7299	5.29717	0.84684	0.17521	1.65228	0.14163	0.04063	3.67172	1.14527	0.844968	3	0.719561	0.152664
Q8NFH3	NUP43	Nucleoporin Nup43	6232	-1	10.685	0.39871	0.60497	1.99103	0.02156	0.01744	7.40628	1.38008	2.44544	4	0.969074	0.0359225
P23458	JAK1	Tyrosine-protein kinase JAK1	6028	2.9246	0	0	0	0	0	0	-1	-1	0	3	0	0.0337392
Q8N488	RYBP	RING1 and YY1-binding protein	6160	9.264	7.5146	0.5329	0.2501	4.6386	0.4988	0.0124	5.20872	3.21523	0.986121	1	0.885271	0.0218117
P55082-2	MFAP3	Microfibril-associated glycoprotein 3	2233	2.5226	2.5747	0.54674	0.13059	1.55785	0.43886	0.01621	1.78465	1.07982	2.08788	3	-0.837765	0.120193
O15160	POLR1C	DNA-directed RNA polymerases I and III subunit RPAC1	853	-1	17.6146	0.35374	0.54755	5.69578	0.01743	0.02592	12.2095	3.94801	6.63381	4	0.967056	0.0328394
P54105	CLNS1A	Methylosome subunit pICln	6500	27.236	16.2451	0.5454	0.3918	1.3764	0.0316	0.011	11.2602	0.954048	7.7764	4	0.99508	0.0227596
P29992	GNA11	Guanine nucleotide-binding protein subunit alpha-11	6365	32.1311	14.0196	0.58651	0.40551	1.53531	0.03743	0.0163	9.71763	1.0642	3.94711	4	0.99114	0.0373095
Q53GS9	NULL	U4/U6.U5 tri-snRNP-associated protein 2	3756	-1	19.0658	0.455744	0.476732	1.47658	0.01538	0.007645	13.2154	1.02349	2.45633	4	0.996701	0.0243545
P82664	MRPS10	28S ribosomal protein S10, mitochondrial	4825	-1	19.0467	0.307701	0.547421	3.68124	0.032918	0.007846	13.2022	2.55164	0.521058	3	0.980873	0.0596029
Q96RK1	NULL	Cbp/p300-interacting transactivator 4	1168	-1	180.1	0.1	0.5921	47720	23.03	23.16	124.836	33077	64.2294	3	-0.086286	0.203397
Q6PII3	CCDC174	Coiled-coil domain-containing protein 174	5962	9.4414	10.2249	0.66426	0.18741	4.70256	0.11919	0.06046	7.08738	3.25957	2.49293	3	0.896557	0.0995481
Q99832	CCT7	T-complex protein 1 subunit eta	3157	-1	16.1137	0.36945	0.58669	1.73898	0.01333	0.01001	11.1692	1.20537	0.623353	4	0.991534	0.0351039
Q6P1K8	NULL	General transcription factor IIH subunit 2-like protein	4564	61.4867	282.645	1.8426	-1	0.211	0.2824	2647.09	195.915	0.146254	3.66047	2	0.431571	0.09228
P61247	NULL	40S ribosomal protein S3a	1044	-1	18.5516	0.24288	0.66211	4.18782	0.01776	0.01599	12.859	2.90278	1.70784	4	0.904649	0.0360753
Q9NWM3	CUEDC1	CUE domain-containing protein 1	5485	-1	3.57223	1.06883	0.28471	2.55367	0.6926	0.06612	2.47608	1.77007	1.60835	2	0.757061	0.128564
Q15223	PVRL1	Nectin-1	2498	4.10976	2.67783	0.71174	0.14614	0.43629	0.03926	0.01387	1.85613	0.302413	2.98096	4	0.758431	0.147745
Q9UK58	CCNL1	Cyclin-L1	6435	44.2449	13.2264	0.51675	0.42521	1.60605	0.026	0.00965	9.16781	1.11323	0.427641	3	0.984331	0.0632416
Q12774	ARHGEF5	Rho guanine nucleotide exchange factor 5	1367	17.2035	16.0735	0.56106	0.29369	2.0196	0.03102	0.0203	11.1413	1.39988	1.24675	3	0.991096	0.0395748
P63010	AP2B1	N/A	655	-1	17.683	0.38261	0.5222	1.51365	0.01099	0.0115	12.2569	1.04918	2.34074	4	0.982758	0.0246721
P23219-4	NULL	Prostaglandin G/H synthase 1	1638	20.7018	16.6457	0.29751	0.33965	7.00767	0.07242	0.04159	11.5379	4.85735	1.59927	3	0.451879	0.110963
Q9HCU4	CELSR2	Cadherin EGF LAG seven-pass G-type receptor 2	2758	-1	12.9048	0.1173	0.5027	140.661	0.408	0.5257	8.94493	97.4986	1.88007	2	-0.443464	0.567947
Q8TD19	NEK9	Serine/threonine-protein kinase Nek9	2367	30.4865	16.2224	0.60327	0.36486	5.91896	0.10115	0.02894	11.2445	4.10271	5.87977	3	0.964388	0.0600028
P49207	RPL34	60S ribosomal protein L34	2106	-1	24.6003	0.27432	0.53585	5.77855	0.02759	0.02058	17.0517	4.00539	3.0565	4	0.768311	0.0611076
P07947	YES1	Tyrosine-protein kinase Yes	4086	22.7129	19.3689	0.554594	0.325283	1.96443	0.039131	0.008926	13.4255	1.36164	0.952876	3	0.982988	0.0737191
P52594-2	NULL	Arf-GAP domain and FG repeat-containing protein 1	4020	27.2727	17.3297	0.554245	0.380066	1.13041	0.01401	0.008311	12.012	0.783543	1.02005	4	0.994388	0.0420408
P32119	PRDX2	Peroxiredoxin-2	4502	-1	24.0444	0.46366	0.4531	3.74218	0.02143	0.02303	16.6663	2.59388	1.79747	4	0.991057	0.0411929
Q96EV2	RBM33	RNA-binding protein 33	589	23.6667	29.4121	0.59153	0.24095	5.51871	0.0334	0.03943	20.3869	3.82528	1.46155	4	0.765223	0.141164
O15235	MRPS12	28S ribosomal protein S12, mitochondrial	6642	-1	4.90424	0.40545	0.66008	3.32792	0.07547	0.05173	3.39936	2.30674	2.38296	3	0.553775	0.137118
P01106	MYC	Myc proto-oncogene protein	4503	-1	-1	-1	-1	-1	-1	-1	-1	-1	-1	-1	-1	0.2053
Q2KHR2	RFX7	DNA-binding protein RFX7	5691	5.443	2.0604	1.2599	0.3303	5.018	5.3767	0.11	1.42816	3.47821	4.29999	1	0.6846	0.12689
Q15424	SAFB	Scaffold attachment factor B1	1904	-1	25.2085	0.45285	0.45187	3.14919	0.02664	0.0273	17.4732	2.18285	4.27342	4	0.989698	0.0190338
P30511	NULL	HLA class I histocompatibility antigen, alpha chain F	5555	4.32706	2.61441	0.94757	0.30557	0.9648	0.50196	0.01354	1.81217	0.668748	2.14596	3	0.770495	0.0563042
Q5W0V3	FAM160B1	Protein FAM160B1	2956	25.5135	16.6388	0.648745	0.347415	1.11924	0.028226	0.008731	11.5331	0.775795	0.480256	3	0.988741	0.0569122
Q8NE86-3	MCU	Calcium uniporter protein, mitochondrial	5161	-1	27.1873	0.40979	0.55101	7.91316	0.03874	0.0299	18.8448	5.48498	1.05614	3	0.958214	0.0649538
P30520	NULL	Adenylosuccinate synthetase isozyme 2	1974	31.0751	14.8527	0.463288	0.425999	1.27542	0.020857	0.007427	10.2951	0.884052	0.655366	4	0.985794	0.0518872
O43143	DHX15	Putative pre-mRNA-splicing factor ATP-dependent RNA helicase DHX15	3628	53.4857	16.7497	0.49467	0.45859	2.04541	0.02623	0.01359	11.61	1.41777	3.40001	4	0.990189	0.0272947
Q9H1A4	ANAPC1	Anaphase-promoting complex subunit 1	2692	-1	13.1334	0.43262	0.45998	3.32336	0.04498	0.0292	9.10336	2.30358	20.8489	4	-0.2219	0.130291
Q9BRU9	UTP23	rRNA-processing protein UTP23 homolog	4760	9.99664	7.00832	0.69526	0.42411	1.81412	0.09815	0.03088	4.8578	1.25745	2.35225	3	0.91626	0.0671069
Q92610	ZNF592	Zinc finger protein 592	721	-1	10.7481	0.70179	0.33147	1.92041	0.07503	0.02394	7.44999	1.33113	2.45215	3	0.251324	0.229868
O95372	LYPLA2	Acyl-protein thioesterase 2	5825	51.1071	3.70993	2.76092	0.52518	0.79917	0.84472	0.03948	2.57153	0.553942	3.04891	3	0.960856	0.136198
Q14692	BMS1	Ribosome biogenesis protein BMS1 homolog	268	23.8195	18.2125	0.56931	0.33625	1.97331	0.03404	0.01586	12.6239	1.36779	3.61053	4	0.987313	0.0503956
Q96N67-4	NULL	Dedicator of cytokinesis protein 7	5026	52.9485	22.7711	0.490705	0.452075	0.793228	0.005587	0.004962	15.7837	0.549824	0.154704	3	0.99925	0.0235938
Q9H1E5	NULL	Thioredoxin-related transmembrane protein 4	1836	36.2985	28.0455	0.56035	0.30101	6.17007	0.03526	0.03623	19.4396	4.27677	1.59743	3	0.967239	0.0500966
Q9UJ70	NAGK	N-acetyl-D-glucosamine kinase	526	40.75	17.6243	0.55899	0.42596	1.14595	0.01887	0.01349	12.2162	0.794312	0.399572	4	0.991481	0.0761915
Q15528-2	MED22	Mediator of RNA polymerase II transcription subunit 22	4625	-1	5.59042	0.27607	0.75626	8.8657	0.47366	0.06295	3.87498	6.14524	5.68475	3	-0.288576	0.153001
P51608-2	MECP2	Methyl-CpG-binding protein 2	12	-1	42.828	0.49064	0.38524	12.1716	0.05342	0.06132	29.6861	8.43674	0.363863	3	0.980278	0.069467
Q92925-3	SMARCD2	SWI/SNF-related matrix-associated actin-dependent regulator of chromatin subfamily D member 2	398	37.047	13.8561	0.551436	0.405566	0.861307	0.025226	0.007416	9.6043	0.597013	0.587925	4	0.993062	0.0680651
Q9H190	SDCBP2	Syntenin-2	6299	7.83412	11.1412	0.73916	0.136104	1.25973	0.066305	0.005312	7.72252	0.873182	0.947551	3	0.983175	0.0624807
Q6UWY0	ARSK	Arylsulfatase K	3954	35.2527	22.6868	0.50914	0.39608	11.3319	0.08165	0.08668	15.7253	7.85466	1.78562	3	0.903362	0.0802164
Q96DR4	STARD4	StAR-related lipid transfer protein 4	6097	-1	4.42005	0.41838	0.18238	3.33497	0.20486	0.04749	3.06375	2.31163	1.60892	2	0.265089	0.0907447
Q96SB8	SMC6	Structural maintenance of chromosomes protein 6	2169	26.4286	14.1535	0.49581	0.42965	1.38266	0.01909	0.01199	9.81047	0.958387	1.90288	3	0.967898	0.0263312
O95625	ZBTB11	Zinc finger and BTB domain-containing protein 11	5893	5.96784	3.66134	1.68044	0.19262	1.57534	0.69435	0.04289	2.53785	1.09194	4.51035	3	0.830425	0.132569
P30050	RPL12	60S ribosomal protein L12	5099	-1	15.3156	0.207784	0.692205	3.22922	0.013921	0.006219	10.616	2.23833	1.06133	4	0.930254	0.0433359
Q8TBZ6	TRMT10A	tRNA methyltransferase 10 homolog A	3288	30.1091	13.7932	0.32982	0.44811	5.07368	0.05093	0.02167	9.56074	3.51681	1.01973	3	0.928919	0.0637312
P42685	FRK	N/A	5631	1.93933	2.24462	1.43653	0.30231	1.50801	1.76439	0.03852	1.55585	1.04527	4.48732	3	0.873911	0.0926328
Q9NXN4-2	GDAP2	Ganglioside-induced differentiation-associated protein 2	4960	10.8915	7.21777	0.79441	0.32432	2.08931	0.12681	0.02141	5.00298	1.4482	2.32858	3	0.964162	0.0572873
Q92828	CORO2A	Coronin-2A	2565	31.9106	17.9704	0.57934	0.40779	2.56034	0.02761	0.0196	12.4561	1.77469	0.377403	3	0.92052	0.0972625
Q9Y697-2	NFS1	Cysteine desulfurase, mitochondrial	2823	47.3455	23.6469	0.52229	0.42424	3.39794	0.02449	0.02763	16.3908	2.35527	4.59017	4	0.983765	0.037
Q86TV6	TTC7B	Tetratricopeptide repeat protein 7B	2299	66.2577	15.562	0.50184	0.55919	3.364	0.05118	0.03434	10.7867	2.33175	1.51728	3	0.813185	0.117054
Q9NX78	TMEM260	Transmembrane protein 260	4155	-1	0	0	0	0	0	0	-1	-1	0	3	0	0.19166
Q8N9R8	SCAI	Protein SCAI	5420	-1	3.48677	1.50301	0.55321	2.0292	1.39974	0.04585	2.41684	1.40653	2.1331	3	0.896171	0.201042
Q12874	SF3A3	Splicing factor 3A subunit 3	4226	-1	19.4569	0.40951	0.50955	4.34957	0.03562	0.01963	13.4865	3.01489	3.78456	4	0.958069	0.0649428
Q9Y5K6	CD2AP	CD2-associated protein	3824	36.8	24.8466	0.51596	0.36252	7.22482	0.04802	0.05178	17.2224	5.00786	18.0813	4	0.967023	0.0192725
Q9NSE4	NULL	Isoleucine--tRNA ligase, mitochondrial	1237	-1	25.9926	0.35827	0.537229	1.86657	0.009072	0.009565	18.0167	1.29381	0.0777747	4	0.997691	0.0496919
P00751	NULL	Complement factor B	3227	3.55505	0	0	0	0	0	0	-1	-1	0	2	0	0.23603
Q15477	SKIV2L	Helicase SKI2W	2630	59.8442	22.8358	0.39184	0.43908	4.94379	0.02501	0.02117	15.8285	3.42677	2.0026	3	0.981398	0.0268452
Q9NSB8-2	HOMER2	N/A	3825	-1	-1	-1	-1	-1	-1	-1	-1	-1	-1	-1	-1	1.65744
Q68DK2-2	NULL	Zinc finger FYVE domain-containing protein 26	3091	-1	9.96715	0.67717	0.36474	2.10998	0.07315	0.02423	6.9087	1.46253	7.55814	4	-0.111089	0.252639
Q8IXZ2	ZC3H3	Zinc finger CCCH domain-containing protein 3	915	17.7835	0	0	0	0	0	0	-1	-1	0	1	0	0.0969136
O94782	USP1	Ubiquitin carboxyl-terminal hydrolase 1	3092	-1	-1	-1	-1	-1	-1	-1	-1	-1	-1	-1	-1	0.280179
P48729-3	NULL	Casein kinase I isoform alpha	787	7.29442	7.06922	0.824236	0.165399	0.195542	0.017372	0.003546	4.90001	0.135539	1.93536	4	0.998474	0.0209864
P22033	MUT	Methylmalonyl-CoA mutase, mitochondrial	979	42.2927	19.4446	0.47078	0.40357	2.55754	0.01474	0.01311	13.478	1.77275	1.02129	4	0.992696	0.0363593
Q3B7J2	GFOD2	Glucose-fructose oxidoreductase domain-containing protein 2	916	-1	-1	-1	-1	-1	-1	-1	-1	-1	-1	-1	-1	0.156
P46939	UTRN	N/A	1107	20.4744	15.0024	0.674068	0.277629	0.513469	0.022116	0.004341	10.3989	0.35591	0.715269	3	0.998086	0.0293456
P61225	RAP2B	Ras-related protein Rap-2b	3023	-1	21.5107	0.47105	0.32213	7.52024	0.0622	0.05236	14.9101	5.21263	4.18755	4	0.958368	0.0588218
Q9Y315	DERA	Putative deoxyribose-phosphate aldolase	4361	68.4255	13.6238	0.48362	0.45213	1.37126	0.01951	0.01612	9.44331	0.950485	1.01993	4	0.990182	0.0389065
Q8NC60	NOA1	Nitric oxide-associated protein 1	2435	18	6.61433	0.40611	0.44472	4.00673	0.15547	0.03256	4.5847	2.77725	1.54081	3	0.833388	0.0766496
O75150	RNF40	E3 ubiquitin-protein ligase BRE1B	3489	29.9528	21.7608	0.58694	0.3118	2.34165	0.02133	0.01726	15.0834	1.62311	3.50313	4	0.990965	0.0265707
Q9ULH0-4	KIDINS220	Kinase D-interacting substrate of 220 kDa	2886	10.5128	8.94813	0.719866	0.219029	0.444413	0.026614	0.004959	6.20237	0.308044	1.03544	3	0.998439	0.026966
Q9NQ48	LZTFL1	Leucine zipper transcription factor-like protein 1	1708	38.2951	37.242	0.4727	0.3123	33.8933	0.1783	0.1942	25.8142	23.493	15.1749	4	0.892323	0.0487384
Q6P2E9	EDC4	Enhancer of mRNA-decapping protein 4	76	39.2032	24.99	0.60235	0.38625	1.98022	0.01144	0.01519	17.3218	1.37258	1.29269	4	0.998963	0.0175173
P04040	CAT	Catalase	1301	45.0867	14.0168	0.45649	0.47811	1.76109	0.01536	0.01178	9.71573	1.22069	4.4967	4	0.992865	0.0543993
P04899	GNAI2	N/A	3694	25.9385	17.7275	0.67567	0.34782	2.01814	0.02389	0.02856	12.2878	1.39887	3.42624	4	0.975265	0.0334643
Q9BPX3	NCAPG	Condensin complex subunit 3	3555	19.913	15.647	0.553649	0.32717	1.67859	0.024272	0.007936	10.8457	1.16351	0.248744	4	0.98488	0.0928986
Q8TF30	WHAMM	WASP homolog-associated protein with actin, membranes and microtubules	3556	-1	-1	-1	-1	-1	-1	-1	-1	-1	-1	-1	-1	0.406896
Q86U28	ISCA2	Iron-sulfur cluster assembly 2 homolog, mitochondrial	204	9.2459	25.7566	0.59236	0.28616	3.02764	0.03401	0.0265	17.8531	2.0986	3.39305	4	0.819667	0.0918306
Q8IUH3-3	RBM45	RNA-binding protein 45	4289	18.7397	30.1898	0.44294	0.28656	19.513	0.03774	0.07078	20.926	13.5254	2.01995	3	0.725193	0.131833
Q96ER9	CCDC51	Coiled-coil domain-containing protein 51	3358	-1	25.6403	0.38371	0.58367	7.18476	0.01429	0.01988	17.7725	4.9801	2.10616	3	0.9759	0.031459
Q99698	LYST	Lysosomal-trafficking regulator	2037	41.6392	288.97	1.88	-1	4217.23	24.6	24.69	200.299	2923.16	4.15669	3	0.0772338	0.92793
P16383	GCFC2	GC-rich sequence DNA-binding factor 2	3422	25.9379	16.1785	0.56698	0.42254	1.26609	0.01148	0.01062	11.2141	0.877587	0.305383	3	0.994495	0.04287
Q9HCE6-3	NULL	N/A	1510	9.30201	5.1538	1.05028	0.27056	4.26305	0.86474	0.03077	3.57234	2.95492	1.495	2	0.786956	0.16424
P52435	POLR2J	DNA-directed RNA polymerase II subunit RPB11-a	6161	-1	0	0	0	0	0	0	-1	-1	0	3	0	0.184563
O94919	ENDOD1	Endonuclease domain-containing 1 protein	6233	47.3058	32.1647	0.56367	0.36055	2.56738	0.01195	0.01257	22.2949	1.77957	0.477852	3	0.990182	0.0391748
Q9NRW7	VPS45	Vacuolar protein sorting-associated protein 45	2234	27.3149	16.7642	0.59278	0.36392	1.72535	0.0166	0.01546	11.62	1.19592	3.36729	4	0.979892	0.0507022
Q8N612	FAM160A2	N/A	4890	-1	6.84811	0.8038	0.21968	1.82488	0.07889	0.05874	4.74675	1.26491	3.19975	3	0.67239	0.143026
Q9UNZ2	NULL	NSFL1 cofactor p47	4430	40.3351	19.5174	0.558397	0.398146	0.73558	0.00429	0.002966	13.5284	0.509865	1.4701	4	0.994092	0.0249571
Q08379	GOLGA2	Golgin subfamily A member 2	331	20.3402	18.896	0.72446	0.236661	0.547379	0.005442	0.003667	13.0977	0.379414	0.153681	4	0.998661	0.0421731
Q9Y255-2	PRELID1	PRELI domain-containing protein 1, mitochondrial	4891	60.1173	-1	-1	-1	-1	-1	-1	-1	-1	-1	-1	-1	0.857815
Q9UPN9-2	TRIM33	E3 ubiquitin-protein ligase TRIM33	4693	17.8998	21.3172	0.9564	0.1503	27.8826	0.2423	0.2746	14.776	19.3267	0.914123	1	0.39657	0.161779
O95249	GOSR1	Golgi SNAP receptor complex member 1	459	20.3344	26.0844	0.57824	0.25218	5.98441	0.03174	0.03082	18.0803	4.14808	3.78371	3	0.970782	0.0439545
P08922	ROS1	Proto-oncogene tyrosine-protein kinase ROS	3889	3.25301	2.88652	1.01249	0.16688	3.62044	1.37529	0.07224	2.00078	2.5095	3.54428	3	0.113348	0.151982
Q9H0K1	NULL	Serine/threonine-protein kinase SIK2	5764	-1	9.37114	0.49972	0.39133	2.88623	0.08746	0.02048	6.49558	2.00058	0.107867	3	0.966169	0.226574
Q8NEB9	PIK3C3	Phosphatidylinositol 3-kinase catalytic subunit type 3	4826	32	8.38104	0.45241	0.46523	1.47848	0.03154	0.01408	5.80929	1.0248	1.6414	4	0.966652	0.0440989
Q16831	UPP1	Uridine phosphorylase 1	1573	-1	128.008	1.0997	-0.1302	102.896	0.6664	0.6785	88.7281	71.3217	0.472018	3	0.992408	0.0746793
Q9BZZ5-2	API5	Apoptosis inhibitor 5	5227	37.2632	18.1919	0.549777	0.389551	0.626996	0.007642	0.007793	12.6097	0.434601	0.486455	4	0.99853	0.0330108
O00505	KPNA3	Importin subunit alpha-4	1776	52.2353	18.9796	0.49224	0.42195	2.89098	0.01941	0.01788	13.1557	2.00387	0.776873	4	0.992623	0.0516527
Q9NV31	IMP3	U3 small nucleolar ribonucleoprotein protein IMP3	5963	17.9402	15.0485	0.72393	0.25799	1.73689	0.04587	0.0103	10.4308	1.20392	0.990182	3	0.972451	0.067784
Q7Z7F0	KIAA0907	UPF0469 protein KIAA0907	5288	11.4716	9.8779	0.72536	0.26807	1.16368	0.03407	0.01662	6.84684	0.806602	1.09222	3	0.995003	0.0349166
Q07866-6	NULL	N/A	3158	26.64	16.7194	0.56408	0.3772	1.99988	0.02882	0.01823	11.589	1.38621	8.02293	4	0.974994	0.0459814
Q0JRZ9	FCHO2	N/A	4565	18.9785	13.9398	0.630993	0.321789	0.739846	0.02694	0.003363	9.66237	0.512822	3.32448	4	0.970772	0.0529002
P11498	PC	Pyruvate carboxylase, mitochondrial	1045	-1	19.7846	0.38398	0.512	3.4319	0.02292	0.01871	13.7137	2.37881	0.400058	4	0.968303	0.0776954
Q92820	GGH	Gamma-glutamyl hydrolase	6501	-1	19.6199	0.31281	0.57822	5.52587	0.03257	0.03179	13.5995	3.83024	2.13395	4	0.95716	0.0434807
Q9BY12	SCAPER	S phase cyclin A-associated protein in the endoplasmic reticulum	3757	-1	30.6046	0.58894	0.22579	4.12097	0.02648	0.02963	21.2135	2.85644	0.0301564	2	0.994647	0.135595
P26641	EEF1G	Elongation factor 1-gamma	142	-1	15.8418	0.2485	0.68255	4.33575	0.01911	0.01522	10.9807	3.00531	4.66497	4	0.962624	0.0234856
Q9P2D0	NULL	Inhibitor of Bruton tyrosine kinase	5486	11.7791	18.1294	0.662773	0.22305	1.37927	0.018878	0.008593	12.5664	0.956039	0.409056	3	0.998132	0.0406161
P48730-2	CSNK1D	Casein kinase I isoform delta	6436	5.0292	4.04436	0.86919	0.208698	0.110052	0.026309	0.003122	2.80334	0.0762822	0.141036	4	0.998587	0.0667447
Q5T5Y3	NULL	Calmodulin-regulated spectrin-associated protein 1	1368	22.6173	12.8837	0.5557	0.37343	0.8624	0.01614	0.01139	8.9303	0.59777	2.02401	4	0.995478	0.0225293
P08865	NULL	40S ribosomal protein SA	1169	-1	18.9162	0.22005	0.68756	4.16113	0.01411	0.01058	13.1117	2.88428	2.10848	4	0.954111	0.0259945
O14920	IKBKB	Inhibitor of nuclear factor kappa-B kinase subunit beta	656	36	20.0366	0.485501	0.37753	1.09138	0.010283	0.008536	13.8883	0.756488	0.294131	3	0.998097	0.0269506
Q9BX95	SGPP1	Sphingosine-1-phosphate phosphatase 1	1447	26.9893	13.9219	0.80001	0.35504	1.86686	0.10644	0.01807	9.64993	1.29401	0.335241	2	0.9188	0.148389
Q9NYP7	NULL	Elongation of very long chain fatty acids protein 5	5692	33.6	14.9441	0.41228	0.47363	2.98383	0.05393	0.0123	10.3585	2.06823	0.724043	3	0.941432	0.0706246
Q9P015	MRPL15	39S ribosomal protein L15, mitochondrial	2499	-1	14.302	0.23247	0.64078	4.50546	0.02567	0.02758	9.9134	3.12295	6.773	4	0.950738	0.0268887
Q5TCZ1-3	SH3PXD2A	SH3 and PX domain-containing protein 2A	854	11.0544	8.23582	0.96337	0.23361	1.53823	0.11758	0.01775	5.70864	1.06622	2.74091	3	0.926919	0.0685164
Q12800	TFCP2	N/A	1906	29.4978	19.0791	0.57685	0.36982	2.46051	0.02607	0.02721	13.2246	1.7055	0.676912	3	0.994565	0.0480347
Q13637	RAB32	Ras-related protein Rab-32	2368	48.1846	22.6118	0.53941	0.40974	5.20288	0.04349	0.04383	15.6733	3.60636	4.01283	4	0.917398	0.0538357
Q92547	TOPBP1	DNA topoisomerase 2-binding protein 1	1639	12.6781	2.56935	0.56311	0.45545	1.08872	0.26089	0.02391	1.78094	0.754643	0.16647	3	0.485927	0.238157
Q15366	NULL	Poly(rC)-binding protein 2	2957	41.6552	11.2451	0.44158	0.47067	2.37363	0.02234	0.02098	7.7945	1.64527	7.44357	4	0.980067	0.022791
Q96JH7	VCPIP1	Deubiquitinating protein VCIP135	2107	21.6716	16.8409	0.59008	0.306642	1.03094	0.010982	0.009436	11.6732	0.714591	1.77307	4	0.982193	0.0372041
O00257	CBX4	E3 SUMO-protein ligase CBX4	6571	-1	5.469	0.75839	0.35564	15.06	3.27637	0.03735	3.79082	10.4388	3.63048	2	0.782057	0.186927
Q96IZ5-2	RBM41	RNA-binding protein 41	6029	5.33023	3.8889	1.19727	0.12057	1.01911	0.19129	0.03724	2.69558	0.706393	4.78742	3	0.877255	0.0690857
O60502	NULL	Bifunctional protein NCOAT	4021	18.8466	16.6369	0.61798	0.27648	1.67013	0.02262	0.01469	11.5318	1.15765	1.1917	4	0.753871	0.182973
P41247	PNPLA4	Patatin-like phospholipase domain-containing protein 4	1976	-1	28.5376	0.36987	0.48777	8.06441	0.02208	0.02746	19.7808	5.58982	0.430006	3	0.961798	0.0927595
P25789	PSMA4	Proteasome subunit alpha type-4	4504	-1	17.2888	0.358974	0.568203	1.2207	0.010471	0.006466	11.9837	0.846122	0.118686	3	0.995932	0.0404619
Q9NPJ6	NULL	Mediator of RNA polymerase II transcription subunit 4	5557	34.1974	13.5557	0.59675	0.41189	4.83545	0.0631	0.07034	9.39612	3.35168	14.066	4	0.962343	0.0469589
Q13813	NULL	N/A	590	-1	20.3398	0.7752	0.4005	12.9117	0.1006	0.1053	14.0985	8.94971	1.52383	3	0.843006	0.181958
Q9NZQ3-3	NCKIPSD	NCK-interacting protein with SH3 domain	2760	18.5799	17.8617	0.73417	0.2539	2.1259	0.02399	0.02903	12.3808	1.47356	2.04811	3	0.994889	0.0284312
Q9NW75	GPATCH2	G patch domain-containing protein 2	722	10.2886	10.2403	0.559403	0.30512	1.02728	0.015603	0.007334	7.09806	0.712056	0.472727	4	0.992558	0.0841181
Q9UMD9-2	COL17A1	Collagen alpha-1(XVII) chain	2693	13.6364	13.4639	0.6814	0.22326	0.76339	0.01017	0.01087	9.33244	0.529142	0.646416	4	0.996613	0.06024
P46087	NOP2	Probable 28S rRNA (cytosine(4447)-C(5))-methyltransferase	5826	68.7273	21.2725	0.48842	0.47926	2.64348	0.01706	0.0196	14.745	1.83232	1.80419	4	0.993548	0.0253574
P38646	NULL	N/A	4087	-1	27.64	0.40571	0.51703	4.93878	0.02157	0.02383	19.1586	3.4233	2.80984	4	0.987549	0.023446
Q9H1Y0	ATG5	Autophagy protein 5	5162	53.2727	40.82	0.57887	0.30508	8.00335	0.04423	0.05264	28.2942	5.5475	0.849418	3	0.962546	0.0671714
Q12929	EPS8	Epidermal growth factor receptor kinase substrate 8	269	16.2484	16.703	0.57767	0.25449	2.0527	0.027	0.02228	11.5777	1.42282	1.5884	4	0.990841	0.048797
Q8WYL5	SSH1	Protein phosphatase Slingshot homolog 1	3629	-1	30.5825	0.70322	0.18129	1.80101	0.01368	0.01401	21.1982	1.24837	0.118085	3	0.996723	0.058552
Q8IVB5	LIX1L	LIX1-like protein	6644	3.26939	2.19341	0.68969	0.36995	0.37488	0.04476	0.02571	1.52036	0.259847	0.915975	4	0.916353	0.143316
O00194	RAB27B	Ras-related protein Rab-27B	4762	27.9825	21.3629	0.62373	0.34991	1.81009	0.02288	0.01848	14.8076	1.25466	1.53347	3	0.993465	0.0287981
Q9H3H3-2	C11orf68	UPF0696 protein C11orf68	13	-1	22.0815	0.85544	0.36089	5.15473	0.09929	0.0674	15.3057	3.57299	1.40727	3	0.929085	0.129425
Q9Y4K0	LOXL2	Lysyl oxidase homolog 2	5028	1.83676	0.74869	1.39992	0.16468	1.81614	4.55661	0.03487	0.518952	1.25885	21.0906	3	0.87218	0.0408024
A6NKD9	CCDC85C	Coiled-coil domain-containing protein 85C	527	12.5411	11.2198	0.84469	0.25154	2.71638	0.04212	0.05741	7.77697	1.88285	3.11053	3	0.916424	0.0814248
O76003	GLRX3	Glutaredoxin-3	399	59	15.6314	0.462229	0.478481	0.607427	0.007936	0.001289	10.8348	0.421036	0.314226	4	0.935756	0.12229
O14579	COPE	Coatomer subunit epsilon	3289	46.1053	41.9021	0.59027	0.28024	14.7834	0.0799	0.09396	29.0444	10.2471	7.6349	4	0.948256	0.0330951
Q75N03	CBLL1	E3 ubiquitin-protein ligase Hakai	3955	22.9091	50.7509	0.49222	0.19139	22.6599	0.08016	0.10175	35.1778	15.7067	0.73082	3	0.967564	0.0631004
P21912	SDHB	Succinate dehydrogenase [ubiquinone] iron-sulfur subunit, mitochondrial	2300	-1	24.0191	0.4093	0.52585	3.94524	0.02605	0.02598	16.6488	2.73463	1.16809	4	0.962199	0.0961524
Q9H814	PHAX	Phosphorylated adapter RNA export protein	2170	13.9138	15.288	0.57525	0.28376	2.6574	0.05935	0.0212	10.5968	1.84197	3.11207	3	0.981266	0.039079
O00410	IPO5	Importin-5	2824	-1	15.8205	0.32849	0.59118	2.7164	0.015	0.01028	10.9659	1.88286	0.403891	4	0.99191	0.0517466
P0CG30	GSTT2B	Glutathione S-transferase theta-2B	4961	-1	18.434	0.33069	0.68848	5.41264	0.02358	0.023	12.7775	3.75176	1.7644	4	0.641255	0.095328
O00560-2	SDCBP	Syntenin-1	3826	3.87991	2.63056	0.61737	0.20351	1.97051	0.4249	0.01555	1.82337	1.36585	21.8429	4	0.769715	0.051806
Q9UMS4	NULL	Pre-mRNA-processing factor 19	2631	-1	14.6048	0.330528	0.609196	2.14341	0.027834	0.009839	10.1233	1.4857	1.23394	4	0.983839	0.0597578
Q12769	NUP160	Nuclear pore complex protein Nup160	2566	-1	7.28761	0.33505	0.64622	1.50235	0.04279	0.01956	5.05139	1.04135	4.14286	4	0.962197	0.0307013
P50502	ST13	Hsc70-interacting protein	1109	-1	18.9939	0.37467	0.50292	2.79848	0.02388	0.01222	13.1656	1.93976	6.32038	4	0.986271	0.0194496
O15541	RNF113A	RING finger protein 113A	1837	-1	6.37344	1.22124	0.43768	1.17556	0.28219	0.01738	4.41773	0.814836	1.20751	3	0.911668	0.213533
Q5BKY9	FAM133B	Protein FAM133B	3024	-1	4.3018	0.83129	0.52683	0.90023	0.22517	0.01322	2.98178	0.623992	0.0960314	3	0.983397	0.200082
Q99747	NAPG	Gamma-soluble NSF attachment protein	4362	22.32	13.8267	0.57042	0.34288	2.00015	0.02037	0.02484	9.58397	1.3864	5.23012	4	0.987342	0.0308035
P11142	HSPA8	N/A	4227	-1	16.6515	0.35259	0.60115	1.58026	0.01134	0.00977	11.5419	1.09535	0.358534	4	0.994956	0.0357491
P35749-4	MYH11	N/A	4627	-1	4.429	2.6044	0.4276	21.9559	33.9631	0.1149	3.06995	15.2187	0.617571	1	-0.447115	0.730619
Q9UM47	NOTCH3	Notch 1 extracellular truncation	5100	5.50862	5.34676	0.92794	0.13575	0.2854	0.01691	0.01182	3.70609	0.197824	2.23088	4	0.996002	0.04018
P35580	NULL	N/A	1239	-1	20.9757	0.3656	0.56536	2.77798	0.01188	0.01196	14.5392	1.92555	5.38071	4	0.991325	0.0134271
P22570	NULL	NADPH:adrenodoxin oxidoreductase, mitochondrial	2436	-1	27.6642	0.37457	0.61241	4.40236	0.01737	0.01859	19.1753	3.05148	0.154619	4	0.991935	0.0883346
Q92945	KHSRP	Far upstream element-binding protein 2	2887	-1	16.8364	0.42939	0.51037	2.29862	0.01822	0.01832	11.6701	1.59328	11.9265	4	0.98939	0.0163489
A6NDG6	PGP	Phosphoglycolate phosphatase	77	-1	11.3423	0.40455	0.60568	1.35492	0.03603	0.01109	7.8619	0.939159	1.43375	4	0.938271	0.0749381
Q6AI08	HEATR6	HEAT repeat-containing protein 6	980	23.2212	273.227	1.718	-1	1287.69	6.838	6.903	189.387	892.557	1.42148	3	-0.173349	8.88396
P27540-2	ARNT	Aryl hydrocarbon receptor nuclear translocator	917	7.23985	5.39982	0.775943	0.234431	0.162762	0.01332	0.009555	3.74287	0.112818	0.913594	4	0.979159	0.0696901
Q9H6Y7	RNF167	E3 ubiquitin-protein ligase RNF167	3228	8.84051	30.1938	0.42124	0.08624	52.7521	0.09642	0.24841	20.9287	36.5649	0.563961	1	-1.51629	0.230341
P47756-2	CAPZB	F-actin-capping protein subunit beta	5421	-1	15.9122	0.43796	0.53888	1.68727	0.02089	0.01234	11.0295	1.16953	0.951304	4	0.975325	0.0594919
P62937	NULL	Peptidyl-prolyl cis-trans isomerase A	3558	-1	18.9814	0.42359	0.5362	5.87658	0.03729	0.04565	13.1569	4.07333	4.87667	4	0.963877	0.0339559
P49585	PCYT1A	Choline-phosphate cytidylyltransferase A	205	29.0299	18.3453	0.58533	0.35167	1.36388	0.01396	0.01544	12.716	0.94537	2.76588	4	0.993648	0.030836
Q8TDY4-3	ASAP3	Arf-GAP with SH3 domain, ANK repeat and PH domain-containing protein 3	792	-1	8.7688	0.4684	0.3285	6.2723	0.1095	0.0565	6.07807	4.34763	3.16693	3	-0.34213	0.55954
P30519	HMOX2	Heme oxygenase 2	2038	-1	20.0763	0.441163	0.54085	1.29457	0.008308	0.0089	13.9158	0.897327	0.365591	4	0.992193	0.0423101
P22670	RFX1	MHC class II regulatory factor RFX1	4290	20.4167	16.0994	0.54132	0.31756	1.44914	0.0222	0.02199	11.1593	1.00447	1.17141	4	0.928053	0.069856
Q9BRT3	MIEN1	Migration and invasion enhancer 1	5894	29.3731	74.839	0.81771	0.05257	60.3965	0.4095	0.43367	51.8745	41.8637	4.88477	3	0.881694	0.054513
P49589-3	CARS	N/A	1302	61.0909	36.0799	0.60191	0.32324	12.6771	0.05293	0.07137	25.0087	8.78709	4.22287	4	0.948819	0.0624054
P28347	TEAD1	Transcriptional enhancer factor TEF-1	3490	15.12	5.40546	0.65037	0.45025	1.15018	0.05916	0.03964	3.74678	0.797244	3.50684	4	0.918798	0.0904252
Q8IX90	SKA3	Spindle and kinetochore-associated protein 3	3093	4.55226	34.5188	0.47975	0.09429	66.8699	0.39101	0.45732	23.9266	46.3507	1.98586	2	0.747491	0.0989151
Q9ULQ0	STRIP2	N/A	1709	15.8625	15.6665	0.68835	0.26575	4.10294	0.06959	0.05052	10.8592	2.84394	1.69903	3	0.924546	0.085871
P49915	GMPS	GMP synthase [glutamine-hydrolyzing]	3423	48.8571	14.4556	0.501163	0.445506	1.12783	0.023522	0.005561	10.0199	0.781754	4.25357	4	0.992654	0.0311907
Q6P3S6	FBXO42	F-box only protein 42	4892	-1	10.0855	0.70156	0.23354	4.39274	0.15047	0.01863	6.99076	3.04482	5.25192	3	0.711975	0.0763468
Q9H488	POFUT1	GDP-fucose protein O-fucosyltransferase 1	5632	-1	28.3933	0.41002	0.51172	7.36537	0.04214	0.04704	19.6807	5.10529	2.09731	3	0.983324	0.0309812
P49427	CDC34	Ubiquitin-conjugating enzyme E2 R1	3359	8.27234	14.7109	0.45878	0.17973	12.0422	0.32549	0.01656	10.1968	8.347	4.62448	3	0.0946367	1.2659
Q9H4L4	SENP3	Sentrin-specific protease 3	6234	42.6572	41.2726	0.6004	0.2682	16.9718	0.1075	0.1234	28.608	11.764	1.80565	3	0.960841	0.0502179
Q96B77	TMEM186	Transmembrane protein 186	6235	-1	-1	-1	-1	-1	-1	-1	-1	-1	-1	-1	-1	0.113137
Q92562	FIG4	Polyphosphoinositide phosphatase	5765	53.9597	107.703	1.0664	-0.1895	51.5412	0.3201	0.3382	74.6538	35.7256	0.748159	3	0.75404	0.185974
O00571	DDX3X	ATP-dependent RNA helicase DDX3X	5228	16.6721	17.6219	0.62675	0.2564	1.72	0.02516	0.01882	12.2146	1.19221	9.02363	4	0.982614	0.0216234
Q9UHY7	NULL	Enolase-phosphatase E1	1574	-1	23.473	0.3983	0.56513	8.4457	0.01565	0.0222	16.2702	5.85411	2.55766	4	0.938669	0.0646109
Q8IXT5	RBM12B	RNA-binding protein 12B	1777	45.4673	33.3263	0.57087	0.30708	5.35026	0.02465	0.02978	23.1	3.70852	1.01926	3	0.989742	0.0367673
Q9NRC8	SIRT7	N/A	6366	5.54887	2.17692	2.0793	0.319894	0.030186	0.046404	0.002815	1.50893	0.0209233	0.00042679	1	0.999888	0.190486
Q14152	NULL	Eukaryotic translation initiation factor 3 subunit A	3758	45.875	30.0155	0.56001	0.34556	4.96357	0.02598	0.02402	20.8052	3.44048	7.27457	4	0.985208	0.023201
Q9BWS9	CHID1	Chitinase domain-containing protein 1	1046	-1	15.7645	0.37974	0.53411	3.9473	0.04221	0.01309	10.9271	2.73606	0.582487	3	0.949082	0.0641132
Q8IWX5	SGPP2	Sphingosine-1-phosphate phosphatase 2	144	1.86829	154.9	0.1	0.2371	38060	18.57	18.95	107.368	26381.2	1.78513	1	-1.26584	0.223479
A3KMH1-3	VWA8	von Willebrand factor A domain-containing protein 8	5487	-1	17.2231	0.36584	0.55739	2.2346	0.02641	0.0113	11.9381	1.54891	3.05192	4	0.935539	0.057545
A8MW92	NULL	PHD finger protein 20-like protein 1	5350	16.5323	1.84769	1.57295	0.334847	0.177317	0.296613	0.001539	1.28072	0.122907	0.0238944	1	0.996337	0.0854708
P41743	PRKCI	Protein kinase C iota type	4431	19.8933	12.6034	0.66422	0.32531	2.74116	0.07469	0.03414	8.73601	1.90003	2.5443	3	0.986104	0.0513534
Q9ULJ3	ZBTB21	Zinc finger and BTB domain-containing protein 21	3159	11.7019	6.33802	0.96343	0.32543	2.08137	0.25443	0.03316	4.39318	1.4427	4.14934	3	0.734858	0.0850127
O43617	TRAPPC3	Trafficking protein particle complex subunit 3	6502	30.0522	15.857	0.50654	0.40381	3.76957	0.0285	0.04053	10.9912	2.61287	6.77201	3	0.91011	0.0350214
Q96BM9	ARL8A	ADP-ribosylation factor-like protein 8A	5965	40.625	23.1469	0.5838	0.34167	2.96923	0.02323	0.01689	16.0442	2.05811	0.872053	4	0.968965	0.0724835
Q17RS7	GEN1	Flap endonuclease GEN homolog 1	5966	21.0451	-1	-1	-1	-1	-1	-1	-1	-1	-1	-1	-1	0.447219
Q86TM6-2	SYVN1	E3 ubiquitin-protein ligase synoviolin	332	21.3418	50.5041	0.5193	0.2038	90.5418	0.3443	0.4044	35.0068	62.7588	1.59945	3	0.599617	0.205862
O14967	CLGN	Calmegin	5289	57.3731	191.249	1.729	-1	792.151	5.745	5.811	132.564	549.077	4.06243	3	0.881166	0.104005
P52272	HNRNPM	Heterogeneous nuclear ribonucleoprotein M	460	-1	18.2432	0.3605	0.548293	2.36049	0.011575	0.009582	12.6452	1.63617	3.59994	4	0.996049	0.0141371
Q92890	UFD1L	Ubiquitin fusion degradation protein 1 homolog	4827	11.6422	13.1861	0.68307	0.29334	1.80683	0.03347	0.01894	9.13991	1.2524	5.29189	4	0.964139	0.063267
Q9HDC9	APMAP	Adipocyte plasma membrane-associated protein	2500	-1	29.7047	0.44269	0.49783	5.79634	0.02743	0.03053	20.5897	4.01772	1.07567	4	0.713073	0.10608
Q99933-4	NULL	N/A	4566	34.5	11.176	0.42391	0.36274	1.29967	0.01445	0.01577	7.74659	0.900863	0.283157	3	0.947872	0.0934032
Q5VW32	BROX	BRO1 domain-containing protein BROX	1170	36.3077	17.6957	0.549431	0.379688	1.05203	0.008151	0.009425	12.2657	0.729209	0.312506	4	0.995586	0.0554797
O15417	TNRC18	Trinucleotide repeat-containing gene 18 protein	1512	-1	5.26725	0.51667	0.2517	8.10359	0.45452	0.04704	3.65098	5.61698	3.60802	3	-1.37907	0.251298
Q8IYJ3	SYTL1	Synaptotagmin-like protein 1	855	18.0952	17.9282	0.48843	0.29002	2.5584	0.03791	0.01515	12.4269	1.77335	0.945561	3	0.977364	0.0489438
P07814	NULL	Bifunctional glutamate/proline--tRNA ligase	592	-1	28.3451	0.39773	0.4736	4.14206	0.02298	0.02429	19.6473	2.87106	1.46846	4	0.990181	0.0241602
Q14667	KIAA0100	UPF0378 protein KIAA0100	657	46.3729	9.06812	0.62106	0.44579	2.65716	0.09454	0.02159	6.28554	1.8418	1.81381	3	0.981762	0.0614356
Q15397	NULL	Pumilio domain-containing protein KIAA0020	5558	27.6923	14.3128	0.5569	0.38091	1.76029	0.02589	0.02123	9.92088	1.22014	4.70661	4	0.988801	0.0348794
Q04656-5	ATP7A	Copper-transporting ATPase 1	2761	43.3548	76.473	0.4539	0.1672	154.918	0.5519	0.5685	53.007	107.381	3.16696	3	0.361091	0.110598
O15439	ABCC4	N/A	4022	-1	12.9382	0.4596	0.60933	3.59932	0.02804	0.03489	8.9681	2.49486	2.94579	3	0.952747	0.038607
P07951-2	TPM2	N/A	4505	24.8889	3.12144	0.717208	0.453057	0.850518	0.080115	0.007842	2.16362	0.589534	1.16	4	0.841363	0.134594
Q5VTL8	NULL	Pre-mRNA-splicing factor 38B	2369	-1	18.3205	0.52514	0.49622	3.00158	0.01835	0.02295	12.6988	2.08054	0.615291	4	0.988593	0.0551983
Q6ZS11	RINL	Ras and Rab interactor-like protein	3891	-1	15.5994	0.6745	0.46612	8.04612	0.07693	0.07564	10.8127	5.57715	1.01527	2	0.0784486	0.509416
Q8TEV9	SMCR8	Smith-Magenis syndrome chromosomal region candidate gene 8 protein	1977	23.7372	20.7502	0.55834	0.37045	7.96864	0.06831	0.05365	14.383	5.52344	1.34079	3	0.957302	0.097719
Q9HCU9	BRMS1	Breast cancer metastasis-suppressor 1	3893	56.6047	-1	-1	-1	-1	-1	-1	-1	-1	-1	-1	-1	0.263414
Q9H6V9	NULL	UPF0554 protein C2orf43	2108	-1	26.4192	0.57809	0.34802	14.3339	0.06347	0.10159	18.3124	9.93547	1.39259	3	0.959105	0.077756
O43402	EMC8	ER membrane protein complex subunit 8	5695	-1	20.1666	0.33602	0.59678	8.60672	0.04349	0.03885	13.9784	5.96572	2.00057	3	0.93933	0.0527194
Q04446	GBE1	1,4-alpha-glucan-branching enzyme	724	67.4717	17.77	0.45064	0.473921	1.19455	0.013101	0.008896	12.3172	0.828002	0.639357	4	0.990812	0.047607
Q12778	FOXO1	Forkhead box protein O1	1450	8.86667	6.78694	0.568282	0.358012	1.16664	0.076948	0.004514	4.70435	0.808656	0.26694	3	0.988196	0.0844679
Q13823	GNL2	Nucleolar GTP-binding protein 2	6030	11.0756	17.9442	0.59454	0.19012	5.93669	0.11067	0.02173	12.4379	4.115	23.3593	4	0.938915	0.0493689
Q99714	HSD17B10	3-hydroxyacyl-CoA dehydrogenase type-2	5828	-1	17.293	0.28874	0.65033	4.04198	0.02813	0.01079	11.9866	2.80169	1.35959	4	0.746294	0.078245
O95757	HSPA4L	Heat shock 70 kDa protein 4L	4088	-1	19.87	0.43505	0.50053	2.26981	0.01511	0.01691	13.7728	1.57331	2.01037	4	0.994398	0.0198997
Q5VST6	ABHD17B	Alpha/beta hydrolase domain-containing protein 17B	5163	11.2542	9.05266	0.69303	0.19421	3.04571	0.18577	0.04761	6.27483	2.11113	8.1293	3	0.190752	0.184406
Q504Q3-2	NULL	PAB-dependent poly(A)-specific ribonuclease subunit PAN2	2958	-1	26.28	0.6979	0.20322	6.84574	0.05111	0.06185	18.2159	4.74511	1.18098	3	0.944341	0.098931
P23142	NULL	Fibulin-1	2959	-1	-1	-1	-1	-1	-1	-1	-1	-1	-1	-1	-1	-1
A2RTX5	TARSL2	Probable threonine--tRNA ligase 2, cytoplasmic	270	17.4387	9.65424	0.55576	0.50437	2.17221	0.0361	0.02473	6.69181	1.50566	5.49154	4	0.755468	0.0963202
P51689	ARSD	Arylsulfatase D	6162	-1	6.45006	2.95359	0.53404	2.23857	1.65948	0.05055	4.47084	1.55166	0.113668	2	0.971671	0.721084
P51692	STAT5B	N/A	1641	16.5748	13.8405	0.69738	0.25363	1.02087	0.01921	0.01184	9.59353	0.707613	0.834938	3	0.995966	0.0308302
Q9P0R6	GSKIP	GSK3-beta interaction protein	6572	-1	14.5529	0.64291	0.15274	1.47928	0.05728	0.01378	10.0873	1.02536	0.862365	3	0.968034	0.0880644
Q8TE77	SSH3	Protein phosphatase Slingshot homolog 3	3630	24.4938	13.084	0.56865	0.34062	2.52227	0.03594	0.0191	9.06914	1.7483	3.17027	3	0.952625	0.0406735
Q9UN19	DAPP1	Dual adapter for phosphotyrosine and 3-phosphotyrosine and 3-phosphoinositide	6300	62.3203	5.09614	0.37357	0.3061	4.05517	0.23826	0.03359	3.53238	2.81083	1.4227	3	-0.448336	0.615772
Q93073-2	SECISBP2L	Selenocysteine insertion sequence-binding protein 2-like	7416	22.3204	13.8733	0.46171	0.255	7.35192	0.07193	0.0523	9.61624	5.09596	3.23901	3	-0.201093	2.03559
Q5RKV6	EXOSC6	Exosome complex component MTR3	7136	-1	7.16752	0.48555	0.58836	3.24356	0.16051	0.02349	4.96815	2.24826	10.2985	3	0.944149	0.0306349
Q9P0J0	NDUFA13	NADH dehydrogenase [ubiquinone] 1 alpha subcomplex subunit 13	7350	-1	12.5544	0.29813	0.585092	2.21197	0.017818	0.008826	8.70202	1.53322	0.603061	4	0.980985	0.0476145
Q9HBE1-4	PATZ1	Myc-associated zinc finger protein	400	8.64304	20.4184	0.87101	-0.04289	23.8863	0.4052	0.50638	14.1529	16.5567	1.33813	2	-1.9016	0.360169
O94829	IPO13	Importin-13	3290	34.9456	25.9787	0.6888	0.32471	5.21517	0.05009	0.05471	18.007	3.61488	1.44987	3	0.95252	0.0599305
Q9HBU6	ETNK1	Ethanolamine kinase 1	5030	4.41651	2.93558	0.835807	0.209468	0.298873	0.053341	0.009513	2.03479	0.207163	0.492373	4	0.755036	0.243568
P36954	POLR2I	DNA-directed RNA polymerase II subunit RPB9	6645	18.0714	46.8162	0.70611	0.08582	27.6736	0.13297	0.16873	32.4505	19.1819	24.3691	3	0.912318	0.051238
Q68CZ2	TNS3	Tensin-3	2301	15.01	9.37523	0.55075	0.36674	1.18457	0.01956	0.01357	6.49841	0.821081	0.406334	4	0.983647	0.0824786
Q9Y371	SH3GLB1	N/A	7207	20.5522	14.689	0.706447	0.321709	1.21362	0.012427	0.009017	10.1816	0.841219	1.63735	4	0.997173	0.0401444
P22735	TGM1	Protein-glutamine gamma-glutamyltransferase K	2825	9.05012	11.3229	0.645438	0.190611	0.770848	0.067797	0.004658	7.84847	0.534311	3.45966	4	0.973744	0.0613107
Q6P6B1	ERICH5	Glutamate-rich protein 5	4763	-1	4.84811	1.35264	0.45274	1.43386	0.43756	0.04511	3.36045	0.993876	0.479582	3	0.0584187	0.753397
Q14320	FAM50A	Protein FAM50A	6710	16.8155	12.2635	0.63119	0.31129	2.02867	0.02485	0.0155	8.50039	1.40617	2.08153	4	0.9826	0.046692
P52429	DGKE	Diacylglycerol kinase epsilon	4962	64.1739	0	0	0	0	0	0	-1	-1	0	3	0	0.127982
O43865	NULL	Putative adenosylhomocysteinase 2	7062	10.7831	14.6352	0.67632	0.22743	2.45604	0.0433	0.01439	10.1444	1.7024	5.42223	4	0.973191	0.0443734
O43663-3	NULL	Protein regulator of cytokinesis 1	7351	-1	-1	-1	-1	-1	-1	-1	-1	-1	-1	-1	-1	0.062
Q14CZ7	FASTKD3	FAST kinase domain-containing protein 3	7281	17.1562	19.0656	0.44947	0.28371	4.79177	0.03261	0.04037	13.2153	3.3214	1.29387	3	0.988059	0.0650986
Q69YQ0-2	SPECC1L	Cytospin-A	528	24.8136	21.7976	0.71414	0.28618	2.7183	0.03219	0.02991	15.1089	1.88418	4.08389	4	0.9933	0.0321425
O43815	STRN	Striatin	1110	41.9006	17.9337	0.52425	0.43482	1.3044	0.01454	0.01311	12.4307	0.904141	0.857107	4	0.994731	0.0290517
Q9HBL7	PLGRKT	Plasminogen receptor (KT)	6916	-1	39.452	0.37396	0.57679	17.7655	0.0743	0.08086	27.3461	12.3141	0.280137	3	0.952231	0.0948314
Q9BPY3	FAM118B	Protein FAM118B	6986	22.5155	15.5374	0.55265	0.37633	3.82117	0.03579	0.04472	10.7697	2.64863	1.76812	3	0.429232	0.475794
P25205	MCM3	DNA replication licensing factor MCM3	2567	15.1579	7.17769	0.501207	0.402004	0.594247	0.019142	0.006191	4.97519	0.411901	0.188947	4	0.996002	0.0614922
P15586	GNS	N-acetylglucosamine-6-sulfatase	2171	19.1089	14.4649	0.7098	0.25821	1.57174	0.02375	0.02321	10.0263	1.08945	3.77238	4	0.994104	0.0344072
P78368	CSNK1G2	Casein kinase I isoform gamma-2	6437	10.5775	2.90343	2.17353	0.26881	1.0248	1.33128	0.02942	2.0125	0.710337	0.433674	2	0.972075	0.246538
Q15382	RHEB	GTP-binding protein Rheb	3026	15.6316	12.8451	0.72134	0.24911	1.87332	0.03417	0.02647	8.90352	1.29849	3.05441	3	0.986772	0.0414427
Q92859-4	NEO1	Neogenin	6438	-1	-1	-1	-1	-1	-1	-1	-1	-1	-1	-1	-1	0.15
Q9UDY2	NULL	N/A	1838	17.5122	12.1898	0.66486	0.29914	0.85897	0.02976	0.01632	8.44935	0.595393	5.58097	4	0.992641	0.021166
Q96JC9	EAF1	ELL-associated factor 1	6098	8.88136	3.37376	0.94776	0.3991	3.48978	1.12123	0.05422	2.33851	2.41893	1.95242	1	0.90376	0.090678
Q9H467	CUEDC2	CUE domain-containing protein 2	4228	3.56972	0	0	0	0	0	0	-1	-1	0	3	0	0.0525531
O00560	SDCBP	Syntenin-1	3827	3.93498	3.66674	0.77243	0.15872	0.48418	0.08377	0.01465	2.54159	0.335608	2.5059	4	0.985045	0.0437003
Q8IX12-2	NULL	Cell division cycle and apoptosis regulator protein 1	2437	65.5182	16.8584	0.45114	0.47897	2.58328	0.0208	0.01962	11.6854	1.79059	1.91647	4	0.989178	0.0333188
Q8WVT3	TRAPPC12	Trafficking protein particle complex subunit 12	3956	37.8394	41.7654	0.44639	0.34308	12.8207	0.04595	0.05709	28.9495	8.88665	3.98915	3	0.932315	0.0328126
P0C7T5	ATXN1L	Ataxin-1-like	6850	19.2475	55.3493	0.72407	0.03359	38.0198	0.22854	0.24551	38.3652	26.3533	1.93855	3	0.900414	0.104087
Q92625	ANKS1A	Ankyrin repeat and SAM domain-containing protein 1A	4363	23.3663	13.597	0.64058	0.35391	1.99205	0.03732	0.02718	9.42474	1.38078	1.85222	3	0.986018	0.0387685
Q8N8A6	DDX51	ATP-dependent RNA helicase DDX51	3229	26.6667	14.5663	0.54583	0.3703	2.29581	0.04163	0.02355	10.0966	1.59133	1.70192	3	0.982273	0.0417413
Q6P1L5	FAM117B	Protein FAM117B	4628	8.75789	189.331	1.806	-1	1857.74	15.542	15.649	131.234	1287.69	7.27615	1	0.402245	0.746458
P31689	DNAJA1	DnaJ homolog subfamily A member 1	5101	18.2857	11.3778	0.63749	0.34149	1.03979	0.02205	0.01309	7.88651	0.720728	1.25925	4	0.988724	0.0478659
Q14185	DOCK1	Dedicator of cytokinesis protein 1	2888	37.9794	24.8793	0.51896	0.38344	4.24019	0.02374	0.02287	17.245	2.93908	1.40984	3	0.991362	0.0308761
Q9HAW4-3	CLSPN	Claspin	1369	4.0659	4.64738	0.79047	0.17697	5.1209	0.75697	0.06319	3.22132	3.54954	3.61094	1	0.829225	0.0756522
Q7Z392	NULL	Trafficking protein particle complex subunit 11	2632	54.2222	12.746	0.51126	0.47112	3.01717	0.04343	0.03571	8.83486	2.09134	1.90152	3	0.969859	0.0443208
Q70CQ2	NULL	Ubiquitin carboxyl-terminal hydrolase 34	206	15.4915	10.2886	0.6222	0.33599	0.84366	0.02089	0.01151	7.13155	0.584781	0.416395	3	0.996705	0.034797
P54619	PRKAG1	5-AMP-activated protein kinase subunit gamma-1	2039	46.1091	14.7831	0.49663	0.46484	2.68611	0.03319	0.02316	10.2468	1.86187	4.00289	4	0.97822	0.0366879
Q8N6R0	NULL	Methyltransferase-like protein 13	3696	21.9595	13.2512	0.55373	0.37169	3.20665	0.04127	0.03032	9.18502	2.22268	2.69128	3	0.976206	0.0366833
O43181	NDUFS4	NADH dehydrogenase [ubiquinone] iron-sulfur protein 4, mitochondrial	981	35.6395	23.2272	0.55625	0.35347	4.35646	0.0261	0.02083	16.0999	3.01967	1.63469	4	0.965328	0.068999
O15381	NVL	Nuclear valosin-containing protein-like	4695	23.5771	18.3849	0.531497	0.339668	1.32519	0.013574	0.009978	12.7435	0.918553	7.31894	4	0.981186	0.0244511
Q9HD42	NULL	Charged multivesicular body protein 1a	3559	15.4526	11.0067	0.67329	0.30785	0.95734	0.03459	0.0112	7.62928	0.663577	1.71055	3	0.993569	0.0252554
Q9NR19	ACSS2	Acetyl-coenzyme A synthetase, cytoplasmic	1710	41.3559	14.4424	0.51136	0.42564	1.74895	0.02914	0.01461	10.0107	1.21228	2.65989	4	0.973499	0.0990418
P49750-4	YLPM1	N/A	793	49.0714	23.4819	0.4788	0.41856	2.93012	0.01938	0.01667	16.2764	2.031	2.75653	4	0.968648	0.0362551
P26639	TARS	Threonine--tRNA ligase, cytoplasmic	1240	61.4876	23.1681	0.46094	0.43658	4.53617	0.0279	0.03186	16.0589	3.14423	5.10187	4	0.984696	0.0218207
Q14746-2	COG2	Conserved oligomeric Golgi complex subunit 2	3424	49.0105	26.2237	0.526123	0.380587	0.494841	0.004223	0.004407	18.1769	0.342998	1.4941	4	0.996803	0.0257543
Q9H490-2	PIGU	Phosphatidylinositol glycan anchor biosynthesis class U protein	5633	-1	18.3881	0.32401	0.50982	7.48644	0.08338	0.04221	12.7456	5.1892	2.20434	3	0.778276	0.0790801
Q9NQP4	PFDN4	Prefoldin subunit 4	79	-1	14.9015	0.4453	0.58069	2.13015	0.0196	0.01429	10.3289	1.47651	1.89123	4	0.976382	0.103357
Q9BXK5	BCL2L13	Bcl-2-like protein 13	918	-1	46.9573	0.39105	0.55595	22.8655	0.09646	0.1031	32.5483	15.8491	0.487798	4	0.973997	0.0608957
P31749	AKT1	RAC-alpha serine/threonine-protein kinase	5422	22.3475	15.0666	0.63343	0.33145	2.07537	0.04662	0.01095	10.4434	1.43854	3.73056	4	0.989503	0.043354
P42126-2	ECI1	Enoyl-CoA delta isomerase 1, mitochondrial	4893	-1	47.4452	0.44697	0.47967	14.5375	0.05516	0.06327	32.8865	10.0767	0.265104	4	0.983165	0.0837036
Q9Y4X4-3	KLF12	Krueppel-like factor 12	4894	-1	-1	-1	-1	-1	-1	-1	-1	-1	-1	-1	-1	0.027
O95487-2	SEC24B	Protein transport protein Sec24B	1575	42	21.0251	0.55143	0.39883	1.84988	0.0185	0.01756	14.5735	1.28224	4.34074	4	0.989776	0.0250941
P42025	ACTR1B	Beta-centractin	1047	59.6289	25.8829	0.4179	0.44614	3.63826	0.02551	0.02654	17.9406	2.52185	0.658041	4	0.978685	0.0549961
P08758	ANXA5	Annexin A5	3360	-1	33.4632	0.38751	0.59652	5.61515	0.02067	0.02408	23.1949	3.89213	1.56333	4	0.994358	0.023516
P02686-2	NULL	Myelin basic protein	6236	15.2576	20.3607	0.81809	0.16008	3.63635	0.02711	0.03286	14.113	2.52053	0.583027	3	0.987152	0.0831815
P63173	RPL38	60S ribosomal protein L38	5488	-1	14.8142	0.22845	0.59536	6.44842	0.0234	0.02051	10.2684	4.4697	6.09225	4	0.884962	0.0267982
Q8IV50	LYSMD2	LysM and putative peptidoglycan-binding domain-containing protein 2	1303	22.0426	9.50862	1.09954	0.357498	0.829587	0.101171	0.009712	6.59087	0.575026	0.352863	3	0.995826	0.151477
Q6DKK2	TTC19	Tetratricopeptide repeat protein 19, mitochondrial	3492	29.7063	26.7854	0.48778	0.35896	5.07949	0.03734	0.04052	18.5663	3.52083	1.97508	3	0.969309	0.034564
Q9Y2I1	NULL	N/A	4291	23.4159	12.6226	0.437086	0.395005	0.320978	0.004782	0.001717	8.74932	0.222485	0.049457	3	0.998853	0.040536
Q9NZL9	NULL	N/A	4828	60.2975	19.9846	0.42976	0.47765	2.10098	0.0176	0.01137	13.8523	1.45629	2.48463	4	0.986934	0.0438813
Q6UXV4	NULL	MICOS complex subunit MIC27	5229	-1	23.9761	0.377352	0.533492	0.808155	0.004207	0.004404	16.6189	0.56017	0.0156209	3	0.999618	0.0668967
Q99798	ACO2	Aconitate hydratase, mitochondrial	4567	-1	25.3772	0.37774	0.56737	2.66551	0.01318	0.01388	17.5901	1.84759	0.211688	4	0.995633	0.0485033
Q8NCN5	PDPR	Pyruvate dehydrogenase phosphatase regulatory subunit, mitochondrial	5290	-1	18.3215	0.41545	0.57894	4.08936	0.03411	0.02608	12.6995	2.83453	1.16542	4	0.978067	0.0602613
Q9UNE7	NULL	E3 ubiquitin-protein ligase CHIP	3160	18.7147	16.5527	0.65111	0.2878	0.92983	0.023	0.00312	11.4735	0.644509	0.879847	3	0.995699	0.0272703
P51797	NULL	N/A	6503	11.7258	17.3991	0.8292	0.1833	12.3388	0.1845	0.1386	12.0601	8.5526	2.67504	2	0.882405	0.123436
Q14767	LTBP2	Latent-transforming growth factor beta-binding protein 2	1513	-1	0	0	0	0	0	0	-1	-1	0	1	0	0.146783
Q9UJX5	ANAPC4	Anaphase-promoting complex subunit 4	3760	65.2727	15.6718	0.476	0.49888	2.30516	0.01094	0.01069	10.8629	1.59782	0.432068	3	0.979424	0.066029
O60934	NBN	Nibrin	6367	21.1864	16.7861	0.61467	0.35958	1.63936	0.0236	0.01834	11.6353	1.13632	1.78391	4	0.907724	0.131852
Q92844	TANK	TRAF family member-associated NF-kappa-B activator	5351	17.2609	8.31161	0.57462	0.38995	1.71236	0.07657	0.03187	5.76117	1.18692	0.708117	3	0.831204	0.196126
Q9H832	UBE2Z	Ubiquitin-conjugating enzyme E2 Z	5766	21.342	17.9412	0.638514	0.303053	0.88228	0.01536	0.009183	12.4359	0.61155	0.244189	3	0.997754	0.0384794
Q8WVS4	WDR60	WD repeat-containing protein 60	1171	16.8358	16.2917	0.54904	0.27715	1.97041	0.03441	0.01549	11.2925	1.36578	0.122322	3	0.994207	0.11023
Q14004	NULL	N/A	593	18.5051	12.7819	0.57856	0.291635	0.809622	0.019835	0.008459	8.85972	0.561187	0.519129	3	0.998567	0.033
Q5T3U5-2	ABCC10	N/A	2501	41.971	10.7571	0.54291	0.46715	3.30728	0.0623	0.02134	7.45626	2.29243	0.669985	2	0.989051	0.051517
Q2TAZ0	ATG2A	N/A	5559	13.3151	7.09295	0.69289	0.30905	1.36309	0.05931	0.01087	4.91646	0.944822	1.02552	3	0.931595	0.0916415
P18858	LIG1	DNA ligase 1	1908	7.62112	8.17898	0.526548	0.259893	0.548113	0.030283	0.004414	5.66924	0.379923	0.391615	4	0.996868	0.0657713
Q70CQ4	USP31	Ubiquitin carboxyl-terminal hydrolase 31	2370	-1	38.9527	0.3383	0.3661	93.373	0.4122	0.4724	27	64.7212	1.11278	2	-2.27531	0.183422
Q6R327	NULL	Rapamycin-insensitive companion of mTOR	1978	23.8373	19.4982	0.58689	0.32922	3.37551	0.03709	0.01537	13.5151	2.33973	5.17493	4	0.926688	0.0569009
Q9NWX5	ASB6	Ankyrin repeat and SOCS box protein 6	2694	5.08889	2.3293	1.2903	0.3187	2.0059	1.381	0.0289	1.61455	1.39038	0.954859	2	0.903919	0.125121
Q99501	GAS2L1	GAS2-like protein 1	726	-1	13.5027	0.694952	0.392914	0.585571	0.009405	0.003842	9.35939	0.405887	0.0021823	1	0.999597	0.145427
Q9BZH6	WDR11	WD repeat-containing protein 11	2109	47.1579	22.2605	0.43692	0.4675	3.74374	0.02864	0.03014	15.4298	2.59496	14.4547	4	0.945188	0.0242664
Q9UKR5	C14orf1	Probable ergosterol biosynthetic protein 28	5696	44.7857	26.0014	0.54163	0.33494	2.65292	0.01449	0.01501	18.0228	1.83886	0.018911	1	0.998185	0.0525476
P49721	PSMB2	Proteasome subunit beta type-2	3894	-1	19.8518	0.405687	0.537952	2.59372	0.005406	0.012129	13.7602	1.79783	1.86363	4	0.992392	0.0198602
P49959	MRE11A	Double-strand break repair protein MRE11A	5164	-1	15.5205	0.39165	0.61658	2.31161	0.01804	0.0137	10.758	1.60229	1.42505	4	0.983084	0.0375823
P42704	LRPPRC	Leucine-rich PPR motif-containing protein, mitochondrial	1778	-1	18.6035	0.32238	0.55563	3.42601	0.01924	0.01735	12.8949	2.37473	1.56758	4	0.984813	0.0292965
Q13685	AAMP	Angio-associated migratory cell protein	4023	7.99109	7.43374	0.710741	0.228182	0.220575	0.012107	0.001726	5.15267	0.152891	0.140946	4	0.995721	0.0653321
Q96PC3-4	AP1S3	AP-1 complex subunit sigma-3	2762	64.3636	18.2538	0.446025	0.505621	2.85401	0.036459	0.005451	12.6526	1.97825	1.02753	3	0.979056	0.0423891
Q02818	NUCB1	Nucleobindin-1	5829	10.8511	10.1098	0.62428	0.23757	1.02079	0.02091	0.01917	7.00759	0.707558	3.32219	4	0.995382	0.0251282
P33176	KIF5B	Kinesin-1 heavy chain	333	40.9217	21.552	0.562631	0.391815	0.596839	0.005988	0.003913	14.9387	0.413697	0.797926	4	0.992619	0.0290025
Q14554	PDIA5	Protein disulfide-isomerase A5	271	47.8442	26.6022	0.5671	0.42788	2.15469	0.01274	0.01544	18.4392	1.49352	1.1189	4	0.987987	0.0413314
P13611-5	VCAN	N/A	6573	-1	74.0647	0.1	0.1965	1029.21	0.8968	0.9324	51.3377	713.395	2.56534	3	-1.58604	0.0899092
Q7LG56	NULL	N/A	5967	23.0314	13.0261	0.79961	0.39346	1.20818	0.02227	0.01583	9.02903	0.837447	0.768276	3	0.993901	0.0672991
Q9UK59	DBR1	Lariat debranching enzyme	4506	42.0793	37.4433	0.49059	0.30989	8.13754	0.0459	0.05129	25.9537	5.64051	2.39037	3	0.973502	0.0411663
P23508-2	MCC	Colorectal mutant cancer protein	461	10.157	6.43284	0.611858	0.296376	0.996753	0.050431	0.007326	4.4589	0.690897	0.480425	3	0.958685	0.0667271
Q2M2I3	FAM83E	Protein FAM83E	856	9.59748	4.25029	0.67979	0.22253	9.22694	1.02934	0.02246	2.94608	6.39563	0.498269	2	0.146203	0.484908
Q8TEM1	NUP210	Nuclear pore membrane glycoprotein 210	1451	-1	19.8391	0.37423	0.5402	4.60597	0.01748	0.02193	13.7514	3.19262	1.8256	4	0.977118	0.0380376
Q9UBU9	NXF1	Nuclear RNA export factor 1	4089	55.0286	17.6532	0.42099	0.46919	3.87371	0.03322	0.03106	12.2363	2.68505	7.22368	4	0.936615	0.0361801
Q15904	ATP6AP1	V-type proton ATPase subunit S1	6031	3.31265	2.00241	0.87855	0.24335	0.26493	0.06874	0.01886	1.38796	0.183635	1.69111	4	0.98561	0.0563484
Q14457	BECN1	Beclin-1	7137	23.6779	12.1058	0.60224	0.3929	3.86945	0.0889	0.04903	8.39109	2.6821	23.5214	3	0.898709	0.0225795
Q8IXL6	NULL	Extracellular serine/threonine protein kinase FAM20C	7418	2.4646	0	0	0	0	0	0	-1	-1	0	1	0	0.0753426
Q9P206-2	KIAA1522	Uncharacterized protein KIAA1522	401	22.0244	22.7781	0.63497	0.23429	2.32515	0.02092	0.02049	15.7886	1.61167	1.68788	4	0.987878	0.0337787
Q13315	ATM	Serine-protein kinase ATM	3631	18.9046	15.7521	0.53351	0.33648	2.53423	0.04678	0.01108	10.9185	1.75659	4.22086	3	0.985734	0.0348377
Q92667	AKAP1	A-kinase anchor protein 1, mitochondrial	2960	23.9568	19.3458	0.621267	0.314334	0.610044	0.006623	0.008382	13.4095	0.42285	0.676293	4	0.844624	0.163249
A1A4S6	ARHGAP10	Rho GTPase-activating protein 10	4963	39.3214	20.668	0.50354	0.3981	2.54761	0.01735	0.01997	14.326	1.76587	0.762085	3	0.994442	0.0339288
Q8TB36-2	GDAP1	Ganglioside-induced differentiation-associated protein 1	7498	-1	-1	-1	-1	-1	-1	-1	-1	-1	-1	-1	-1	0.105321
O00712-6	NULL	N/A	6163	-1	40.2276	0.1	0.5967	4856.08	3.8712	4.4136	27.8836	3365.98	1535.96	2	-0.0524014	0.130668
Q15532-2	SS18	Protein SSXT	8068	7.23219	-1	-1	-1	-1	-1	-1	-1	-1	-1	-1	-1	0.299222
Q06136	KDSR	3-ketodihydrosphingosine reductase	7063	39.0288	20.6804	0.588985	0.344323	1.63334	0.010062	0.009951	14.3346	1.13215	0.201404	4	0.993356	0.0965002
Q01813	PFKP	N/A	2826	-1	16.7105	0.498114	0.537982	0.486789	0.011379	0.003173	11.5828	0.337416	1.75843	4	0.993876	0.0253067
Q96FX7	TRMT61A	tRNA (adenine(58)-N(1))-methyltransferase catalytic subunit TRMT61A	6646	-1	21.3068	0.33197	0.6178	4.12789	0.01638	0.01205	14.7688	2.86124	1.09364	4	0.970524	0.0401604
Q9H7L9	SUDS3	Sin3 histone deacetylase corepressor complex component SDS3	7353	20.8448	30.7075	0.49064	0.25301	11.5859	0.03861	0.06527	21.2848	8.03076	1.16008	3	0.953468	0.0582781
Q03518	TAP1	Antigen peptide transporter 1	7208	43.1621	46.5692	0.6598	0.2724	22.7297	0.1442	0.1521	32.2793	15.755	5.226	4	0.963946	0.0403042
P51858	HDGF	Hepatoma-derived growth factor	2302	-1	32.5596	0.44668	0.48823	3.36109	0.01165	0.01406	22.5686	2.32973	0.290289	4	0.994024	0.0435628
Q9NZM5	GLTSCR2	Glioma tumor suppressor candidate region gene 2 protein	6439	19.5325	16.3816	0.51783	0.28347	7.4917	0.05846	0.07116	11.3549	5.19285	34.2456	4	0.922087	0.0276948
O75400	NULL	N/A	1839	61.8462	15.857	0.456292	0.447247	0.700978	0.007264	0.007911	10.9912	0.485881	2.30224	4	0.970161	0.0619712
Q96FS4	SIPA1	Signal-induced proliferation-associated protein 1	6987	21.0583	17.7919	0.90101	0.28203	2.96326	0.05312	0.01517	12.3324	2.05398	2.07236	3	0.970761	0.0792359
Q9P2Y5	UVRAG	UV radiation resistance-associated gene protein	3291	31.8779	32.8637	0.77676	0.21133	12.6575	0.08569	0.11706	22.7794	8.77353	0.985348	3	0.962376	0.0922479
Q8NBM8	PCYOX1L	Prenylcysteine oxidase-like	3829	-1	49.7367	0.4286	0.5156	31.7376	0.1366	0.146	34.4749	21.9988	1.72044	4	0.925508	0.0956362
Q96RG2	PASK	PAS domain-containing serine/threonine-protein kinase	6851	50.0244	259.935	1.699	-1	6655.32	37.271	37.395	180.173	4613.11	1.69728	3	-0.201796	51.7572
O15213	WDR46	WD repeat-containing protein 46	3028	18.4744	9.73631	0.704701	0.331179	0.598945	0.022787	0.002743	6.74869	0.415157	1.11831	4	0.994527	0.0584025
Q96P70	NULL	Importin-9	15	-1	15.7876	0.46454	0.50342	1.70433	0.0188	0.01307	10.9431	1.18135	1.64629	4	0.983659	0.0326081
Q9H6D7	HAUS4	HAUS augmin-like complex subunit 4	6711	-1	10.6542	0.49408	0.43238	2.64962	0.05967	0.02882	7.38491	1.83658	1.72623	3	0.964595	0.0494503
O75663	TIPRL	TIP41-like protein	5102	34.2326	27.2001	0.637415	0.314275	1.02917	0.01202	0.005928	18.8537	0.713365	3.80223	4	0.935152	0.0981224
O95834-2	EML2	Echinoderm microtubule-associated protein-like 2	529	41.1429	17.9632	0.57226	0.43128	2.27631	0.02346	0.01887	12.4512	1.57782	4.15267	4	0.976606	0.047303
P0DJ93	SMIM13	Small integral membrane protein 13	7283	59.2607	-1	-1	-1	-1	-1	-1	-1	-1	-1	-1	-1	0.0535973
P14868	NULL	Aspartate--tRNA ligase, cytoplasmic	1111	-1	25.2112	0.41426	0.52975	3.25826	0.017	0.01939	17.475	2.25845	1.3377	4	0.993393	0.031868
P55786	NPEPPS	Puromycin-sensitive aminopeptidase	2042	32.8163	15.0346	0.54818	0.401682	0.441807	0.004577	0.004969	10.4212	0.306237	0.183664	4	0.999248	0.0342866
Q86UX6	NULL	Serine/threonine-protein kinase 32C	4231	58.0253	16.553	0.55517	0.45879	5.35203	0.08039	0.02664	11.4737	3.70974	1.10269	3	0.688661	0.269095
Q9UKA4	AKAP11	A-kinase anchor protein 11	982	5.37391	5.15204	0.64031	0.26103	2.04661	0.12788	0.03287	3.57112	1.4186	10.0402	4	0.955808	0.0490277
Q9UPY3	DICER1	Endoribonuclease Dicer	2633	21.5941	18.3711	0.75604	0.28872	2.35149	0.03412	0.03371	12.7339	1.62993	2.50844	3	0.990706	0.0324423
Q9UGT4	SUSD2	Sushi domain-containing protein 2	2568	27.6757	27.1097	0.65855	0.26057	8.23432	0.04374	0.04937	18.791	5.7076	1.03382	4	0.960907	0.0977226
Q9Y3Y2-4	NULL	Chromatin target of PRMT1 protein	4364	20.2953	14.0041	0.60016	0.31991	2.62945	0.03838	0.03436	9.70693	1.8226	1.48058	3	0.983195	0.0463339
Q8N960-2	CEP120	Centrosomal protein of 120 kDa	4432	9.03529	8.56086	0.86308	0.20999	1.3733	0.07717	0.01767	5.93394	0.951899	0.553016	3	0.95934	0.103893
P54727	RAD23B	UV excision repair protein RAD23 homolog B	4764	49.4694	17.2943	0.459185	0.448861	0.92028	0.00753	0.007916	11.9875	0.63789	0.575034	4	0.998536	0.0218371
P56199	ITGA1	Integrin alpha-1	6302	20.5946	12.307	0.71549	0.32682	0.51464	0.01546	0.00556	8.53054	0.356721	0.107558	3	0.998588	0.0602384
P28715	NULL	DNA repair protein complementing XP-G cells	6099	12.9317	12.0362	0.63708	0.24941	0.93157	0.02147	0.01212	8.34288	0.645715	0.565327	3	0.996494	0.0352113
P48634	NULL	Protein PRRC2A	1711	33.8701	27.2096	0.49865	0.31949	7.96356	0.03915	0.04996	18.8602	5.51992	4.52986	4	0.983143	0.0280612
Q9NUQ3	TXLNG	Gamma-taxilin	3230	25.1309	21.4337	0.62709	0.30002	3.02733	0.03745	0.01338	14.8567	2.09839	12.1271	4	0.98921	0.0276328
Q9Y6D9	MAD1L1	Mitotic spindle assembly checkpoint protein MAD1	1241	44.8085	22.106	0.50522	0.44383	8.02125	0.02889	0.05137	15.3227	5.55991	11.4868	3	0.979576	0.0266302
P57772	EEFSEC	Selenocysteine-specific elongation factor	3560	57.0612	14.5412	0.473681	0.500881	1.44531	0.016407	0.007919	10.0792	1.00181	1.14281	4	0.99242	0.0321203
Q9Y2I9	TBC1D30	TBC1 domain family member 30	3561	13.5733	-1	-1	-1	-1	-1	-1	-1	-1	-1	-1	-1	0.0897357
Q49AN0	CRY2	Cryptochrome-2	920	1.32507	0	0	0	0	0	0	-1	-1	0	1	0	0.141136
P55263	NULL	Adenosine kinase	81	-1	36.7562	0.4495	0.47225	18.4678	0.04606	0.07912	25.4775	12.8009	3.68147	4	0.956966	0.0597985
Q9NUI1	DECR2	Peroxisomal 2,4-dienoyl-CoA reductase	3957	53.8378	22.5726	0.4696	0.49635	9.07251	0.04773	0.05805	15.6462	6.28858	3.71148	3	0.980666	0.0430755
O43447	PPIH	Peptidyl-prolyl cis-trans isomerase H	4696	-1	11.5144	0.47799	0.54036	2.59334	0.06253	0.01756	7.98118	1.79757	2.58913	4	0.96236	0.0714063
Q9NRG0	CHRAC1	Chromatin accessibility complex protein 1	1370	20.8302	20.1688	0.59524	0.29544	3.66608	0.03142	0.03561	13.9799	2.54113	0.696332	3	0.551611	0.1728
P30622-2	CLIP1	CAP-Gly domain-containing linker protein 1	794	15.075	13.2716	0.72143	0.23442	0.89448	0.0245	0.01374	9.19915	0.620006	2.73748	4	0.974513	0.0419864
Q9ULQ1-3	TPCN1	Two pore calcium channel protein 1	3425	14.3226	11.8209	0.64152	0.291763	0.135014	0.003542	0.001893	8.19361	0.0935846	0.021705	3	0.999437	0.088226
A8K2U0	NULL	Alpha-2-macroglobulin-like protein 1	2438	3.58475	31.9917	0.1	0.17691	53.4826	0.04966	0.06014	22.1749	37.0713	1.05162	3	0.246175	0.122826
Q66K14-2	TBC1D9B	TBC1 domain family member 9B	1304	23.5938	16.8486	0.63985	0.31573	1.2988	0.0172	0.01241	11.6786	0.90026	1.88708	4	0.988394	0.039086
Q6ZT07	TBC1D9	N/A	1305	-1	-1	-1	-1	-1	-1	-1	-1	-1	-1	-1	-1	0.265
Q96EU7	NULL	C1GALT1-specific chaperone 1	1576	-1	0	0	0	0	0	0	-1	-1	0	3	0	0.0841645
Q9Y5J6	TIMM10B	Mitochondrial import inner membrane translocase subunit Tim10 B	5489	-1	8.88912	0.3577	0.66643	4.32089	0.08701	0.01524	6.16147	2.99501	2.35861	3	0.392968	0.106059
Q14469	HES1	Transcription factor HES-1	4157	-1	3.76735	0.25858	0.15492	7.68106	0.57888	0.02342	2.61133	5.32411	0.874431	1	0.34224	0.0790174
O43310	CTIF	CBP80/20-dependent translation initiation factor	5424	28.6102	13.7551	0.62686	0.37108	1.24478	0.02758	0.0161	9.53433	0.862816	0.56012	3	0.971544	0.071532
Q6N069	NAA16	N-alpha-acetyltransferase 16, NatA auxiliary subunit	3493	-1	11.5377	0.27976	0.65234	5.61073	0.05738	0.0216	7.99731	3.88906	0.837172	3	0.881367	0.107418
Q6PKG0	LARP1	La-related protein 1	4629	22.7922	19.6403	0.619091	0.297573	0.314301	0.004711	0.005092	13.6136	0.217857	1.44788	4	0.998361	0.0248309
Q8NB78	KDM1B	Lysine-specific histone demethylase 1B	2889	11.8875	7.05663	0.84325	0.25602	1.95876	0.1082	0.03611	4.89128	1.35771	0.893858	2	0.851733	0.124686
Q96F24	NRBF2	Nuclear receptor-binding factor 2	208	15.8182	11.2797	0.82821	0.20501	1.09477	0.03877	0.0179	7.81849	0.758837	0.577985	3	0.992824	0.0555338
Q9H9G7	AGO3	Protein argonaute-3	4896	65.0769	44.6479	0.5198	0.31	19.3846	0.1079	0.1172	30.9476	13.4364	4.84712	3	0.9666	0.0284224
O15265	ATXN7	Ataxin-7	5634	10.6769	7.8218	0.59041	0.2943	4.51309	0.12659	0.05276	5.42166	3.12824	3.42694	3	0.858694	0.0753348
Q8N2Y8	RUSC2	Iporin	2239	-1	3.503	0.7019	0.5071	16.9074	5.7199	0.113	2.42809	11.7193	3.04566	2	-0.353407	0.23585
P36543	ATP6V1E1	V-type proton ATPase subunit E 1	1514	11.5806	9.42145	0.68496	0.30927	1.21677	0.03668	0.02612	6.53045	0.843401	11.0329	4	0.983641	0.0263249
P21108	PRPS1L1	N/A	3761	60.9558	17.7038	0.4539	0.47757	4.17004	0.02643	0.0172	12.2713	2.89045	0.873589	1	0.886792	0.0437664
Q7LBC6	KDM3B	Lysine-specific demethylase 3B	1048	11.4051	11.6255	0.649614	0.238736	0.585974	0.017006	0.005368	8.05817	0.406166	0.458492	3	0.99875	0.0252883
Q12824-2	SMARCB1	SWI/SNF-related matrix-associated actin-dependent regulator of chromatin subfamily B member 1	4292	21.5172	12.6164	0.47602	0.39774	1.70198	0.01983	0.02403	8.745	1.17972	0.915407	3	0.957908	0.054211
Q6NSJ0	KIAA1161	Uncharacterized family 31 glucosidase KIAA1161	145	9.85158	5.13934	0.8328	0.3859	1.58267	0.30823	0.02117	3.56232	1.09702	2.78027	3	0.968088	0.10485
Q5T3F8	TMEM63B	CSC1-like protein 2	6238	14.1633	31.8813	0.50571	0.15206	13.8163	0.03592	0.05381	22.0984	9.57674	0.408344	2	0.960201	0.0801636
P51149	RAB7A	Ras-related protein Rab-7a	4568	20.2252	18.1693	0.613766	0.288181	0.490321	0.005848	0.004796	12.594	0.339865	0.346386	4	0.999337	0.0215837
P35251-2	RFC1	Replication factor C subunit 1	594	13.6991	10.9082	0.659231	0.282742	0.135226	0.004037	0.002137	7.561	0.0937315	0.183364	4	0.999819	0.0184662
Q8IW35	CEP97	Centrosomal protein of 97 kDa	5291	10.9951	9.32918	0.64619	0.36558	1.16636	0.02785	0.01424	6.4665	0.808459	0.392094	3	0.990586	0.0629563
Q9Y6J9	TAF6L	TAF6-like RNA polymerase II p300/CBP-associated factor-associated factor 65 kDa subunit 6L	4830	-1	8.25422	0.50201	0.56056	1.9299	0.15076	0.01576	5.72139	1.3377	1.27926	3	0.949627	0.0830863
P23497-4	NULL	Nuclear autoantigen Sp-100	2371	20.3593	16.8091	0.86676	0.22968	2.69033	0.0431	0.02542	11.6512	1.86479	6.20307	4	0.989143	0.0783135
P22102	GART	Trifunctional purine biosynthetic protein adenosine-3	1979	40.8128	16.1564	0.5129	0.42366	1.70878	0.02176	0.01579	11.1987	1.18444	3.32788	4	0.992096	0.0268009
Q7L2J0	MEPCE	7SK snRNA methylphosphate capping enzyme	727	44.8627	26.305	0.44236	0.37663	8.0988	0.03571	0.04467	18.2333	5.61366	4.35567	4	0.982167	0.027772
Q9Y6M7-6	NULL	N/A	3895	20.5665	13.5342	0.62475	0.36956	1.15094	0.0154	0.01278	9.38117	0.797771	0.246508	2	0.992235	0.0409805
P51572	BCAP31	B-cell receptor-associated protein 31	1779	56.5424	20.3286	0.46926	0.436	2.08944	0.01575	0.017	14.0907	1.44829	1.26545	4	0.993214	0.0316521
Q7Z4Q2	HEATR3	HEAT repeat-containing protein 3	5767	35.3386	36.5442	0.50088	0.33677	19.422	0.07978	0.10209	25.3305	13.4623	2.8155	3	0.952657	0.0431432
Q4G0F5	VPS26B	N/A	5830	49.4286	18.6449	0.52599	0.4706	2.26474	0.01987	0.01533	12.9237	1.5698	2.95141	3	0.996385	0.0195789
Q13163	MAP2K5	N/A	2502	-1	27.0731	0.58943	0.37518	14.3437	0.06603	0.10477	18.7657	9.94229	0.375094	3	-0.101385	1.82694
Q4G0J3	LARP7	La-related protein 7	2764	-1	20.0003	0.349879	0.540351	0.663799	0.005753	0.004322	13.8632	0.46011	0.0322562	3	0.999382	0.0408982
Q15751	HERC1	Probable E3 ubiquitin-protein ligase HERC1	272	18.5094	8.6995	0.74474	0.37872	1.84238	0.07045	0.02407	6.03003	1.27704	0.830795	3	0.980604	0.0981733
P30679	GNA15	Guanine nucleotide-binding protein subunit alpha-15	3697	6.23607	5.08368	1.09998	0.20253	0.92873	0.28325	0.01526	3.52374	0.643747	1.5511	3	0.964939	0.114157
P49419-2	ALDH7A1	Alpha-aminoadipic semialdehyde dehydrogenase	5968	-1	23.272	0.3607	0.57309	1.20563	0.006092	0.006481	16.1309	0.835679	0.0713125	4	0.999056	0.0351548
Q9H0H5	NULL	Rac GTPase-activating protein 1	6368	4.15736	3.74475	0.69112	0.18588	0.7493	0.06676	0.02163	2.59566	0.519375	1.54073	4	0.893507	0.102916
P30046	DDT	N/A	7138	-1	16.8902	0.42425	0.54678	2.34959	0.01694	0.01502	11.7074	1.62861	1.04594	4	0.99124	0.0445213
P40123	CAP2	Adenylyl cyclase-associated protein 2	2110	-1	20.8258	0.29856	0.53692	10.1937	0.0362	0.03426	14.4354	7.06576	2.61393	4	0.791889	0.0700388
Q7Z3E5	ARMC9	N/A	2111	10.324	-1	-1	-1	-1	-1	-1	-1	-1	-1	-1	-1	0.241001
Q96MG7	NDNL2	Melanoma-associated antigen G1	5562	40.875	32.3032	0.47196	0.35516	4.10588	0.01229	0.02099	22.3908	2.84598	0.168491	3	0.966326	0.0925086
Q14693	NULL	Phosphatidate phosphatase LPIN1	2696	20.7926	15.0445	0.55355	0.34947	1.56403	0.02282	0.01236	10.4281	1.0841	1.50098	4	0.963224	0.0593308
Q99623	NULL	Prohibitin-2	4090	-1	26.0806	0.27295	0.62275	4.24496	0.01166	0.01184	18.0777	2.94238	0.613965	4	0.991127	0.0327589
P13497	NULL	Bone morphogenetic protein 1	2174	2.44324	4.03519	0.45212	0.22027	11.2195	1.26703	0.03151	2.79698	7.77674	3.18694	3	0.306596	0.180472
Q9Y295	DRG1	Developmentally-regulated GTP-binding protein 1	5697	-1	17.4767	0.40996	0.50696	2.4195	0.01766	0.01514	12.1139	1.67707	1.43713	4	0.99256	0.0306548
P49759	CLK1	Dual specificity protein kinase CLK1	6917	-1	3.9986	0.41	0.15961	1.75637	0.19682	0.01207	2.77162	1.21742	2.30882	3	0.453848	0.142311
Q01850	CDR2	Cerebellar degeneration-related protein 2	3161	5.94767	4.17213	0.41932	0.40157	6.39778	0.62371	0.04282	2.8919	4.4346	1.84086	3	0.258801	0.144239
Q9Y2V2	CARHSP1	Calcium-regulated heat stable protein 1	8145	22.7853	11.7125	0.51547	0.42837	1.43625	0.02421	0.01559	8.11847	0.995533	0.691002	4	0.992762	0.0541018
Q7Z7F7	MRPL55	39S ribosomal protein L55, mitochondrial	7634	-1	21.7229	0.32939	0.53425	3.82993	0.02628	0.02351	15.0572	2.65471	1.27774	3	0.982344	0.0368533
Q7Z6L1	TECPR1	Tectonin beta-propeller repeat-containing protein 1	8146	-1	-1	-1	-1	-1	-1	-1	-1	-1	-1	-1	-1	0.0470956
Q8TED1	GPX8	Probable glutathione peroxidase 8	7849	19.8394	12.9776	0.522506	0.349094	1.58988	0.030228	0.007836	8.9954	1.10202	3.80071	3	0.987109	0.032716
Q6ICG6-3	KIAA0930	Uncharacterized protein KIAA0930	334	-1	19.5286	0.68159	0.28824	2.4593	0.02146	0.01751	13.5362	1.70466	0.826043	3	0.926837	0.158211
Q8IYA6	CKAP2L	Cytoskeleton-associated protein 2-like	7354	2.72571	0	0	0	0	0	0	-1	-1	0	1	0	0.14542
Q9HBM1	SPC25	Kinetochore protein Spc25	6504	8.47826	5.26767	0.65718	0.32748	2.77584	0.19627	0.04229	3.65127	1.92407	0.511843	3	0.571097	0.209392
P11177-2	PDHB	Pyruvate dehydrogenase E1 component subunit beta, mitochondrial	5166	-1	20.3189	0.31915	0.61071	4.30414	0.01797	0.01682	14.084	2.9834	0.548759	4	0.989668	0.0494426
Q86VX9	MON1A	Vacuolar fusion protein MON1 homolog A	6164	-1	7.7477	0.32774	0.5798	16.1332	0.27954	0.06672	5.3703	11.1826	0.538037	2	0.698905	0.216493
Q86YB8	ERO1LB	ERO1-like protein beta	6574	28.6769	31.932	0.8524	0.2281	25.6388	0.2284	0.2786	22.1336	17.7715	3.97521	3	0.919954	0.0875367
P55317-2	FOXA1	Hepatocyte nuclear factor 3-alpha	6165	4.56853	-1	-1	-1	-1	-1	-1	-1	-1	-1	-1	-1	0.0907304
Q6PK18	OGFOD3	2-oxoglutarate and iron-dependent oxygenase domain-containing protein 3	8225	26.0426	12.8424	0.51304	0.38895	4.31853	0.09065	0.05213	8.9017	2.99338	1.22045	3	0.415384	0.155738
P48735	IDH2	Isocitrate dehydrogenase [NADP], mitochondrial	4507	-1	16.6793	0.48906	0.56423	3.1719	0.03348	0.02015	11.5612	2.19859	0.72628	4	0.980961	0.0759088
Q8IWX8	NULL	Calcium homeostasis endoplasmic reticulum protein	7209	41.6	17.775	0.509993	0.383164	0.406204	0.00633	0.006286	12.3207	0.281559	0.617986	4	0.994841	0.0255678
Q9BZV1	UBXN6	UBX domain-containing protein 6	402	15.9478	12.0172	0.722894	0.235679	0.948758	0.031106	0.005095	8.32972	0.657629	0.84254	4	0.865777	0.162675
Q96MW5	COG8	Conserved oligomeric Golgi complex subunit 8	1909	58.7143	19.0384	0.50318	0.49483	4.95119	0.04115	0.04979	13.1964	3.4319	1.91621	3	0.95111	0.0486587
Q9UJC5	NULL	SH3 domain-binding glutamic acid-rich-like protein 2	7499	-1	10.0972	0.20681	0.74632	20.1478	0.11994	0.06533	6.99885	13.9654	1.28817	3	-0.079676	0.489981
Q5T5U3	ARHGAP21	Rho GTPase-activating protein 21	857	19.5314	22.0619	0.678	0.21897	5.75412	0.04723	0.05127	15.2921	3.98845	3.15148	3	0.970926	0.0431567
Q8TBB5	KLHDC4	N/A	6032	19.2727	18.8345	0.70935	0.17607	6.72012	0.07543	0.05205	13.0551	4.65803	3.43651	3	0.960384	0.074108
P21926	CD9	CD9 antigen	6440	8.14773	8.49989	0.71286	0.20775	1.31619	0.02864	0.01388	5.89167	0.912313	1.19071	4	0.965006	0.0777726
Q8IVV7	GID4	Glucose-induced degradation protein 4 homolog	7420	23.9573	7.07966	0.4803	0.44505	12.7369	0.44404	0.06567	4.90725	8.82856	7.78337	3	0.356647	0.210546
Q96EK6	GNPNAT1	Glucosamine 6-phosphate N-acetyltransferase	7565	-1	19.1238	0.42936	0.53836	3.41899	0.02599	0.01231	13.2556	2.36986	0.344825	3	0.990507	0.0617778
Q96EN8	NULL	Molybdenum cofactor sulfurase	462	19.8832	14.5272	0.74819	0.29871	1.50083	0.01339	0.01492	10.0695	1.0403	3.39488	4	0.995361	0.0344819
Q9P2R7-2	SUCLA2	Succinyl-CoA ligase [ADP-forming] subunit beta, mitochondrial	3293	-1	38.1772	0.42582	0.45768	4.28663	0.01217	0.01646	26.4624	2.97127	0.191116	4	0.988179	0.0756203
P33527	NULL	N/A	4964	41.9417	19.4721	0.57494	0.40424	2.35437	0.0167	0.01681	13.497	1.63192	2.00151	3	0.996361	0.0239061
Q9H936	NULL	Mitochondrial glutamate carrier 1	7994	-1	39.4042	0.34488	0.562989	1.82441	0.006486	0.006763	27.3129	1.26458	0.0424826	4	0.998232	0.0602103
O43674	NDUFB5	NADH dehydrogenase [ubiquinone] 1 beta subcomplex subunit 5, mitochondrial	658	-1	5.5619	0.17564	0.66901	8.36412	0.22357	0.01595	3.85522	5.79757	3.91301	3	0.454056	0.0511322
Q969R5	L3MBTL2	Lethal(3)malignant brain tumor-like protein 2	4965	-1	-1	-1	-1	-1	-1	-1	-1	-1	-1	-1	-1	0.399
Q9HCU8-2	POLD4	DNA polymerase delta subunit 4	5352	11.6888	7.58587	0.63692	0.25115	2.29211	0.0361	0.05306	5.25812	1.58877	0.428243	2	-0.148732	2.46682
Q16666	NULL	Gamma-interferon-inducible protein 16	6990	22.9714	14.4769	0.505794	0.384035	1.13354	0.018251	0.003372	10.0346	0.785713	0.681356	4	0.993208	0.039821
P17693	NULL	HLA class I histocompatibility antigen, alpha chain G	5033	3.60843	4.81261	0.930237	0.103129	0.711467	0.06326	0.006798	3.33584	0.493151	2.30178	4	0.651285	0.170296
Q9UQC9	CLCA2	Calcium-activated chloride channel regulator 2	3830	4.97872	8.37413	0.30363	0.27323	2.92864	0.06364	0.02748	5.8045	2.02998	1.11442	3	0.17799	0.188751
Q8WVX9	FAR1	Fatty acyl-CoA reductase 1	3029	5.35277	3.31659	0.968842	0.186439	0.49766	0.103575	0.009585	2.29888	0.344952	0.573702	4	0.987483	0.098758
Q9UPU5	USP24	Ubiquitin carboxyl-terminal hydrolase 24	2303	40.8189	21.2876	0.59033	0.38588	1.75516	0.01814	0.02024	14.7554	1.21658	1.84731	4	0.98088	0.0620714
P41212	ETV6	Transcription factor ETV6	3361	10.6368	7.52053	0.60432	0.24961	2.04916	0.05891	0.05019	5.21283	1.42037	1.24907	3	0.743909	0.141596
O95210	NULL	Starch-binding domain-containing protein 1	4024	31.0276	7.3984	0.5541	0.4522	2.2149	0.1051	0.0385	5.12818	1.53525	4.44761	3	0.93377	0.0539645
Q9NQC3-2	NULL	Reticulon-4	5034	53.4757	-1	-1	-1	-1	-1	-1	-1	-1	-1	-1	-1	0.170751
P00505	GOT2	Aspartate aminotransferase, mitochondrial	1452	-1	28.5063	0.3485	0.602	5.61945	0.02349	0.02352	19.759	3.89511	0.800072	4	0.981153	0.0496775
Q2KHT3-2	NULL	Protein CLEC16A	7064	22.964	14.5254	0.56182	0.37528	1.78076	0.02011	0.01263	10.0682	1.23433	0.681878	3	0.981106	0.0548224
Q9Y6P5-2	SESN1	Sestrin-1	5353	-1	-1	-1	-1	-1	-1	-1	-1	-1	-1	-1	-1	0.0790569
Q8NCW6	GALNT11	Polypeptide N-acetylgalactosaminyltransferase 11	8070	20.1254	12.9424	0.60964	0.31501	2.0722	0.09429	0.02155	8.97102	1.43634	0.537547	3	0.928773	0.132689
P49795	RGS19	Regulator of G-protein signaling 19	3362	5.59557	-1	-1	-1	-1	-1	-1	-1	-1	-1	-1	-1	0.205
Q6UWP8	SBSN	Suprabasin	3094	1.59113	6.4597	0.1	0.2111	31.4188	0.1414	0.1631	4.47752	21.7779	2.07771	2	-0.569172	0.156046
Q96IK1	BOD1	Biorientation of chromosomes in cell division protein 1	2827	11.7643	12.1571	0.60623	0.27914	1.70999	0.02856	0.02236	8.42666	1.18527	0.778832	3	0.986827	0.0478644
Q9HA77	CARS2	Probable cysteine--tRNA ligase, mitochondrial	530	-1	44.0125	0.35435	0.50725	12.3804	0.04907	0.05044	30.5071	8.58143	0.9585	4	0.981174	0.031289
P62491	RAB11A	Ras-related protein Rab-11A	2962	27.665	17.9256	0.570962	0.356413	0.581107	0.010549	0.006645	12.4251	0.402793	0.435558	4	0.999239	0.0465096
P35579	MYH9	Myosin-9	1112	-1	19.5768	0.42634	0.54148	2.42824	0.01648	0.01227	13.5696	1.68313	1.39603	4	0.988949	0.0321692
Q7Z4H8	KDELC2	KDEL motif-containing protein 2	3363	-1	-1	-1	-1	-1	-1	-1	-1	-1	-1	-1	-1	0.006
Q8TEQ8	PIGO	GPI ethanolamine phosphate transferase 3	2043	47.0588	21.6237	0.46869	0.42688	5.26766	0.02656	0.01959	14.9884	3.65126	1.37893	4	0.907117	0.0773369
Q5VYY1	ANKRD22	Ankyrin repeat domain-containing protein 22	7927	2.76605	14.9116	0.695471	0.180154	1.52945	0.020844	0.007645	10.3359	1.06013	0.854614	3	0.924696	0.0955284
Q14574	DSC3	Desmocollin-3	5895	1.65238	5.36315	0.13559	0.19388	9.29789	0.16858	0.01499	3.71745	6.44481	1.42759	3	-0.794848	0.171414
Q99633	PRPF18	Pre-mRNA-splicing factor 18	6776	6.65217	9.63235	0.645836	0.202201	0.812089	0.039027	0.005478	6.67664	0.562897	0.251706	3	0.995863	0.113979
P28482	MAPK1	N/A	16	27.4286	17.8583	0.5999	0.36332	2.22648	0.02118	0.01395	12.3784	1.54328	2.567	4	0.993232	0.0352927
P28749	RBL1	Retinoblastoma-like protein 1	6647	4.74038	10.8413	0.3547	0.3103	18.409	0.1532	0.2057	7.51462	12.7601	0.306947	1	0.832287	0.127881
O94925	GLS	Glutaminase kidney isoform, mitochondrial	5103	38.0488	16.6588	0.51845	0.43792	2.55406	0.02602	0.01858	11.547	1.77034	2.9356	4	0.981587	0.0347213
Q05513	PRKCZ	Protein kinase C zeta type	7284	38.4444	17.5963	0.43466	0.42723	4.55401	0.05182	0.01732	12.1968	3.1566	0.49778	3	0.905593	0.151969
Q96AE7	TTC17	Tetratricopeptide repeat protein 17	3632	6.84146	5.0345	0.811434	0.243537	0.461694	0.063726	0.009362	3.48965	0.320022	0.341219	3	0.992696	0.0517735
Q5UIP0-2	NULL	Telomere-associated protein RIF1	921	9.28934	8.32977	0.690066	0.230186	0.246763	0.006785	0.001423	5.77375	0.171043	0.28919	4	0.999433	0.0270397
Q13636	RAB31	Ras-related protein Rab-31	7777	18.6096	12.8919	0.988502	0.276115	0.289288	0.008912	0.004241	8.93596	0.200519	0.0331007	3	0.996926	0.132468
Q8TBX8	PIP4K2C	Phosphatidylinositol 5-phosphate 4-kinase type-2 gamma	4433	23.625	12.3781	0.62718	0.39686	1.39245	0.02604	0.01548	8.57985	0.965173	0.681166	3	0.991383	0.0455741
Q9Y287	ITM2B	Integral membrane protein 2B	2569	54.062	1.22604	0.535886	0.117107	0.505491	0.168298	0.008161	0.849829	0.35038	1.25787	4	-0.217201	1.4935
Q06210-2	GFPT1	Glutamine--fructose-6-phosphate aminotransferase [isomerizing] 1	4766	31.6031	23.9423	0.64713	0.28804	2.49713	0.02127	0.02088	16.5956	1.73088	1.13818	4	0.996835	0.0421392
O95551	TDP2	Tyrosyl-DNA phosphodiesterase 2	82	9.08029	6.73891	0.741716	0.264456	0.5554	0.028717	0.004204	4.67106	0.384974	2.07654	4	0.989041	0.0335325
Q16774-2	GUK1	Guanylate kinase	3958	34.7717	15.0773	0.58367	0.41521	1.2151	0.01634	0.01132	10.4508	0.842243	1.34983	4	0.957413	0.0781244
Q8NCE2-2	NULL	Myotubularin-related protein 14	4697	22.4027	14.6198	0.64825	0.37242	1.10188	0.01852	0.01564	10.1337	0.763765	0.200248	3	0.995878	0.0634691
Q8IVL6	NULL	Prolyl 3-hydroxylase 3	3427	20.4142	14.7108	0.65628	0.28899	5.67257	0.07254	0.04936	10.1967	3.93193	3.69566	3	0.939661	0.0620202
Q01629	IFITM2	Interferon-induced transmembrane protein 2	6854	2.99507	2.74074	0.642019	0.208122	0.274364	0.072753	0.005377	1.89974	0.190175	0.0552685	2	0.992831	0.0547156
P38435	GGCX	Vitamin K-dependent gamma-carboxylase	1712	11.5227	10.8908	0.600499	0.337895	0.394876	0.008466	0.007335	7.54893	0.273707	0.132708	3	0.997522	0.056651
Q96GC5-3	MRPL48	39S ribosomal protein L48, mitochondrial	4232	-1	9.69376	0.28806	0.66505	4.34688	0.05652	0.01139	6.7192	3.01303	2.3044	3	0.813851	0.0647469
O94964-2	SOGA1	Protein SOGA1	795	7.18899	5.45967	0.7983	0.26138	1.84034	0.19541	0.02009	3.78435	1.27563	3.16065	3	0.951992	0.0831966
Q5ST30	NULL	N/A	3231	54.5684	24.2895	0.45943	0.37516	6.40959	0.04064	0.04167	16.8362	4.44279	2.87946	3	0.961189	0.0496303
Q8WYA0	IFT81	Intraflagellar transport protein 81 homolog	1578	-1	61.2154	0.4386	0.2342	93.8268	0.3866	0.4077	42.4313	65.0358	1.28819	4	0.692836	0.15807
P08243-2	NULL	Asparagine synthetase [glutamine-hydrolyzing]	1372	19.6226	11.3969	0.83178	0.24567	1.76608	0.03996	0.02714	7.89974	1.22415	1.71229	4	0.987314	0.0762627
Q9Y5X2	SNX8	Sorting nexin-8	2240	38.5075	29.7875	0.53939	0.30301	10.7693	0.09596	0.10069	20.6471	7.46473	5.42114	3	0.915653	0.0473322
Q14739	LBR	Lamin-B receptor	5635	-1	20.6759	0.42048	0.47995	1.61542	0.01185	0.01315	14.3314	1.11972	1.18741	3	0.991584	0.023263
Q9H9L3	ISG20L2	Interferon-stimulated 20 kDa exonuclease-like 2	983	18.6831	10.3556	0.63365	0.40598	3.93165	0.08859	0.04834	7.17795	2.72521	2.50204	3	0.907391	0.123175
Q9NYL2	NULL	Mitogen-activated protein kinase kinase kinase MLT	4897	26.7305	11.7868	0.6575	0.4289	1.0415	0.0369	0.0131	8.16999	0.721913	6.3821	4	0.97601	0.0311517
O75376	NCOR1	Nuclear receptor corepressor 1	1306	15.7877	11.6911	0.66344	0.275975	0.594173	0.011689	0.006054	8.10363	0.411849	0.508871	4	0.993466	0.0472077
P04062-4	NULL	Glucosylceramidase	3494	43.9149	18.8762	0.45593	0.40552	3.75978	0.03638	0.02255	13.084	2.60608	1.87071	3	0.982523	0.0330958
O43766	NULL	Lipoyl synthase, mitochondrial	3762	14.9881	13.361	0.52758	0.4227	7.14633	0.06661	0.08677	9.26116	4.95346	3.12574	3	0.924545	0.0911629
P17858	PFKL	N/A	209	41.28	20.7818	0.58747	0.39582	2.2899	0.01867	0.01862	14.4049	1.58724	1.90807	4	0.991194	0.0314256
P10515	DLAT	Dihydrolipoyllysine-residue acetyltransferase component of pyruvate dehydrogenase complex, mitochondrial	4569	-1	14.371	0.30413	0.61135	3.6213	0.02541	0.02527	9.9612	2.51009	1.1466	4	0.958701	0.0556725
O43150-2	ASAP2	Arf-GAP with SH3 domain, ANK repeat and PH domain-containing protein 2	2890	40.8493	18.4921	0.59735	0.42585	2.9076	0.03324	0.02244	12.8178	2.01539	0.934822	3	0.977298	0.0663865
P31350	RRM2	N/A	146	4.43505	2.09043	0.98817	0.21167	2.30965	0.56979	0.02235	1.44898	1.60093	26.2958	4	0.87428	0.0688891
Q9Y5B9	SUPT16H	FACT complex subunit SPT16	595	50.1654	16.1463	0.46049	0.47813	2.02165	0.01781	0.01788	11.1918	1.4013	15.0646	4	0.987602	0.010198
Q8NI37	PPTC7	Protein phosphatase PTC7 homolog	4831	43.1759	45.3476	0.57466	0.3032	14.8963	0.0719	0.08511	31.4326	10.3254	0.263798	3	0.983536	0.111702
O60673-2	REV3L	DNA polymerase zeta catalytic subunit	4158	-1	145.507	1.6521	-0.8909	47.611	0.4101	0.4231	100.858	33.0014	0.00386227	1	0.998458	0.154709
Q92743	HTRA1	Serine protease HTRA1	1172	-1	1.36328	0.31262	0.17444	1.98126	0.30133	0.06396	0.944954	1.3733	0.690971	1	-0.61339	0.200273
Q96RU2-2	USP28	Ubiquitin carboxyl-terminal hydrolase 28	4366	12.4068	8.80031	0.77286	0.31383	1.58958	0.11182	0.01143	6.09991	1.10181	0.880868	3	0.972661	0.114367
Q8WWY3	PRPF31	U4/U6 small nuclear ribonucleoprotein Prp31	4293	21.948	18.3105	0.532145	0.352875	2.11496	0.013305	0.009661	12.6919	1.46598	4.05076	4	0.986364	0.0256125
P53999	SUB1	Activated RNA polymerase II transcriptional coactivator p15	5292	38.1386	23.7785	0.5396	0.34459	1.99226	0.01818	0.01896	16.482	1.38093	2.89597	4	0.983856	0.0423371
P56545	CTBP2	C-terminal-binding protein 2	5831	22.7782	18.0947	0.60946	0.3121	4.29227	0.0553	0.05063	12.5423	2.97517	5.38323	3	0.986629	0.0312197
Q5RI15	COX20	Cytochrome c oxidase protein 20 homolog	728	-1	19.0676	0.46574	0.44403	6.7187	0.04842	0.05244	13.2166	4.65705	1.18729	3	0.93834	0.0738975
Q6IQ22	RAB12	Ras-related protein Rab-12	2372	22.3394	30.0283	0.58533	0.31008	9.92109	0.0366	0.04671	20.814	6.87678	4.52101	4	0.791904	0.0970339
Q9NVJ2	ARL8B	ADP-ribosylation factor-like protein 8B	5969	44.6984	32.8175	0.60969	0.29553	3.72827	0.01654	0.02115	22.7474	2.58424	0.576901	3	0.980218	0.0546992
Q8WXF7-2	ATL1	Atlastin-1	2503	44.7458	19.7008	0.58758	0.36697	3.90902	0.03339	0.02433	13.6556	2.70953	0.61841	3	0.910747	0.106163
Q9UNM6	PSMD13	26S proteasome non-ATPase regulatory subunit 13	3562	-1	16.2836	0.38559	0.5422	2.27096	0.02793	0.01607	11.2869	1.57411	3.82056	4	0.960915	0.0296021
Q9NYP3	DONSON	Protein downstream neighbor of Son	3563	4.93891	-1	-1	-1	-1	-1	-1	-1	-1	-1	-1	-1	-1
Q8TAG9	EXOC6	Exocyst complex component 6	1780	22.5391	9.46381	0.552711	0.410557	0.767097	0.02803	0.002304	6.55981	0.531711	0.200641	3	0.990018	0.0517301
Q8IX18-3	DHX40	Probable ATP-dependent RNA helicase DHX40	6100	-1	3.61638	1.14875	0.24996	0.7653	0.27459	0.02487	2.50668	0.530466	1.09923	2	0.526165	0.17686
Q8N5C6	SRBD1	S1 RNA-binding domain-containing protein 1	6369	21.8845	26.7823	0.61007	0.26051	7.44789	0.03523	0.04225	18.5641	5.16248	11.248	3	0.95841	0.0321844
Q8IV08	PLD3	Phospholipase D3	2112	11.3984	17.4076	0.75757	0.14949	2.36371	0.0357	0.03406	12.066	1.6384	11.2156	3	0.98304	0.0404269
Q14703	MBTPS1	Membrane-bound transcription factor site-1 protease	2439	-1	234.2	0.1	0.1764	118800	42.17	42.54	162.335	82345.9	1.05126	1	-1.64946	0.338223
Q16222-3	UAP1	UDP-N-acetylgalactosamine pyrophosphorylase	2765	18.4865	13.8298	0.77724	0.25405	0.80981	0.02275	0.01105	9.58607	0.561318	1.44359	4	0.983264	0.0862687
Q96E29-3	MTERF3	Transcription termination factor 3, mitochondrial	3896	9.22966	6.19762	0.78182	0.26202	0.67848	0.0265	0.01652	4.29586	0.470286	0.889102	4	0.975664	0.0710262
Q86X52	CHSY1	Chondroitin sulfate synthase 1	1242	9.38686	3.9902	0.9353	0.3742	0.9734	0.2569	0.0272	2.7658	0.674709	0.986715	3	0.918575	0.100212
Q8NBJ5	COLGALT1	Procollagen galactosyltransferase 1	2697	51.7037	33.072	0.5967	0.37304	3.16306	0.01843	0.01963	22.9238	2.19247	2.05698	4	0.996303	0.0198962
Q6P9H4	CNKSR3	Connector enhancer of kinase suppressor of ras 3	3897	5.16667	-1	-1	-1	-1	-1	-1	-1	-1	-1	-1	-1	0.13
Q6AI12	ANKRD40	Ankyrin repeat domain-containing protein 40	5698	9.12878	28.2506	0.7388	0.1307	16.2322	0.1217	0.1441	19.5818	11.2513	5.73578	3	0.875551	0.0639479
P37088	SCNN1A	N/A	1840	-1	6.04313	0.15884	0.31263	35.1193	0.45551	0.08378	4.18878	24.3429	1.85745	2	-0.213105	0.168359
Q96F46-2	IL17RA	Interleukin-17 receptor A	7711	4.43927	1.19592	2.97688	0.29473	3.37258	21.0295	0.03193	0.828949	2.33769	5.40553	3	0.608204	0.0769199
Q9NY97-2	B3GNT2	UDP-GlcNAc:betaGal beta-1,3-N-acetylglucosaminyltransferase 2	5490	1.81796	5.21805	0.70895	0.15278	4.47778	0.39421	0.04304	3.61688	3.10376	2.06249	3	0.128646	0.164519
Q7Z3D4	LYSMD3	LysM and putative peptidoglycan-binding domain-containing protein 3	7355	22.8027	48.8659	0.6264	0.1582	75.9313	0.4541	0.5192	33.8713	52.6316	1.41663	2	0.862182	0.112761
Q96HE9	PRR11	Proline-rich protein 11	7358	2.53992	-1	-1	-1	-1	-1	-1	-1	-1	-1	-1	-1	0.148744
Q5TZA2	NULL	Rootletin	273	45.696	19.8752	0.5924	0.37127	5.43254	0.05693	0.05841	13.7764	3.76555	7.7017	3	0.989289	0.0389701
P12532	NULL	Creatine kinase U-type, mitochondrial	8226	-1	13.2275	0.44497	0.51546	1.51738	0.0249	0.01249	9.16862	1.05177	0.495221	4	0.985415	0.0670213
Q17RN3	FAM98C	Protein FAM98C	6575	63.4839	58.7746	0.7616	0.2166	40.3612	0.2218	0.2642	40.7394	27.9763	1.67873	3	0.951993	0.0999091
P53667-4	NULL	LIM domain kinase 1	8230	4.0024	-1	-1	-1	-1	-1	-1	-1	-1	-1	-1	-1	0.120493
Q7Z388	DPY19L4	Probable C-mannosyltransferase DPY19L4	1515	22.3349	17.2186	0.48043	0.31659	1.8249	0.03895	0.01218	11.935	1.26492	0.0109613	1	0.993674	0.100972
Q5HYA8-3	TMEM67	Meckelin	8231	11.8326	-1	-1	-1	-1	-1	-1	-1	-1	-1	-1	-1	0.073
Q13619	CUL4A	Cullin-4A	5768	22.5755	18.2837	0.54563	0.34143	1.94288	0.02633	0.0145	12.6733	1.3467	1.20786	4	0.994391	0.0481649
Q9Y5Z9-2	UBIAD1	UbiA prenyltransferase domain-containing protein 1	858	-1	21.3379	0.4609	0.3957	3.7531	0.0312	0.0188	14.7903	2.60145	0.253506	2	0.985775	0.0548416
P58546	MTPN	Myotrophin	6918	63.5294	13.6294	0.53552	0.4984	2.46239	0.02387	0.02347	9.44719	1.7068	1.31274	4	0.950759	0.0742727
Q9Y484	WDR45	WD repeat domain phosphoinositide-interacting protein 4	8147	8.87034	8.56078	0.83205	0.20104	0.97645	0.01614	0.01577	5.93388	0.676824	0.760998	3	0.989583	0.0554001
P49023	PXN	Paxillin	6505	20.0973	13.3071	0.684138	0.341089	0.843114	0.016526	0.007548	9.22379	0.584402	0.633016	4	0.997075	0.0397151
Q8IVT5	KSR1	Kinase suppressor of Ras 1	335	-1	6.07004	0.64965	0.41094	2.35405	0.15502	0.03908	4.20743	1.6317	1.03275	4	0.575559	0.233821
Q5HYI7	MTX3	Metaxin-3	7567	53.0769	65.4658	0.8061	0.2183	67.1628	0.4143	0.4445	45.3774	46.5537	2.49915	3	0.892165	0.0817466
Q9Y4C4	MFHAS1	Malignant fibrous histiocytoma-amplified sequence 1	6167	-1	13.3531	0.57782	0.33922	5.66767	0.1034	0.02733	9.25565	3.92853	0.582729	2	0.899186	0.122502
Q9NRY5	FAM114A2	Protein FAM114A2	1911	46.3784	26.7883	0.540053	0.372163	1.87722	0.008885	0.011185	18.5683	1.30119	0.753182	4	0.977901	0.057504
O60487	MPZL2	Myelin protein zero-like protein 2	6239	4.51685	2.56126	1.25719	0.121785	0.355397	0.220595	0.005002	1.77533	0.246342	0.378176	3	0.973727	0.059656
P49006	MARCKSL1	MARCKS-related protein	7995	25.0042	17.75	0.65567	0.35353	5.97928	0.03904	0.04455	12.3034	4.14452	1.76295	4	0.854627	0.131576
O75874	IDH1	Isocitrate dehydrogenase [NADP] cytoplasmic	4508	-1	18.5785	0.386741	0.528881	1.38918	0.015755	0.007784	12.8777	0.962903	1.27911	4	0.988048	0.0374643
P43246	MSH2	DNA mismatch repair protein Msh2	3162	-1	13.7097	0.37955	0.54134	2.30817	0.02689	0.02405	9.50281	1.5999	4.38242	4	0.964103	0.0312821
Q5VWG9	TAF3	Transcription initiation factor TFIID subunit 3	7139	-1	12.8409	0.46098	0.48534	12.286	0.09172	0.14168	8.90065	8.51599	4.79545	3	-0.719835	0.347253
Q6UX71	PLXDC2	Plexin domain-containing protein 2	6033	8.77612	10.3877	0.742057	0.121887	0.607869	0.029727	0.007567	7.2002	0.421343	0.826171	3	0.985091	0.0672892
O14640-2	DVL1	Segment polarity protein dishevelled homolog DVL-1	403	18.089	11.8968	0.71392	0.33835	2.35615	0.05924	0.02481	8.24621	1.63316	1.09949	3	0.966957	0.0625913
P21860-4	ERBB3	Receptor tyrosine-protein kinase erbB-3	7140	-1	-1	-1	-1	-1	-1	-1	-1	-1	-1	-1	-1	4.16565
Q15643	TRIP11	Thyroid receptor-interacting protein 11	3030	18.6585	19.883	0.57079	0.27692	2.74161	0.04339	0.01516	13.7819	1.90034	24.0419	4	0.963392	0.0351812
Q9Y3E1	HDGFRP3	N/A	2304	-1	0	0	0	0	0	0	-1	-1	0	4	0	0.497585
Q14145	KEAP1	Kelch-like ECH-associated protein 1	7423	11.9074	8.90074	0.56528	0.36574	1.11182	0.03868	0.01591	6.16952	0.770655	0.285198	3	0.982732	0.0905851
Q969Q5	RAB24	Ras-related protein Rab-24	7850	31.4043	22.3219	0.69447	0.3195	3.62114	0.04376	0.03631	15.4723	2.50998	0.367011	3	0.930379	0.126232
Q96BJ8	ELMO3	Engulfment and cell motility protein 3	5167	30.2651	26.3431	0.61852	0.32195	3.63815	0.01681	0.02014	18.2597	2.52177	1.85387	4	0.988973	0.0510714
Q9HC35	NULL	Echinoderm microtubule-associated protein-like 4	531	66.3396	38.7232	0.55788	0.39193	25.4391	0.09152	0.12084	26.8409	17.633	29.7841	4	0.926359	0.0248912
Q9BTW9	NULL	N/A	659	-1	13.7529	0.422546	0.567919	2.2124	0.026786	0.005863	9.5328	1.53352	4.40791	4	0.982381	0.0344466
Q99598	TSNAX	Translin-associated protein X	2963	39.8212	26.5102	0.52258	0.36617	7.60271	0.0346	0.03603	18.3755	5.2698	4.99244	4	0.96597	0.0429052
Q92870	APBB2	N/A	3831	9.93472	8.92376	0.648895	0.281581	0.705193	0.022404	0.006728	6.18548	0.488803	0.286509	4	0.996945	0.0616024
Q13017-2	NULL	Rho GTPase-activating protein 5	1113	18.1269	17.1514	0.67215	0.231352	0.928212	0.017888	0.009066	11.8884	0.643388	0.617831	3	0.993088	0.0423556
Q9P2S5	WRAP73	WD repeat-containing protein WRAP73	2175	-1	91.153	1.812	-1	2209.71	32.521	32.867	63.1824	1531.65	2.25382	3	-1.0308	3.48945
Q6ZSR9	NULL	Uncharacterized protein FLJ45252	4966	58.2621	21.0392	0.57026	0.42677	2.14901	0.02557	0.01722	14.5833	1.48958	1.26161	3	0.696083	0.0997839
P98160	HSPG2	Basement membrane-specific heparan sulfate proteoglycan core protein	1980	1.48329	3.05619	0.1	0.382	74.2313	2.45204	0.02685	2.11839	51.4532	3.81505	2	-0.223548	0.152348
O95479	H6PD	GDH/6PGL endoplasmic bifunctional protein	3095	35.493	31.0853	0.6389	0.28433	5.47342	0.03983	0.04455	21.5467	3.79389	0.502898	3	0.98433	0.0640781
O95759	TBC1D8	TBC1 domain family member 8	3294	9.66667	11.2853	0.56968	0.20191	1.73401	0.02891	0.02217	7.8224	1.20192	1.18516	3	0.951647	0.0613922
Q9NWM8	FKBP14	Peptidyl-prolyl cis-trans isomerase FKBP14	5564	22.6093	11.6718	0.72249	0.42024	2.72589	0.06885	0.0174	8.09029	1.88944	2.89397	3	0.984445	0.0439792
Q10469	MGAT2	Alpha-1,6-mannosyl-glycoprotein 2-beta-N-acetylglucosaminyltransferase	7285	21.3	15.1873	0.7143	0.27646	1.04057	0.01777	0.01254	10.527	0.721268	0.682275	3	0.998188	0.0428466
Q7L8J4	SH3BP5L	SH3 domain-binding protein 5-like	4091	14.874	15.8099	0.63397	0.28599	3.25151	0.03094	0.03465	10.9586	2.25377	2.17212	3	0.977945	0.0518941
P61421	ATP6V0D1	V-type proton ATPase subunit d 1	5035	42.0845	12.3397	0.51624	0.45881	1.86477	0.01867	0.02147	8.55324	1.29256	3.35477	4	0.987178	0.069603
Q16186	ADRM1	Proteasomal ubiquitin receptor ADRM1	5354	-1	5.49816	0.76044	0.55493	1.59962	0.1576	0.01587	3.81103	1.10877	0.132111	2	0.954997	0.145666
Q6IQ23	PLEKHA7	Pleckstrin homology domain-containing family A member 7	2044	11.5031	17.2927	0.68766	0.19124	1.9687	0.04705	0.01254	11.9864	1.3646	4.91491	3	0.959338	0.0382666
O95782-2	AP2A1	AP-2 complex subunit alpha-1	3364	48.4752	19.0198	0.49835	0.43454	2.046	0.01337	0.01201	13.1835	1.41818	1.73859	4	0.99663	0.0243604
Q16678	CYP1B1	Cytochrome P450 1B1	2828	2.71914	1.20224	2.92314	0.37902	0.21203	0.97507	0.02439	0.833329	0.146968	0.812708	4	0.932628	0.325863
Q13158	FADD	FAS-associated death domain protein	7210	11.2156	12.0792	0.79043	0.19082	0.96561	0.03682	0.01254	8.37266	0.66931	5.66738	4	0.994059	0.0309077
Q86T24	ZBTB33	Transcriptional regulator Kaiso	7779	4.98939	3.68574	0.6155	0.24974	1.25066	0.06723	0.01998	2.55476	0.866891	12.6935	4	0.927976	0.0582482
P09417	QDPR	Dihydropteridine reductase	17	-1	37.44	0.37829	0.5542	5.53035	0.01732	0.02196	25.9514	3.83335	0.242397	4	0.991146	0.0495465
Q8NFG4	FLCN	Folliculin	4025	-1	30.6159	0.4516	0.424	28.0283	0.1294	0.1578	21.2213	19.4277	0.297636	2	0.917738	0.159167
O95571	ETHE1	Persulfide dioxygenase ETHE1, mitochondrial	6648	50.2857	36.5449	0.48604	0.3529	8.34958	0.03814	0.04619	25.331	5.78749	0.391776	4	0.985515	0.0684763
Q14517	FAT1	Protocadherin Fat 1	1642	1.74462	265.1	0.1	0.1894	67390	22.31	22.36	183.753	46711.2	13.294	3	-0.242647	0.0896484
P60953	CDC42	Cell division control protein 42 homolog	5104	31.7887	16.7337	0.618557	0.324266	1.66057	0.012639	0.009371	11.5989	1.15102	0.645709	3	0.991903	0.0387105
Q86U90	YRDC	YrdC domain-containing protein, mitochondrial	922	6.17363	6.25019	0.73973	0.21587	1.45037	0.10457	0.02915	4.3323	1.00532	11.6492	4	0.936163	0.0580492
P78346	RPP30	Ribonuclease P protein subunit p30	4767	-1	11.663	0.23327	0.65969	4.00472	0.03239	0.02253	8.0842	2.77586	1.90913	4	0.901178	0.052643
Q8N5M4	TTC9C	Tetratricopeptide repeat protein 9C	2570	48.605	34.4214	0.7874	0.2862	17.7785	0.144	0.1589	23.8591	12.3231	10.5686	3	0.934022	0.0923354
Q9H115	NAPB	Beta-soluble NSF attachment protein	6649	-1	-1	-1	-1	-1	-1	-1	-1	-1	-1	-1	-1	0.121
Q8TB22-3	SPATA20	Spermatogenesis-associated protein 20	8071	-1	12.8087	0.56302	0.52448	4.32171	0.07012	0.03482	8.87828	2.99558	1.38442	3	0.924756	0.106905
P41223	BUD31	Protein BUD31 homolog	3959	-1	14.2416	1.15556	0.197826	1.51525	0.136698	0.007552	9.87152	1.05029	0.0432492	1	0.955653	0.568216
P55010	EIF5	Eukaryotic translation initiation factor 5	3428	39.1429	21.5456	0.48513	0.37517	5.99829	0.04301	0.03592	14.9343	4.1577	4.9599	3	0.961923	0.028519
Q96BQ5	CCDC127	Coiled-coil domain-containing protein 127	4698	-1	9.1142	0.56132	0.53529	5.91235	0.22889	0.03122	6.31748	4.09813	5.2575	3	0.916645	0.0748766
Q9UPP5-2	KIAA1107	Uncharacterized protein KIAA1107	7500	11.7349	7.038	1.61385	0.24172	4.29852	1.54666	0.04376	4.87837	2.97951	0.237397	1	0.564084	0.173484
Q8WU76	SCFD2	Sec1 family domain-containing protein 2	3633	-1	22.1291	0.43362	0.52194	3.55383	0.01707	0.01419	15.3387	2.46333	0.542547	3	0.990659	0.0573919
O75460	NULL	Serine/threonine-protein kinase/endoribonuclease IRE1	6441	-1	5.60302	0.80796	0.29294	1.26285	0.12553	0.02267	3.88372	0.875341	0.469042	2	0.973619	0.0778447
Q9UQR1	ZNF148	Zinc finger protein 148	1453	12.2424	9.99843	0.62737	0.30803	0.64635	0.03165	0.01324	6.93038	0.448016	1.1243	3	0.989	0.0350119
Q8IVM0-2	CCDC50	Coiled-coil domain-containing protein 50	796	10.3474	10.923	0.806251	0.19255	0.684184	0.023892	0.002326	7.57122	0.47424	0.807738	4	0.996314	0.0481234
P11216	PYGB	Glycogen phosphorylase, muscle form	4233	-1	26.0297	0.42843	0.60206	3.43557	0.02853	0.01687	18.0424	2.38136	6.42613	4	0.976618	0.031722
Q9UBF8-2	PI4KB	Phosphatidylinositol 4-kinase beta	6778	17.049	13.0037	0.71893	0.28658	1.11753	0.02592	0.01597	9.01348	0.774613	0.815519	4	0.982072	0.0772713
P15924	DSP	Desmoplakin	1713	11.4497	10.6535	0.63402	0.22591	0.63453	0.01486	0.00854	7.38445	0.439823	0.950327	4	0.998231	0.030178
Q6P4I2	WDR73	WD repeat-containing protein 73	9017	10.4111	-1	-1	-1	-1	-1	-1	-1	-1	-1	-1	-1	0.160868
Q96RD7	PANX1	Pannexin-1	6855	26.1583	14.2642	0.67842	0.35114	1.84161	0.03652	0.01654	9.88721	1.27651	0.355764	4	0.686637	0.283209
O15357	INPPL1	Phosphatidylinositol 3,4,5-trisphosphate 5-phosphatase 2	83	26.7692	17.9656	0.59704	0.34248	0.8798	0.01404	0.01022	12.4528	0.609831	0.102014	3	0.998623	0.0569854
O95503	CBX6	Chromobox protein homolog 6	9116	-1	-1	-1	-1	-1	-1	-1	-1	-1	-1	-1	-1	0.344944
Q9HAU5	NULL	Regulator of nonsense transcripts 2	2241	56.1356	24.268	0.50075	0.4252	2.6428	0.02025	0.0127	16.8213	1.83185	2.45761	4	0.983425	0.0426296
Q9GZZ1	NAA50	N-alpha-acetyltransferase 50	5637	20.0971	10.3364	0.59191	0.351761	0.5713	0.008307	0.007181	7.16464	0.395995	0.472219	4	0.998117	0.0351426
Q12792	NULL	Twinfilin-1	5426	37.4266	14.7568	0.490166	0.427032	0.454508	0.002944	0.002729	10.2286	0.315041	0.199246	4	0.996822	0.0596693
Q9H4A4	RNPEP	Aminopeptidase B	1579	-1	28.8715	0.43878	0.52052	7.67899	0.03142	0.0389	20.0122	5.32267	12.0612	4	0.952985	0.0360575
P45954	ACADSB	Short/branched chain specific acyl-CoA dehydrogenase, mitochondrial	4434	-1	27.2313	0.33335	0.56074	4.1942	0.01485	0.01605	18.8753	2.9072	0.44815	4	0.99273	0.0484223
P15311	EZR	Ezrin	3495	45.8182	22.4433	0.531004	0.397177	2.31289	0.019805	0.009261	15.5565	1.60317	1.66375	4	0.941883	0.053639
Q8IUC4	RHPN2	Rhophilin-2	463	5.02778	3.67533	0.50488	0.34782	0.60545	0.05248	0.01575	2.54754	0.419666	0.571341	3	0.939743	0.071532
Q92900	UPF1	N/A	1308	24.6562	18.7824	0.680415	0.313903	0.675338	0.008638	0.008716	13.0189	0.468109	0.851127	3	0.998336	0.0267519
Q9H7E9	C8orf33	N/A	210	18.9417	11.9286	0.7161	0.3223	1.2646	0.0731	0.0131	8.26828	0.876554	2.8924	3	0.991236	0.0461068
Q96B49	TOMM6	Mitochondrial import receptor subunit TOM6 homolog	4435	35.3208	-1	-1	-1	-1	-1	-1	-1	-1	-1	-1	-1	-1
O75582	RPS6KA5	Ribosomal protein S6 kinase alpha-5	5896	-1	22.109	0.56136	0.3225	9.20268	0.08611	0.08076	15.3248	6.37881	2.06656	3	0.922654	0.0789736
O75794	CDC123	Cell division cycle protein 123 homolog	5230	3.79018	2.31912	1.07145	0.2783	4.3724	2.91906	0.04903	1.60749	3.03072	18.3132	3	0.739484	0.0607988
Q07889	SOS1	Son of sevenless homolog 1	4898	23.1467	21.4319	0.44443	0.36714	10.6572	0.04434	0.05485	14.8555	7.38699	1.97876	3	0.945408	0.0563693
Q9BRR8	GPATCH1	G patch domain-containing protein 1	596	47.2	13.4729	0.51664	0.45579	1.95259	0.02664	0.01414	9.33871	1.35343	0.742562	3	0.703792	0.111454
Q9NP81	SARS2	Serine--tRNA ligase, mitochondrial	984	-1	22.946	0.31329	0.59944	4.47283	0.01314	0.01696	15.905	3.10033	0.522989	4	0.983972	0.046107
P62633-8	NULL	N/A	5232	-1	-1	-1	-1	-1	-1	-1	-1	-1	-1	-1	-1	-1
P32189-1	GK	Glycerol kinase	4833	30.0792	14.4466	0.79208	0.33808	2.52937	0.07197	0.02123	10.0136	1.75323	1.28515	2	0.992737	0.0752675
Q9NWL6	ASNSD1	Asparagine synthetase domain-containing protein 1	6713	-1	240.161	1.573	-1	2411.11	13.092	13.215	166.467	1671.25	2.00758	3	0.49965	0.221062
Q9NVF7	FBXO28	F-box only protein 28	2634	2.82467	3.08682	0.70429	0.15299	2.02529	0.45021	0.01289	2.13962	1.40382	4.77053	3	0.963918	0.0364532
Q6DD87	ZNF787	Zinc finger protein 787	7931	33.6279	6.66419	0.3525	0.44367	6.9538	0.29346	0.06276	4.61926	4.82001	5.58264	3	0.143733	0.165362
Q8NDA8	NULL	Maestro heat-like repeat-containing protein family member 1	147	19.7778	14.9295	0.5969	0.3218	1.79781	0.04716	0.01784	10.3483	1.24615	1.37309	3	0.990524	0.0570818
Q8NEU8	APPL2	DCC-interacting protein 13-beta	3763	21.5255	18.6604	0.66141	0.337	7.02859	0.03807	0.05457	12.9344	4.87185	1.56536	3	0.449665	0.183126
Q3MHD2	LSM12	Protein LSM12 homolog	729	45.76	22.5029	0.4432	0.47854	10.0081	0.05504	0.0351	15.5978	6.93707	1.56778	3	0.607259	0.122304
Q96LB3	IFT74	Intraflagellar transport protein 74 homolog	5293	8.57534	4.36546	0.677604	0.384846	0.287354	0.018945	0.007578	3.0259	0.199179	0.64308	4	0.968918	0.0695937
P56537	NULL	Eukaryotic translation initiation factor 6	4295	40.9565	18.2304	0.55664	0.43972	2.446	0.02676	0.01651	12.6363	1.69544	4.6458	4	0.995827	0.0278619
P57729	RAB38	Ras-related protein Rab-38	4570	16.4348	13.112	0.589606	0.32019	1.36821	0.022958	0.009734	9.08854	0.948372	0.494911	3	0.993218	0.0396548
O60941	NULL	Dystrobrevin beta	4159	44	28.3501	0.53417	0.38477	4.67604	0.04555	0.04852	19.6508	3.24118	1.08034	3	0.978878	0.0612781
P53621	COPA	Coatomer subunit alpha	4368	56.2286	28.8687	0.51021	0.40888	4.87644	0.02398	0.03024	20.0103	3.38009	5.55093	4	0.995088	0.0300238
Q53F39	NULL	Metallophosphoesterase 1	3698	-1	227	0.1	0.6385	145700	58.74	58.86	157.344	100992	0.951499	1	-0.295778	0.653372
Q8TEX9	IPO4	Importin-4	2440	-1	18.7832	0.37137	0.51117	3.01545	0.02081	0.01692	13.0195	2.09015	1.88443	4	0.98403	0.0272659
P41229-2	KDM5C	Lysine-specific demethylase 5C	1374	5.84545	4.6309	0.66678	0.2146	1.26808	0.16078	0.01401	3.2099	0.878966	9.04301	3	0.97839	0.047341
O43156	TTI1	TELO2-interacting protein 1 homolog	2504	-1	10.9866	0.64667	0.44181	1.91332	0.03773	0.0274	7.61535	1.32621	0.472437	3	-0.330986	0.429499
Q9BX10	NULL	N/A	2505	-1	-1	-1	-1	-1	-1	-1	-1	-1	-1	-1	-1	0.87777
Q01518	CAP1	Adenylyl cyclase-associated protein 1	1243	64.292	21.9859	0.45641	0.45407	2.92454	0.02004	0.01789	15.2395	2.02714	8.29717	4	0.985217	0.0210306
P46459	NSF	Vesicle-fusing ATPase	1781	-1	18.0194	0.504995	0.481829	1.5259	0.020428	0.007516	12.4901	1.05767	1.23977	4	0.992273	0.051091
Q9NZU0	FLRT3	Leucine-rich repeat transmembrane protein FLRT3	6101	9.40458	6.37972	0.73508	0.33901	2.77811	0.25765	0.04457	4.42208	1.92564	0.888826	3	0.90292	0.139129
O75368	SH3BGRL	SH3 domain-binding glutamic acid-rich-like protein	7359	36.5854	13.2177	0.509745	0.416501	0.92621	0.022365	0.002944	9.16182	0.642	1.80686	4	0.957864	0.126677
P48637	GSS	Glutathione synthetase	2767	-1	21.8967	0.48951	0.5282	3.45892	0.0173	0.02249	15.1777	2.39754	1.21083	4	0.979245	0.060925
Q9BT17	MTG1	Mitochondrial ribosome-associated GTPase 1	5491	16.2824	8.12992	0.52175	0.39537	2.25458	0.11561	0.01794	5.63523	1.56276	5.31294	3	0.936046	0.0387341
P30414	NKTR	NK-tumor recognition protein	2113	36.8372	23.1623	0.63623	0.29802	2.68024	0.01981	0.02251	16.0548	1.8578	8.083	4	0.958567	0.031053
Q6QNY0	BLOC1S3	Biogenesis of lysosome-related organelles complex 1 subunit 3	5970	71.6735	29.5672	0.44703	0.4944	7.61719	0.03463	0.04389	20.4944	5.27983	0.165204	3	0.991107	0.0774554
Q09666	AHNAK	Neuroblast differentiation-associated protein AHNAK	1173	35.907	22.7685	0.585284	0.344891	1.03088	0.009174	0.009417	15.7819	0.714554	0.378217	4	0.999104	0.0251708
Q9BZR9	TRIM8	Probable E3 ubiquitin-protein ligase TRIM8	8148	-1	33.0853	0.28776	0.09632	101.238	0.28947	0.35842	22.933	70.1727	4.59241	3	-0.412576	0.200736
Q15717	ELAVL1	ELAV-like protein 1	2892	50.3529	17.8967	0.511809	0.443205	0.635898	0.006974	0.007256	12.405	0.440771	0.439758	4	0.979966	0.0493312
O15127	SCAMP2	Secretory carrier-associated membrane protein 2	859	41.4118	21.8898	0.55865	0.37975	1.56188	0.01185	0.01173	15.1729	1.08261	2.81473	4	0.995799	0.0160802
Q8IY26	PPAPDC2	Presqualene diphosphate phosphatase	7713	17.809	17.4813	0.57319	0.36421	5.56002	0.06529	0.05921	12.1171	3.85391	2.66082	4	0.258651	0.195641
P23677	ITPKA	Inositol-trisphosphate 3-kinase A	6370	18.8269	19.4151	0.94048	0.26128	8.53451	0.05945	0.08655	13.4575	5.91567	3.2338	3	0.800579	0.125721
Q7L3B6	CDC37L1	Hsp90 co-chaperone Cdc37-like 1	1516	28.1089	26.6124	0.60821	0.30249	5.46326	0.04557	0.05628	18.4463	3.78684	1.23115	3	0.977164	0.0513988
P07199	CENPB	Major centromere autoantigen B	6577	35.3684	23.7872	0.542481	0.33066	1.55415	0.004623	0.009967	16.488	1.07725	0.331857	3	0.995971	0.0361225
P61201	COPS2	COP9 signalosome complex subunit 2	2699	-1	29.1051	0.34109	0.54976	7.7393	0.02912	0.03371	20.1741	5.36447	2.15296	3	0.913435	0.0305478
Q7Z3D6	NULL	N/A	3898	-1	33.6892	0.4125	0.57658	8.26509	0.02746	0.03063	23.3516	5.72892	0.133867	3	0.972897	0.136283
P20340-2	RAB6A	Ras-related protein Rab-6A	6240	33.5593	20.219	0.58571	0.35131	1.87948	0.02226	0.02124	14.0147	1.30276	3.14827	4	0.996035	0.0212905
P14735	IDE	Insulin-degrading enzyme	1841	-1	14.8375	0.465885	0.518723	1.33535	0.009709	0.011676	10.2845	0.925597	0.86543	4	0.996237	0.0297129
Q9H6W3	NO66	Bifunctional lysine-specific demethylase and histidyl-hydroxylase NO66	3564	-1	21.9403	0.39932	0.51428	4.23572	0.0237	0.02556	15.2079	2.93598	0.902504	3	0.983439	0.0497862
Q9H8S9	MOB1A	MOB kinase activator 1A	7141	10.5763	6.34543	0.863268	0.299751	0.683821	0.076206	0.007629	4.39832	0.473989	7.02492	4	0.967481	0.0545998
Q92485	SMPDL3B	Acid sphingomyelinase-like phosphodiesterase 3b	2305	23.0977	20.7021	0.57817	0.32899	3.95073	0.02334	0.02183	14.3496	2.73844	1.55984	4	0.973483	0.0575351
P18621	RPL17	N/A	7427	-1	24.509	0.31004	0.5224	10.4434	0.03098	0.02704	16.9883	7.23885	5.56912	4	0.943123	0.0355186
O75414	NME6	Nucleoside diphosphate kinase 6	5168	49.9296	47.403	0.53416	0.31406	11.9307	0.04893	0.06032	32.8573	8.26972	1.32698	3	0.991012	0.0368759
Q15942	ZYX	Zyxin	7569	33.28	16.2257	0.53031	0.3839	1.77207	0.01954	0.01728	11.2468	1.22831	2.38702	4	0.991714	0.0318232
P27448-4	MARK3	MAP/microtubule affinity-regulating kinase 3	7851	17.8444	13.6338	0.75535	0.24202	1.48141	0.03121	0.01946	9.45024	1.02684	1.43608	3	0.99143	0.0466315
Q9NWX6	THG1L	Probable tRNA(His) guanylyltransferase	6506	54.3941	23.1844	0.47808	0.42732	14.0229	0.12716	0.08429	16.0702	9.71992	3.36183	3	0.2544	0.173177
Q9H6B4	CLMP	CXADR-like membrane protein	1912	5.47706	6.78586	0.77507	0.1131	1.40135	0.07167	0.01306	4.7036	0.971342	2.38494	3	0.95385	0.0440662
O60524-4	NULL	Nuclear export mediator factor NEMF	336	23.8961	16.6999	0.5846	0.34609	2.95075	0.04339	0.02126	11.5755	2.0453	8.46452	4	0.552773	0.147452
Q2NKX8	ERCC6L	DNA excision repair protein ERCC-6-like	275	22.9958	39.248	0.40032	0.32139	33.2671	0.08751	0.11921	27.2047	23.059	1.12237	3	0.837549	0.097337
O14818	PSMA7	Proteasome subunit alpha type-7	2964	-1	20.8841	0.341475	0.569113	2.08546	0.011032	0.007563	14.4757	1.44553	0.956891	4	0.904181	0.0567803
P26038	MSN	Moesin	3163	70.983	18.7306	0.45195	0.50679	1.64991	0.01166	0.01302	12.9831	1.14363	1.09475	4	0.996827	0.0237908
Q96Q11-2	TRNT1	CCA tRNA nucleotidyltransferase 1, mitochondrial	4509	-1	21.5836	0.43567	0.45864	3.85857	0.02973	0.03077	14.9606	2.67456	3.49899	4	0.989192	0.0512905
Q9BU89	NULL	Deoxyhypusine hydroxylase	2176	27.6414	14.6671	0.536073	0.396152	2.59195	0.031547	0.004649	10.1664	1.79661	1.07717	3	0.982859	0.0589025
Q8WUY8	NAT14	N-acetyltransferase 14	4968	71.139	39.7153	0.50063	0.39205	21.2932	0.07488	0.0976	27.5286	14.7593	1.78932	3	0.377212	0.409082
P68032	ACTC1	Actin, cytoplasmic 2	6034	-1	22.2379	0.49433	0.53838	2.53576	0.02186	0.02096	15.4142	1.75765	1.64676	4	0.985544	0.0381257
O14925	TIMM23	Mitochondrial import inner membrane translocase subunit Tim23	7996	27.7306	15.6324	0.501	0.40178	2.63257	0.03921	0.03156	10.8355	1.82476	2.91554	4	0.958025	0.0561198
Q9H2U2	NULL	Inorganic pyrophosphatase 2, mitochondrial	1981	-1	30.8297	0.4393	0.4731	6.75314	0.03373	0.03551	21.3695	4.68092	0.72682	4	0.970993	0.0718003
Q4G176	ACSF3	Acyl-CoA synthetase family member 3, mitochondrial	3031	68.9655	26.7163	0.50207	0.4479	2.14899	0.01052	0.01218	18.5183	1.48957	0.0614758	3	0.998559	0.0569473
Q92530	PSMF1	Proteasome inhibitor PI31 subunit	3295	21.5132	15.9483	0.55427	0.31743	3.51103	0.05005	0.01728	11.0545	2.43366	3.2884	3	0.966081	0.0749444
Q9P2R3	ANKFY1	N/A	404	28.2581	13.1172	0.564133	0.448757	0.759117	0.012241	0.008246	9.09214	0.52618	1.47158	3	0.995948	0.0184572
Q13033-2	STRN3	Striatin-3	3032	71.7273	-1	-1	-1	-1	-1	-1	-1	-1	-1	-1	-1	0.204772
P48507	GCLM	Glutamate--cysteine ligase regulatory subunit	6919	27.913	18.3803	0.61851	0.3535	1.52593	0.01973	0.01968	12.7402	1.05769	0.997005	4	0.992046	0.0401622
P62195	PSMC5	26S protease regulatory subunit 8	3096	-1	21.9845	0.31519	0.59063	5.64159	0.01803	0.02283	15.2385	3.91045	3.01194	4	0.976403	0.0223798
Q9Y5R8	TRAPPC1	Trafficking protein particle complex subunit 1	5565	29.0079	18.5946	0.5002	0.4238	2.5311	0.0187	0.0201	12.8888	1.75442	0.627208	3	0.993852	0.0347011
Q8NFI3	ENGASE	Cytosolic endo-beta-N-acetylglucosaminidase	5356	63.1304	181.363	1.0203	-0.2189	262.746	1.1626	1.1803	125.712	182.122	0.432553	3	0.875292	0.12308
Q9NQC1-2	JADE2	Protein Jade-2	6168	6.91781	9.72189	0.60587	0.15827	1.83962	0.04881	0.03365	6.7387	1.27513	1.6605	3	0.985872	0.0513598
Q9Y2V7	COG6	Conserved oligomeric Golgi complex subunit 6	660	36.7895	24.1974	0.64461	0.3449	1.66169	0.01929	0.01551	16.7724	1.1518	0.699067	3	0.997897	0.034938
Q00266	MAT1A	N/A	7211	62.5665	16.9925	0.43614	0.53053	5.73403	0.04892	0.05035	11.7783	3.97453	0.955208	3	0.912123	0.103784
P61081	UBE2M	NEDD8-conjugating enzyme Ubc12	5769	58.3385	15.534	0.57411	0.45681	2.47908	0.02808	0.01495	10.7673	1.71837	3.57584	3	0.977014	0.0324423
Q9UHY1	NRBP1	Nuclear receptor-binding protein	4768	7.62431	6.24595	0.716835	0.240473	0.400245	0.028035	0.006325	4.32936	0.277429	1.29011	4	0.998832	0.0357431
O14681	EI24	Etoposide-induced protein 2.4 homolog	5036	29.5034	14.7347	0.53435	0.50298	3.74112	0.0593	0.03251	10.2133	2.59315	0.600257	1	0.983657	0.0371113
P00519	ABL1	N/A	2373	-1	9.97365	1.57728	0.29781	3.28468	0.9517	0.04598	6.91321	2.27677	0.595019	1	-0.212686	0.291113
Q8TDG2	ACTRT1	Actin-related protein T1	8232	-1	16.625	0.33971	0.5621	14.9515	0.24104	0.04187	11.5236	10.3636	0.798913	1	0.867715	0.0497041
Q12766	HMGXB3	HMG domain-containing protein 3	5700	-1	5.1564	0.70671	0.42747	6.44249	0.85259	0.07134	3.57414	4.46559	6.56564	3	0.0420426	0.141357
Q6ZRP7	QSOX2	Sulfhydryl oxidase 2	2045	22.2944	17.2479	0.7645	0.29497	1.89012	0.04321	0.0193	11.9554	1.31013	2.7597	3	0.980417	0.0497393
Q93096	PTP4A1	Protein tyrosine phosphatase type IVA 1	4026	10.7027	17.391	0.35464	0.23937	8.87577	0.11978	0.01135	12.0545	6.15222	0.779173	2	0.773295	0.0723146
Q5TA31	RNF187	E3 ubiquitin-protein ligase RNF187	2046	1.78987	-1	-1	-1	-1	-1	-1	-1	-1	-1	-1	-1	0.122387
Q11206-7	ST3GAL4	CMP-N-acetylneuraminate-beta-galactosamide-alpha-2,3-sialyltransferase 4	8300	25.6866	0	0	0	0	0	0	-1	-1	0	2	0	0.387733
Q8IXW5	RPAP2	Putative RNA polymerase II subunit B1 CTD phosphatase RPAP2	1114	11.902	8.23071	0.733733	0.311543	0.640143	0.027368	0.007587	5.70509	0.443713	1.18099	3	0.95382	0.100133
P28070	PSMB4	Proteasome subunit beta type-4	2831	-1	33.5827	0.35107	0.56093	16.7314	0.06227	0.07357	23.2778	11.5973	2.67713	4	0.926119	0.0534643
Q9H269	VPS16	Vacuolar protein sorting-associated protein 16 homolog	3365	48	22.887	0.43091	0.44808	2.85835	0.01819	0.01987	15.8641	1.98126	1.86385	4	0.982672	0.0503005
Q9UID3	VPS51	Vacuolar protein sorting-associated protein 51 homolog	18	39.0667	44.9004	0.48338	0.30177	12.2061	0.0497	0.05493	31.1226	8.46063	4.59502	3	0.910449	0.0715903
Q9UBV8	PEF1	Peflin	8541	-1	26.7623	0.46399	0.5055	5.18157	0.01312	0.02118	18.5502	3.59159	0.951516	3	0.988593	0.0321325
Q68DQ2	NULL	Beta/gamma crystallin domain-containing protein 3	4093	11.3731	6.8507	0.728874	0.33966	1.25477	0.074516	0.002208	4.74854	0.86974	0.769125	3	0.982965	0.0621745
Q9H330-2	TMEM245	Transmembrane protein 245	3429	57.2308	17.5917	0.70448	0.456021	0.726372	0.015695	0.005535	12.1936	0.503483	0.0497011	2	0.94497	0.244538
Q9HD15	NULL	Steroid receptor RNA activator 1	8379	11.4103	9.62909	0.71034	0.31784	1.78094	0.07618	0.0189	6.67438	1.23445	3.96933	4	0.980254	0.0559247
Q08554-2	DSC1	Desmocollin-1	8543	-1	-1	-1	-1	-1	-1	-1	-1	-1	-1	-1	-1	0.011
Q99675	CGRRF1	Cell growth regulator with RING finger domain protein 1	8544	-1	-1	-1	-1	-1	-1	-1	-1	-1	-1	-1	-1	-1
P07737	PFN1	Profilin-1	5105	-1	20.2694	0.363497	0.542721	1.19685	0.01112	0.005716	14.0497	0.829592	1.77408	4	0.994313	0.0206225
Q8N3J5	NULL	Protein phosphatase 1K, mitochondrial	9223	3.75941	2.23401	0.9058	0.27299	0.93908	0.27171	0.06585	1.5485	0.650921	8.78843	4	0.481028	0.131274
Q96FZ7	CHMP6	Charged multivesicular body protein 6	8650	58.2222	20.2237	0.53353	0.40769	1.7812	0.02489	0.01864	14.018	1.23463	1.27274	3	0.925994	0.0684897
Q32P44	EML3	Echinoderm microtubule-associated protein-like 3	532	62.5882	30.3895	0.48665	0.42531	3.64447	0.01744	0.0202	21.0644	2.52615	0.820536	3	0.994912	0.0408207
P04156-2	NULL	Major prion protein	8072	5.31675	5.8479	0.77928	0.18857	0.95302	0.05126	0.02388	4.05346	0.660583	6.85866	4	0.975224	0.0334707
Q9UKY4	POMT2	Protein O-mannosyl-transferase 2	8461	-1	16.056	0.60316	0.4878	3.28264	0.09634	0.01471	11.1292	2.27535	0.784256	3	0.779646	0.169807
Q6PJG9	LRFN4	Leucine-rich repeat and fibronectin type-III domain-containing protein 4	9228	-1	-1	-1	-1	-1	-1	-1	-1	-1	-1	-1	-1	0.115743
Q9NSY1	BMP2K	N/A	1643	18.6244	15.2879	0.60202	0.29657	1.74441	0.03242	0.02158	10.5968	1.20913	0.762452	4	0.96509	0.121428
Q9H299	SH3BGRL3	SH3 domain-binding glutamic acid-rich-like protein 3	8749	17.2189	12.8606	0.748286	0.298305	0.486325	0.01211	0.005213	8.91428	0.337095	0.310982	4	0.997818	0.0648867
Q96A72	MAGOHB	Protein mago nashi homolog 2	4700	-1	15.7511	0.33951	0.54263	5.17213	0.01988	0.01609	10.9179	3.58505	4.64868	4	0.932005	0.036754
Q9ULR0	ISY1	Pre-mRNA-splicing factor ISY1 homolog	7780	17.0057	19.2286	0.6794	0.20513	2.12953	0.01622	0.01736	13.3283	1.47608	0.927678	3	0.991307	0.0391131
P36873	PPP1CC	Serine/threonine-protein phosphatase PP1-gamma catalytic subunit	6442	18.9492	14.6888	0.660076	0.325321	1.00753	0.025165	0.006318	10.1815	0.698366	1.40563	4	0.991231	0.0422154
Q9NVA4	TMEM184C	Transmembrane protein 184C	8751	52.8403	-1	-1	-1	-1	-1	-1	-1	-1	-1	-1	-1	0.0711477
Q9HB71	CACYBP	Calcyclin-binding protein	1714	-1	18.0612	0.40528	0.52176	2.38752	0.01396	0.01577	12.519	1.6549	1.4132	4	0.969643	0.0403945
Q5JWF2-2	GNAS	Guanine nucleotide-binding protein G(olf) subunit alpha	3634	10.5453	7.38387	0.65731	0.16347	2.29519	0.21069	0.01371	5.11811	1.5909	3.71532	3	0.389785	0.321441
P84157	MXRA7	Matrix-remodeling-associated protein 7	3960	-1	30.1026	0.40552	0.47135	12.8327	0.06838	0.07268	20.8655	8.89494	3.23086	4	0.886422	0.0870903
Q8IXM3	MRPL41	39S ribosomal protein L41, mitochondrial	5638	-1	0	0	0	0	0	0	-1	-1	0	3	0	0.37029
P32926	DSG3	Desmoglein-3	1580	3.97059	4.64646	0.593772	0.180911	0.382111	0.053937	0.006065	3.22068	0.264859	0.993461	4	0.997041	0.0512849
Q92903	CDS1	Phosphatidate cytidylyltransferase 1	6856	59.122	18.0166	0.57348	0.49962	5.136	0.01564	0.03019	12.4881	3.56	0.0359756	1	0.994465	0.110985
Q56P03	EAPP	E2F-associated phosphoprotein	5427	-1	0	0	0	0	0	0	-1	-1	0	2	0	1.79824
O75192	PEX11A	Peroxisomal membrane protein 11A	9020	21.8894	13.6979	0.64062	0.35698	3.083	0.07262	0.03927	9.49467	2.13697	1.04375	3	0.977984	0.0831725
Q16595	FXN	Frataxin, mitochondrial	8921	-1	23.3738	0.35818	0.61972	12.9195	0.06293	0.04337	16.2015	8.95514	1.33652	3	0.762512	0.0935343
P47985	UQCRFS1	Cytochrome b-c1 complex subunit Rieske, mitochondrial	7066	-1	11.1612	0.40378	0.61466	2.94124	0.05181	0.01756	7.73634	2.03871	0.72247	4	0.892309	0.108213
P05386	RPLP1	60S acidic ribosomal protein P1	464	-1	0	0	0	0	0	0	-1	-1	0	4	0	0.151706
P47224	RABIF	Guanine nucleotide exchange factor MSS4	8844	12.7132	13.6136	0.747023	0.233496	0.500782	0.00705	0.008512	9.43626	0.347116	0.12498	3	0.998409	0.0496756
Q13395	TARBP1	Probable methyltransferase TARBP1	2242	-1	33.844	0.42239	0.48385	8.32903	0.02185	0.02736	23.4589	5.77324	2.45695	4	0.947876	0.0421002
A7KAX9	ARHGAP32	Rho GTPase-activating protein 32	3833	11.952	12.8911	0.7101	0.27177	2.18344	0.03395	0.03657	8.93543	1.51345	1.66941	3	0.99168	0.0459764
Q99576	TSC22D3	TSC22 domain family protein 3	8923	11.2895	-1	-1	-1	-1	-1	-1	-1	-1	-1	-1	-1	0.0406858
Q96QC0	PPP1R10	Serine/threonine-protein phosphatase 1 regulatory subunit 10	7501	17.8065	12.6981	0.5008	0.32664	1.21319	0.02389	0.01825	8.80165	0.840919	1.34142	4	0.981446	0.0462725
O95376	ARIH2	E3 ubiquitin-protein ligase ARIH2	1309	36.8136	20.266	0.64457	0.37655	1.81285	0.02412	0.02327	14.0473	1.25657	1.0833	4	0.993295	0.0453636
P19387	POLR2C	DNA-directed RNA polymerase II subunit RPB3	5898	28.9507	25.2204	0.5295	0.29746	6.69654	0.03429	0.03808	17.4815	4.64169	3.5494	3	0.980141	0.0493221
Q66PJ3	NULL	ADP-ribosylation factor-like protein 6-interacting protein 4	1454	25.7944	15.3141	0.659368	0.353553	2.32901	0.039604	0.007456	10.6149	1.61435	3.80346	3	0.987696	0.029109
O43663	NULL	Protein regulator of cytokinesis 1	3496	3.13247	2.85508	0.68537	0.21115	0.88814	0.21749	0.00491	1.97899	0.615612	2.04367	4	0.954913	0.090739
Q14980	NULL	N/A	598	19.5636	14.1247	0.672061	0.302628	0.182743	0.002572	0.002859	9.79047	0.126668	0.348728	4	0.999742	0.0172171
Q14247	CTTN	Src substrate cortactin	3764	49.6991	19.5516	0.46705	0.45144	2.91101	0.02567	0.0247	13.5522	2.01776	2.8441	4	0.986055	0.0270845
Q6P6B7	ANKRD16	Ankyrin repeat domain-containing protein 16	985	16.8068	19.0864	0.5278	0.35663	7.45524	0.06541	0.04766	13.2297	5.16758	1.22657	3	0.681466	0.176178
Q96G42	KLHDC7B	Kelch domain-containing protein 7B	4834	-1	25.0158	0.58745	0.06702	37.8918	0.39458	0.4947	17.3396	26.2646	0.284731	1	0.901441	0.119475
Q96G74-3	OTUD5	OTU domain-containing protein 5	4571	5.52128	0	0	0	0	0	0	-1	-1	0	2	0	0.343799
Q8TDX7	NEK7	Serine/threonine-protein kinase Nek7	211	16.1633	11.4174	0.672584	0.308306	0.495343	0.020117	0.005756	7.91396	0.343346	0.189562	3	0.997873	0.0474816
Q6ZUT9	DENND5B	N/A	4296	-1	0	0	0	0	0	0	-1	-1	0	3	0	0.973288
P43307	NULL	Translocon-associated protein subunit alpha	6780	71.2727	17.9158	0.39841	0.52983	4.57056	0.03588	0.03003	12.4183	3.16807	1.13305	4	0.975408	0.0667907
Q15696	ZRSR2	U2 small nuclear ribonucleoprotein auxiliary factor 35 kDa subunit-related protein 2	6781	-1	-1	-1	-1	-1	-1	-1	-1	-1	-1	-1	-1	0.235257
Q96MM7-2	NULL	Heparan-sulfate 6-O-sulfotransferase 2	4436	2.40369	0.77266	0.71965	0.18894	35.6354	0.03759	29.977	0.535567	24.7006	1412.77	4	-0.230307	0.0663357
Q9Y508	RNF114	E3 ubiquitin-protein ligase RNF114	7932	7.1215	12.1833	0.6284	0.17577	1.49184	0.06216	0.01242	8.44479	1.03406	0.428444	3	0.970458	0.0983599
Q8N7R7	CCNYL1	N/A	4160	36.2034	16.4725	0.48592	0.44519	4.86444	0.03749	0.03023	11.4179	3.37177	1.32865	2	0.968229	0.0441995
Q99986	VRK1	Serine/threonine-protein kinase VRK1	4369	13.629	12.5229	0.49206	0.31817	2.06641	0.02537	0.01892	8.68021	1.43233	3.13688	4	0.960991	0.0626282
Q8TE85-5	NULL	Grainyhead-like protein 3 homolog	7934	-1	-1	-1	-1	-1	-1	-1	-1	-1	-1	-1	-1	0.054
Q9H9Y2	RPF1	Ribosome production factor 1	84	9.44474	8.43222	0.66198	0.24375	1.84275	0.12665	0.01987	5.84477	1.2773	5.99358	3	0.984936	0.036894
P35813	PPM1A	N/A	3233	40.4776	21.477	0.61953	0.37727	2.97141	0.02932	0.01658	14.8867	2.05962	1.39268	3	0.987973	0.036476
P00918	CA2	Carbonic anhydrase 2	4899	22.6131	10.2392	0.57995	0.43269	1.27539	0.03425	0.01192	7.09727	0.884033	1.57772	4	0.989254	0.0478151
Q15678	PTPN14	Tyrosine-protein phosphatase non-receptor type 14	1375	8.93717	8.81042	0.63528	0.22207	0.93255	0.04287	0.01014	6.10692	0.646394	2.38843	4	0.980341	0.0421731
Q14651	PLS1	N/A	2441	29.7143	14.5342	0.560849	0.420434	1.65865	0.01821	0.009639	10.0743	1.14969	0.934815	4	0.99223	0.0628558
Q9NYL9	TMOD3	Tropomodulin-3	5833	12.9486	11.8993	0.687718	0.297415	1.22171	0.03141	0.008218	8.24793	0.846824	2.25558	4	0.911323	0.117702
Q9UBU6	FAM8A1	Protein FAM8A1	5294	11.3143	11.6496	0.52594	0.24036	4.87486	0.10492	0.04838	8.07485	3.379	1.56061	3	0.790388	0.140325
P78345	RPP38	Ribonuclease P protein subunit p38	148	48	20.2725	0.43234	0.50798	10.7515	0.05047	0.06533	14.0518	7.45241	1.53419	3	0.890017	0.0855112
Q12965	MYO1E	Unconventional myosin-Ie	731	10.2985	8.91246	0.69148	0.25817	0.71316	0.05339	0.0123	6.17765	0.494325	7.35345	4	0.992586	0.0268541
Q9H0P0-1	NULL	Cytosolic 5-nucleotidase 3A	6102	22.7586	10.9165	0.54629	0.44876	1.9681	0.04653	0.01327	7.56671	1.36418	3.01997	3	0.958464	0.0339853
Q3L8U1-2	CHD9	N/A	2635	6.64865	4.15699	0.80983	0.33498	1.76043	0.31943	0.03451	2.88141	1.22024	4.84092	3	0.861453	0.0549151
Q96Q89-3	NULL	N/A	2114	-1	0	0	0	0	0	0	-1	-1	0	3	0	0.0700071
Q9NV35	NUDT15	Probable 8-oxo-dGTP diphosphatase NUDT15	6715	57.4286	12.4073	0.46403	0.51195	1.64344	0.02823	0.01228	8.60011	1.13915	0.41799	3	0.961229	0.0665219
Q9ULG6-2	NULL	Cell cycle progression protein 1	7635	6.71667	9.58514	1.63614	0.16523	11.3167	4.15965	0.05569	6.64391	7.84414	1.29824	1	0.56426	0.260172
Q99439	CNN2	Calponin-2	2507	62.2857	18.0753	0.47997	0.45788	2.79056	0.02331	0.01706	12.5288	1.93427	1.3866	4	0.984631	0.0535644
Q8TBA6	GOLGA5	Golgin subfamily A member 5	860	25.6856	25.2072	0.711183	0.2506	0.768647	0.00791	0.008832	17.4723	0.532785	0.100477	3	0.999665	0.031657
O00142-2	TK2	Thymidine kinase 2, mitochondrial	8149	-1	26.2718	0.66899	0.44233	11.1612	0.0448	0.06618	18.2102	7.73638	1.66326	3	0.904911	0.0935405
P60174-1	TPI1	Triosephosphate isomerase	5233	-1	21.7524	0.41574	0.48875	3.47641	0.02603	0.02835	15.0776	2.40966	1.03439	4	0.989946	0.0505555
O75146	HIP1R	N/A	2893	22.861	13.8567	0.60679	0.3764	2.21602	0.0303	0.01619	9.60476	1.53603	2.44078	4	0.989431	0.0415056
P49761-1	CLK3	Dual specificity protein kinase CLK3	7360	7.28216	9.52762	0.77651	0.15943	3.64587	0.09239	0.04248	6.60404	2.52712	9.13518	3	0.926346	0.0443452
P49356	FNTB	Protein farnesyltransferase subunit beta	7715	-1	10.8809	0.52417	0.5087	1.68341	0.03344	0.00949	7.54207	1.16685	3.29223	3	0.946805	0.0367174
P48436	SOX9	Transcription factor SOX-9	6650	-1	5.43414	0.22732	0.3182	12.0976	0.2626	0.05196	3.76666	8.38542	1.10592	2	0.216699	0.137695
Q2M389	NULL	WASH complex subunit 7	2768	32.6228	16.9363	0.59429	0.37659	2.52858	0.02427	0.01749	11.7393	1.75268	2.53216	3	0.99464	0.0246813
Q3KRA6	C2orf76	UPF0538 protein C2orf76	3899	-1	21.0856	0.52456	0.39793	12.1848	0.0817	0.08797	14.6154	8.44585	0.919277	3	0.310723	0.206714
P49005	POLD2	DNA polymerase delta subunit 2	2700	10.9752	13.6596	0.66744	0.20375	2.48801	0.05029	0.02673	9.46811	1.72456	3.73119	3	0.987234	0.0299555
O94887	FARP2	FERM, RhoGEF and pleckstrin domain-containing protein 2	3565	7.34711	7.0625	0.76814	0.33043	2.09929	0.16797	0.01862	4.89535	1.45512	1.76543	3	0.88917	0.0853337
Q9Y320	NULL	Thioredoxin-related transmembrane protein 2	2306	14.5581	10.2067	0.60111	0.29633	1.37595	0.03453	0.01254	7.07477	0.953736	0.823608	3	0.980026	0.0647984
Q6GMV2	SMYD5	SET and MYND domain-containing protein 5	7429	62.1818	13.7424	0.67205	0.46808	5.36855	0.11191	0.02784	9.52549	3.7212	2.90936	3	0.834926	0.0778321
O60493	NULL	Sorting nexin-3	1913	12.0963	11.158	0.73265	0.19407	1.75652	0.04456	0.02479	7.73416	1.21753	8.33464	4	0.92496	0.0669851
Q9GZQ8	MAP1LC3B	Microtubule-associated proteins 1A/1B light chain 3B	7853	2.53663	1.58353	0.91987	0.18909	0.49164	0.24649	0.02452	1.09762	0.340779	3.57478	4	-0.0588559	0.211377
Q9H173	SIL1	Nucleotide exchange factor SIL1	1517	10.3212	9.39084	0.74064	0.23638	1.0423	0.04335	0.01711	6.50923	0.722467	2.02221	4	0.973322	0.0608593
P31150	GDI1	Rab GDP dissociation inhibitor alpha	7570	65.7143	41.265	0.62525	0.37431	6.98372	0.03098	0.03876	28.6027	4.84075	1.76689	4	0.984329	0.0558301
Q9NUU7	DDX19A	ATP-dependent RNA helicase DDX19A	4510	44.1015	20.7805	0.51205	0.42882	2.54302	0.02383	0.01834	14.4039	1.76269	5.15248	4	0.986542	0.0272737
Q9BUA3	C11orf84	Uncharacterized protein C11orf84	1842	9.32773	1.68677	2.63499	0.36983	0.97321	2.83644	0.01888	1.16918	0.674578	0.941867	3	0.454699	0.319659
P62269	RPS18	40S ribosomal protein S18	1174	-1	15.9383	0.274048	0.645277	1.96335	0.02181	0.002471	11.0476	1.36089	3.29328	4	0.936867	0.032353
Q9C0C2	TNKS1BP1	182 kDa tankyrase-1-binding protein	337	23.8131	20.241	0.631897	0.301578	1.30156	0.008377	0.008606	14.03	0.902173	1.04765	4	0.996482	0.0553341
Q6Y1H2	NULL	Very-long-chain (3R)-3-hydroxyacyl-CoA dehydratase 2	923	-1	3.04445	0.50177	0.64675	2.4489	0.36104	0.02933	2.11025	1.69745	3.29024	3	0.73295	0.102114
Q02086-2	SP2	Transcription factor Sp2	1843	-1	-1	-1	-1	-1	-1	-1	-1	-1	-1	-1	-1	0.720481
Q6ZNC8	MBOAT1	Lysophospholipid acyltransferase 1	338	65.856	-1	-1	-1	-1	-1	-1	-1	-1	-1	-1	-1	1.95985
O75175	CNOT3	CCR4-NOT transcription complex subunit 3	405	37.3029	25.3025	0.54782	0.35613	2.89217	0.02165	0.0241	17.5384	2.0047	2.61502	4	0.969258	0.0534255
Q9ULT0	TTC7A	Tetratricopeptide repeat protein 7A	5169	-1	16.7066	0.53591	0.40199	3.31337	0.03309	0.02653	11.5801	2.29665	0.432599	3	0.975682	0.0817812
P29466-2	CASP1	Caspase-1	3297	29.0233	13.409	0.5885	0.41174	1.09075	0.02729	0.01648	9.29439	0.75605	3.12588	4	0.994915	0.0283347
Q8WXA9-2	SREK1	Splicing regulatory glutamine/lysine-rich protein 1	3033	43.348	22.5675	0.55002	0.39487	2.27163	0.01971	0.01101	15.6426	1.57457	2.64312	4	0.993476	0.034484
P22626	HNRNPA2B1	Heterogeneous nuclear ribonucleoproteins A2/B1	6507	-1	17.63	0.404099	0.515524	1.54301	0.009847	0.008508	12.2202	1.06954	1.19301	4	0.994469	0.0204346
Q9HA92	RSAD1	Radical S-adenosyl methionine domain-containing protein 1, mitochondrial	6578	1.81308	27.4789	0.21239	0.32752	47.5937	0.06372	0.11527	19.0469	32.9894	0.0514186	1	0.790929	0.176543
Q13625	TP53BP2	Apoptosis-stimulating of p53 protein 2	6372	5.78022	4.01982	0.6856	0.34211	0.72497	0.0307	0.02673	2.78633	0.502511	6.78551	4	0.959555	0.0341133
Q9Y5B6	PAXBP1	PAX3- and PAX7-binding protein 1	3097	-1	28.7736	0.33124	0.5204	6.56885	0.02273	0.02381	19.9443	4.55318	1.15357	3	0.977314	0.0432762
P82930	MRPS34	28S ribosomal protein S34, mitochondrial	3699	-1	7.88136	0.239182	0.693621	3.09932	0.066955	0.007142	5.46294	2.14828	2.49864	3	0.944588	0.0249633
Q562R1	ACTBL2	Actin, gamma-enteric smooth muscle	6036	-1	14.7579	0.50394	0.55356	5.07937	0.10402	0.03161	10.2294	3.52075	5.15287	4	0.622739	0.162128
Q53T59	HS1BP3	HCLS1-binding protein 3	4771	37.9608	29.4008	0.65	0.31075	6.46899	0.04532	0.05336	20.3791	4.48396	1.5984	4	0.984385	0.0514059
P23284	PPIB	Peptidyl-prolyl cis-trans isomerase B	5493	-1	51.906	0.47552	0.3915	7.86205	0.03378	0.03902	35.9785	5.44956	0.761604	4	0.99667	0.0195156
Q08211	DHX9	ATP-dependent RNA helicase A	276	-1	14.2791	0.328035	0.572727	1.40558	0.009165	0.009316	9.89751	0.974272	1.1781	4	0.991731	0.0228035
P51398	DAP3	28S ribosomal protein S29, mitochondrial	5037	-1	6.73536	0.334222	0.604491	1.33946	0.043119	0.006251	4.6686	0.928442	1.27384	4	0.960103	0.0478898
Q9Y296	TRAPPC4	Trafficking protein particle complex subunit 4	2375	26.129	24.8031	0.46404	0.35625	10.902	0.09946	0.09761	17.1922	7.55671	32.4965	4	0.863879	0.0323088
Q9P275	USP36	Ubiquitin carboxyl-terminal hydrolase 36	3164	12.7111	5.41311	0.8221	0.37628	2.37423	0.30104	0.02719	3.75208	1.64569	2.58803	3	0.894016	0.102061
Q8NEC7	GSTCD	Glutathione S-transferase C-terminal domain-containing protein	7212	45.6036	15.0637	0.7812	0.38733	10.5716	0.4397	0.03161	10.4413	7.32765	1.69401	2	-0.0606662	0.536274
Q9P2T1	GMPR2	GMP reductase 2	2047	-1	28.2279	0.46636	0.53307	9.48254	0.02854	0.04575	19.5661	6.5728	2.82961	3	0.959765	0.0413481
Q96PZ0	PUS7	Pseudouridylate synthase 7 homolog	2965	37.3846	15.2644	0.5032	0.4118	1.843	0.0189	0.0194	10.5805	1.27747	3.75565	4	0.98844	0.0215639
Q9NPI1	BRD7	Bromodomain-containing protein 7	7142	20.172	10.1742	0.620408	0.380075	0.456637	0.015601	0.003995	7.0522	0.316517	0.285392	3	0.991607	0.0623846
Q9H825-2	METTL8	Methyltransferase-like protein 8	6920	20.8696	4.97201	0.85793	0.50458	2.52145	0.45475	0.02401	3.44633	1.74774	2.26979	3	0.910036	0.0932765
Q14166	TTLL12	Tubulin--tyrosine ligase-like protein 12	1982	-1	18.158	0.4343	0.5199	3.3659	0.0326	0.0177	12.5862	2.33306	10.643	4	0.979969	0.0225008
O95391	SLU7	Pre-mRNA-splicing factor SLU7	5771	7.5265	11.5745	0.51215	0.2302	1.65686	0.04548	0.01841	8.02282	1.14845	0.970548	3	0.971942	0.0503885
P05109	S100A8	Protein S100-A8	3431	12.4596	8.81429	0.84588	0.22325	1.88193	0.12799	0.01278	6.1096	1.30445	1.18894	4	0.976962	0.179938
Q08J23	NULL	tRNA (cytosine(34)-C(5))-methyltransferase	5106	51.823	16.8746	0.47102	0.4615	3.38464	0.03356	0.02062	11.6966	2.34605	15.2563	4	0.979779	0.0397492
Q9H9H4	VPS37B	Vacuolar protein sorting-associated protein 37B	8545	13.7222	8.00961	0.65305	0.32341	0.63991	0.02402	0.01411	5.55184	0.443552	0.828752	4	0.991842	0.0465618
Q15542	TAF5	Transcription initiation factor TFIID subunit 5	533	60.1395	281.335	1.5174	-0.7524	1118.62	5.2052	5.2458	195.006	775.366	2.61582	3	0.926299	0.0578893
Q9NX74	DUS2	tRNA-dihydrouridine(20) synthase [NAD(P)+]-like	661	16.7603	9.23862	0.51301	0.41485	1.67082	0.05179	0.0154	6.40372	1.15812	0.945003	3	0.983512	0.0440473
Q53GA4	PHLDA2	Pleckstrin homology-like domain family A member 2	9233	2.4012	0	0	0	0	0	0	-1	-1	0	3	0	0.068792
Q86YV5	SGK223	Tyrosine-protein kinase SgK223	6241	22.5726	14.722	0.6131	0.36932	1.85352	0.03516	0.01773	10.2045	1.28476	0.509147	3	0.869944	0.126572
O15050	TRANK1	TPR and ankyrin repeat-containing protein 1	5701	8.82173	43.0617	0.47552	0.07224	25.1466	0.10889	0.12741	29.8481	17.4303	1.08876	3	0.342977	0.138926
P09132	SRP19	Signal recognition particle 19 kDa protein	7781	-1	0	0	0	0	0	0	-1	-1	0	3	0	0.147815
Q5T1C6	THEM4	Acyl-coenzyme A thioesterase THEM4	6857	-1	0	0	0	0	0	0	-1	-1	0	3	0	0.069443
O14653	GOSR2	Golgi SNAP receptor complex member 2	8651	26.5683	19.2521	0.643733	0.311744	1.33386	0.034918	0.003755	13.3445	0.924562	0.708905	3	0.980137	0.0595651
Q8IVU3	NULL	Probable E3 ubiquitin-protein ligase HERC6	9118	-1	202.8	0.1	0.4085	39250	17.14	17.18	140.57	27206	0.9414	2	-0.0604559	0.435154
Q86SQ0	PHLDB2	Pleckstrin homology-like domain family B member 2	1115	9.66456	9.52999	0.72121	0.24622	1.56705	0.06325	0.01577	6.60569	1.0862	3.08551	4	0.976919	0.0590944
Q14149	MORC3	MORC family CW-type zinc finger protein 3	1644	9.64235	8.27137	0.692914	0.232894	1.05973	0.029882	0.007104	5.73328	0.734551	1.53217	3	0.981161	0.047571
Q5T8P6	NULL	RNA-binding protein 26	9021	51.4286	0	0	0	0	0	0	-1	-1	0	3	0	0.0875785
P27986	NULL	Phosphatidylinositol 3-kinase regulatory subunit alpha	5639	38.7606	33.9143	0.57716	0.26856	7.24216	0.04418	0.05089	23.5076	5.01988	1.02299	3	0.980124	0.0461393
Q8IXQ4	NULL	GPALPP motifs-containing protein 1	5357	25.92	12.8381	0.63401	0.34215	3.92078	0.10429	0.02093	8.89869	2.71768	5.38304	3	0.934262	0.057774
Q15714-2	TSC22D1	TSC22 domain family protein 1	8924	1.67	0	0	0	0	0	0	-1	-1	0	2	0	0.0530113
P28562	DUSP1	Dual specificity protein phosphatase 1	797	52.6716	1.386	1.694	0.2135	390600	0.0061	147700	0.960702	270743	0.372082	1	-0.382014	2.77618
P14678-2	SNRPB	Small nuclear ribonucleoprotein-associated proteins B and B	8073	-1	15.7454	0.41339	0.51181	3.56383	0.02808	0.03363	10.9139	2.47026	6.45537	4	0.581148	0.0665421
Q9Y230	RUVBL2	RuvB-like 2	465	-1	16.6297	0.370302	0.600229	1.53965	0.006895	0.006501	11.5268	1.0672	2.34816	4	0.953391	0.0403538
P84098	RPL19	60S ribosomal protein L19	8464	-1	29.3077	0.40152	0.51723	5.28812	0.022	0.02791	20.3146	3.66545	6.26864	4	0.916471	0.0534683
Q6P158	DHX57	Putative ATP-dependent RNA helicase DHX57	4094	39.6973	21.7876	0.454873	0.407291	1.37273	0.014326	0.003177	15.102	0.951505	0.478557	4	0.997341	0.0571052
O43278	SPINT1	Kunitz-type protease inhibitor 1	4969	2.6468	2.53006	0.755793	0.154441	0.360636	0.240035	0.005003	1.7537	0.249974	0.284837	3	0.992388	0.0551996
Q8TAP8	PPP1R35	Protein phosphatase 1 regulatory subunit 35	4028	5.22794	5.16685	0.62773	0.23572	1.32027	0.03565	0.03447	3.58139	0.915141	8.26102	4	0.946045	0.0445453
P43243	MATR3	Matrin-3	3635	54.25	17.5259	0.45462	0.45742	1.97298	0.01927	0.01408	12.148	1.36757	6.2936	4	0.991735	0.0160268
Q13724	MOGS	Mannosyl-oligosaccharide glucosidase	3834	-1	24.844	0.44737	0.53091	3.63864	0.01906	0.02256	17.2206	2.52211	0.834506	4	0.991735	0.0379624
Q9H6Y2	WDR55	WD repeat-containing protein 55	2832	20.9892	24.846	0.67411	0.21026	2.83391	0.01644	0.02235	17.2219	1.96432	1.30057	3	0.994609	0.0253443
Q9BQ15	NABP2	SOSS complex subunit B1	8380	34.2203	93.5733	0.61289	0.07471	357.33	1.51026	1.62042	64.8601	247.682	1.95183	1	0.796377	0.0464839
Q9UJF2	RASAL2	Ras GTPase-activating protein nGAP	8074	-1	-1	-1	-1	-1	-1	-1	-1	-1	-1	-1	-1	-1
P53671-3	LIMK2	LIM domain kinase 2	3961	9.7319	9.31478	0.62644	0.26415	2.51468	0.07827	0.02831	6.45651	1.74304	2.82463	3	0.968173	0.0432107
Q14331	FRG1	Protein FRG1	5566	11.3808	7.8534	0.72076	0.33044	0.68421	0.01641	0.01766	5.44356	0.474258	2.36193	4	0.985119	0.0499028
Q9BS18	ANAPC13	Anaphase-promoting complex subunit 13	8653	21.4286	-1	-1	-1	-1	-1	-1	-1	-1	-1	-1	-1	0.067
Q3T906	GNPTAB	N-acetylglucosamine-1-phosphotransferase subunits alpha/beta	5971	-1	5.50283	0.68541	0.49562	4.04766	0.40761	0.09151	3.81427	2.80562	5.76651	3	-0.202705	0.142595
O00423	EML1	Echinoderm microtubule-associated protein-like 1	4235	-1	10.2661	0.49124	0.54145	4.1848	0.0928	0.04686	7.11592	2.90068	1.76212	3	0.602407	0.202952
O00159-3	MYO1C	Unconventional myosin-Ic	4701	42.2101	27.076	0.559524	0.359771	1.30619	0.006309	0.007165	18.7677	0.905383	0.218221	4	0.998596	0.0400161
Q9NQW7-3	NULL	Xaa-Pro aminopeptidase 1	2243	-1	19.1875	0.3656	0.47002	2.88156	0.02066	0.01799	13.2997	1.99735	2.75161	4	0.983545	0.0336155
Q86WA9	NULL	Sodium-independent sulfate anion transporter	9648	19.7808	-1	-1	-1	-1	-1	-1	-1	-1	-1	-1	-1	0.107229
P06744	GPI	Glucose-6-phosphate isomerase	4835	-1	14.2932	0.373466	0.495757	0.664804	0.004841	0.001617	9.90732	0.460807	0.497265	4	0.995456	0.0425071
P35244	RPA3	Replication protein A 14 kDa subunit	4572	65.8868	26.5633	0.38321	0.49841	10.8956	0.04	0.05205	18.4122	7.55225	1.73632	3	0.962689	0.0387685
P83111	LACTB	Serine beta-lactamase-like protein LACTB, mitochondrial	5428	57.863	19.1279	0.44381	0.47041	3.99087	0.0252	0.03223	13.2584	2.76626	0.595904	4	0.97725	0.071855
Q96HW7	INTS4	Integrator complex subunit 4	3497	2.17935	9.76529	0.44119	0.53791	2.00227	0.04761	0.01138	6.76878	1.38787	1.57152	4	-0.280304	0.175154
P56181	NDUFV3	NADH dehydrogenase [ubiquinone] flavoprotein 3, mitochondrial	8845	32.64	7.9097	1.32828	0.37894	1.97441	0.49155	0.01696	5.48259	1.36856	0.500589	3	0.765888	0.670734
Q96E52	OMA1	Metalloendopeptidase OMA1, mitochondrial	4437	-1	18.1142	0.35695	0.60539	13.902	0.10432	0.03908	12.5558	9.63616	1.52327	3	0.150936	0.381212
Q86XA9	HEATR5A	HEAT repeat-containing protein 5A	1581	31.2301	22.437	0.58667	0.37253	8.41632	0.04921	0.05982	15.5522	5.83375	1.5977	3	0.972816	0.0697376
Q9UKM7	MAN1B1	Endoplasmic reticulum mannosyl-oligosaccharide 1,2-alpha-mannosidase	1310	18.3415	19.2994	0.61729	0.27075	3.03931	0.01402	0.01969	13.3773	2.10669	0.970096	4	0.847586	0.11863
Q9Y2X9	ZNF281	Zinc finger protein 281	6443	7.55085	7.94718	0.43042	0.31155	2.52356	0.05427	0.03	5.50857	1.7492	4.06737	3	0.906688	0.0335981
Q9NR33	POLE4	DNA polymerase epsilon subunit 4	19	5.36895	3.24212	0.91976	0.29523	0.47401	0.13391	0.02308	2.24727	0.328559	0.745048	4	0.944566	0.160183
Q9P287	BCCIP	BRCA2 and CDKN1A-interacting protein	599	28.5	13.3365	0.60046	0.36629	1.13495	0.03316	0.01015	9.24415	0.786687	1.51098	4	0.965513	0.0779194
Q9BVN2-2	RUSC1	RUN and SH3 domain-containing protein 1	1455	43.6994	8.2831	1.1147	0.4548	2.712	0.3206	0.0327	5.74141	1.87982	0.493683	2	0.896122	0.263286
P30260	CDC27	Cell division cycle protein 27 homolog	85	11.5702	10.0683	0.51751	0.31939	1.11367	0.04965	0.01	6.97881	0.771937	1.16993	4	0.916676	0.0965165
P78310	NULL	Coxsackievirus and adenovirus receptor	6991	5.03485	2.72656	0.875274	0.186006	0.879067	0.441658	0.003476	1.88991	0.609323	1.48717	3	0.984418	0.0501531
Q9NP72	RAB18	Ras-related protein Rab-18	7935	19.4286	14.2352	0.56955	0.32376	2.09348	0.03403	0.02081	9.86712	1.45109	1.90225	4	0.96417	0.0652818
Q7Z7C8	TAF8	Transcription initiation factor TFIID subunit 8	1049	-1	253.9	0.1	0.2179	95400	32.88	33.01	175.99	66126.2	87.7544	3	-0.374419	0.266215
Q53H12	AGK	Acylglycerol kinase, mitochondrial	212	-1	17.5201	0.40048	0.58938	2.96867	0.03376	0.0151	12.144	2.05773	1.14494	4	0.977032	0.0615142
Q96JA1-2	LRIG1	Leucine-rich repeats and immunoglobulin-like domains protein 1	1456	3.86811	-1	-1	-1	-1	-1	-1	-1	-1	-1	-1	-1	0.0471275
Q6KCM7-2	NULL	Calcium-binding mitochondrial carrier protein SCaMC-2	5834	-1	5.63624	0.49859	0.52721	3.09282	0.05866	0.08422	3.90674	2.14378	4.78034	4	-0.268467	1.5656
P17612-2	PRKACA	cAMP-dependent protein kinase catalytic subunit alpha	6103	21.3971	21.048	0.45363	0.33536	3.25382	0.02834	0.01221	14.5894	2.25538	0.705267	3	0.993658	0.0511924
Q15464	SHB	SH2 domain-containing adapter protein B	7997	-1	9.8652	0.6323	0.4148	7.4868	0.2635	0.202	6.83804	5.18945	0.275529	1	-0.628161	2.30219
P50747	HLCS	Biotin--protein ligase	1376	51.4065	51.8343	0.6461	0.2674	43.4499	0.198	0.2383	35.9288	30.1172	1.05717	3	0.944978	0.0927991
P37059	HSD17B2	Estradiol 17-beta-dehydrogenase 2	986	28.512	21.679	1.10274	0.30872	3.77498	0.05724	0.03729	15.0267	2.61662	0.192909	3	0.983737	0.191734
O95486	SEC24A	Protein transport protein Sec24A	3765	32.093	17.3626	0.57372	0.39771	2.1743	0.02375	0.02294	12.0349	1.50711	3.75402	4	0.991691	0.0229035
Q9BXS5	AP1M1	AP-1 complex subunit mu-1	2636	-1	27.3963	0.44046	0.46516	7.37304	0.02066	0.02397	18.9897	5.1106	5.31226	4	0.985874	0.041127
Q96HU1	NULL	Small G protein signaling modulator 3	4902	3.32274	3.17894	1.097	0.16888	2.93235	0.90492	0.07992	2.20347	2.03255	3.95551	2	0.741974	0.088278
Q9UBE0	SAE1	SUMO-activating enzyme subunit 1	4161	-1	21.4051	0.38555	0.53993	4.1235	0.02803	0.03009	14.8369	2.85819	5.82791	4	0.981466	0.02966
P36776-2	NULL	Lon protease homolog, mitochondrial	2115	-1	35.2251	0.45594	0.42529	6.90977	0.02694	0.03197	24.4162	4.78949	0.420778	4	0.990587	0.0544597
Q9H496	TOR1AIP2	Torsin-1A-interacting protein 2, isoform IFRG15	10053	-1	-1	-1	-1	-1	-1	-1	-1	-1	-1	-1	-1	0.0425989
Q96MX6	WDR92	WD repeat-containing protein 92	5295	-1	66.9725	0.6593	0.3016	55.2579	0.3032	0.3124	46.4218	38.3019	1.97509	4	0.934383	0.153464
O14733	NULL	N/A	861	9.37748	30.9543	0.53768	0.13652	17.8221	0.06149	0.07455	21.4559	12.3533	2.27741	3	0.906969	0.0740833
Q9BUL8	PDCD10	Programmed cell death protein 10	2894	49.3333	16.704	0.50825	0.45769	0.810496	0.006793	0.005	11.5783	0.561793	0.53062	4	0.998463	0.0672522
Q92466	DDB2	DNA damage-binding protein 2	4297	21.8	13.1335	0.54801	0.3957	3.79197	0.0398	0.02568	9.10343	2.62839	3.90668	3	0.953627	0.0398121
P29084	GTF2E2	Transcription initiation factor IIE subunit beta	3234	9.08571	7.86061	0.79488	0.22884	0.7163	0.03081	0.01191	5.44856	0.496501	1.19508	3	0.996044	0.0286094
Q9UI09	NDUFA12	NADH dehydrogenase [ubiquinone] 1 alpha subcomplex subunit 12	7288	27.3488	21.6503	0.55106	0.35936	3.26113	0.01978	0.02056	15.0069	2.26044	0.583787	4	0.990998	0.0627341
Q7L7V1	NULL	Putative pre-mRNA-splicing factor ATP-dependent RNA helicase DHX32	1715	7.2835	5.2713	0.7998	0.2496	2.1918	0.2266	0.0137	3.65379	1.51924	3.14779	3	0.933595	0.073311
Q9ULC3	RAB23	Ras-related protein Rab-23	6716	42.1622	27.6251	0.62683	0.36316	5.00384	0.03088	0.03288	19.1483	3.4684	0.840421	3	0.990683	0.0519904
O75306	NDUFS2	NADH dehydrogenase [ubiquinone] iron-sulfur protein 2, mitochondrial	3900	53.7722	17.8542	0.4605	0.45428	2.03868	0.01368	0.01146	12.3756	1.41311	0.484831	4	0.994723	0.050154
Q6P1X6	C8orf82	UPF0598 protein C8orf82	7636	-1	4.72979	0.35659	0.75794	4.87915	0.21785	0.05154	3.27844	3.38197	1.56143	4	0.561784	0.182284
Q9P2J3	KLHL9	Kelch-like protein 9	7502	6.81132	6.51032	0.81571	0.16915	8.78783	0.51557	0.09193	4.51261	6.09126	0.3908	1	0.860093	0.233797
Q7L5A8	FA2H	Fatty acid 2-hydroxylase	2508	-1	17.4552	0.49706	0.18709	6.69629	0.06398	0.05754	12.099	4.64151	0.799338	3	-0.695779	0.521484
Q5T4S7-3	NULL	E3 ubiquitin-protein ligase UBR4	732	44.335	21.8451	0.533304	0.41678	0.892113	0.007123	0.005857	15.1419	0.618366	0.810163	4	0.914413	0.105606
Q96KR6	FAM210B	Protein FAM210B	8151	33.8407	22.2492	0.52238	0.38317	5.97005	0.04662	0.0336	15.422	4.13812	0.134816	1	0.984373	0.0955759
Q16643	DBN1	N/A	149	39.6684	19.7243	0.63431	0.35954	1.61254	0.01653	0.01199	13.6719	1.11773	0.912039	4	0.990125	0.0480937
Q9BYW2	NULL	Histone-lysine N-methyltransferase SETD2	2701	11.2542	9.57433	0.774473	0.243923	0.06208	0.002177	0.001228	6.63642	0.0430306	0.00761182	3	0.999585	0.0801707
Q9NYS0	NKIRAS1	NF-kappa-B inhibitor-interacting Ras-like protein 1	7430	6.05389	267.527	1.618	-1	2279.04	12.102	12.121	185.436	1579.71	3.8649	2	0.445847	0.0779949
Q9UIF9-2	BAZ2A	Bromodomain adjacent to zinc finger domain protein 2A	2307	8.21538	7.47868	0.72548	0.17847	1.51386	0.0858	0.01651	5.18383	1.04933	1.92419	3	0.985338	0.0422769
Q9NQG6	MIEF1	Mitochondrial dynamics protein MID51	7362	-1	184.63	1.96	-1	2008.97	16.18	16.6	127.976	1392.51	1.65697	1	-0.125989	0.360758
Q96NY8	PVRL4	Nectin-4	7069	4.58581	1.50708	2.84286	0.18629	1.41929	6.47325	0.01778	1.04463	0.983777	3.51138	3	0.964588	0.125456
Q9BXJ9	NAA15	N-alpha-acetyltransferase 15, NatA auxiliary subunit	2769	-1	17.2607	0.488833	0.49352	1.47024	0.018982	0.002768	11.9642	1.01909	5.04679	4	0.992835	0.0230186
Q96BR1-2	SGK3	Serine/threonine-protein kinase Sgk3	2442	9.43689	13.2237	0.6693	0.1814	24.9486	0.1677	0.3825	9.16597	17.2931	1.23015	1	0.282967	0.175535
Q8N1G1	REXO1	RNA exonuclease 1 homolog	8301	9.48387	5.60533	0.886206	0.35593	0.445194	0.124261	0.007734	3.88532	0.308585	0.0767803	1	0.990191	0.124123
Q15165-3	NULL	N/A	7571	45.2155	19.8238	0.51394	0.41284	1.634	0.01081	0.00996	13.7408	1.1326	0.499836	4	0.99007	0.0456086
Q14116	IL18	Interleukin-18	339	-1	9.64242	0.37324	0.63886	1.54382	0.0216	0.01015	6.68362	1.07009	0.697377	4	0.989651	0.0593428
P54278	PMS2	Mismatch repair endonuclease PMS2	6651	16.3467	7.54674	0.746266	0.345611	0.500767	0.012346	0.006458	5.231	0.347105	0.157974	3	0.991131	0.0909716
Q9UJJ9	GNPTG	N-acetylglucosamine-1-phosphotransferase subunit gamma	6169	-1	4.84173	0.93279	0.23649	7.79264	1.36511	0.04835	3.35603	5.40145	2.51007	3	-0.498574	1.38658
Q9Y3E2	BOLA1	BolA-like protein 1	7716	14.7774	13.9424	0.785309	0.227458	2.33701	0.056764	0.008931	9.66417	1.61989	2.50534	3	0.980321	0.0465743
Q92917	GPKOW	G patch domain and KOW motifs-containing protein	1915	14.2414	13.5112	0.71343	0.19744	1.71447	0.03511	0.01725	9.36526	1.18838	4.6793	4	0.996266	0.0349775
O15062	ZBTB5	Zinc finger and BTB domain-containing protein 5	4630	5.13158	3.9387	1.031	0.2037	6.6455	0.9911	0.2206	2.7301	4.60631	5.4327	1	-0.306122	0.100613
Q96LD4	TRIM47	Tripartite motif-containing protein 47	3034	41.8876	23.3389	0.58213	0.42886	2.39477	0.02689	0.01638	16.1773	1.65993	0.698906	4	0.9775	0.0701009
Q9HAD4	WDR41	WD repeat-containing protein 41	7854	14.85	11.3353	0.704823	0.302334	2.13391	0.063987	0.008584	7.85701	1.47911	1.23415	3	0.98584	0.0743516
Q9UII2	ATPIF1	ATPase inhibitor, mitochondrial	6579	-1	9.53358	0.34665	0.55185	5.08592	0.12143	0.01495	6.60817	3.52529	1.60093	3	0.829583	0.0718505
Q9H9A6	LRRC40	Leucine-rich repeat-containing protein 40	5234	37.3333	16.8557	0.54035	0.37539	1.70784	0.0211	0.01025	11.6835	1.18378	3.55584	3	0.994047	0.0149833
Q9NZ45	CISD1	CDGSH iron-sulfur domain-containing protein 1	3700	-1	21.5921	0.37106	0.54121	10.5146	0.05713	0.05603	14.9665	7.28814	1.04974	3	0.928294	0.0766399
P00167-2	CYB5A	Cytochrome b5	1844	66.7119	23.0941	0.47322	0.45656	2.69295	0.02039	0.02325	16.0076	1.86661	1.56478	4	0.992565	0.0298401
Q14697	GANAB	Neutral alpha-glucosidase AB	924	-1	40.4865	0.532075	0.323612	2.07743	0.005968	0.009952	28.0631	1.43996	0.00296204	1	0.999914	0.0417911
O00443	PIK3C2A	Phosphatidylinositol 4-phosphate 3-kinase C2 domain-containing subunit alpha	3098	17.116	13.1714	0.68882	0.28715	1.24757	0.0179	0.01069	9.12973	0.86475	2.34807	3	0.995818	0.0213424
Q6UB99	ANKRD11	N/A	1175	14.419	10.0398	0.52523	0.28047	2.22286	0.02704	0.01902	6.95907	1.54077	0.194408	3	0.897584	0.158508
Q9BWL3-2	NULL	Uncharacterized protein C1orf43	3298	4.58303	7.11346	0.53964	0.23323	1.28871	0.1024	0.01085	4.93067	0.893266	0.087664	2	0.986456	0.0758868
Q9UNX4	WDR3	WD repeat-containing protein 3	5170	42.7723	21.957	0.53367	0.3975	2.75596	0.02395	0.02531	15.2195	1.91029	1.1204	4	0.991294	0.0364221
Q9Y3C6	PPIL1	Peptidyl-prolyl cis-trans isomerase-like 1	5494	-1	17.9515	0.47483	0.49258	3.01692	0.01984	0.02242	12.443	2.09117	0.68298	3	0.989768	0.0409553
Q13608	PEX6	Peroxisome assembly factor 2	3566	37.1667	50.771	0.53703	0.25202	18.6618	0.09892	0.10878	35.1918	12.9354	0.469466	3	0.984598	0.0546626
Q9Y617	PSAT1	Phosphoserine aminotransferase	3165	35.234	33.8839	0.66556	0.24141	14.0532	0.09027	0.0982	23.4866	9.74091	7.50108	4	0.951785	0.0443348
Q9UBS8	NULL	E3 ubiquitin-protein ligase RNF14	6508	18.597	14.606	0.75628	0.27434	3.49753	0.08299	0.03107	10.1241	2.4243	3.15779	3	0.985184	0.058569
Q9UQE7	SMC3	Structural maintenance of chromosomes protein 3	1518	38.1474	18.1679	0.501371	0.410135	0.758138	0.008727	0.00952	12.593	0.525501	1.70673	4	0.862104	0.0737893
Q9BUB7	TMEM70	Transmembrane protein 70, mitochondrial	2966	-1	8.48445	0.45361	0.61626	0.88583	0.02295	0.01184	5.88097	0.614011	1.00545	4	0.961208	0.0597196
P36897	TGFBR1	TGF-beta receptor type-1	5900	4.71158	3.3674	1.2452	0.1717	2.7178	0.9518	0.0283	2.3341	1.88384	1.35468	2	0.961746	0.17503
P62341	SELT	Selenoprotein T	8547	29.1064	16.6677	0.65556	0.48968	6.94605	0.09193	0.0832	11.5531	4.81463	0.896752	2	0.956185	0.102702
Q96FF9	CDCA5	Sororin	8756	-1	2.46175	1.27864	0.23268	1.90554	1.43904	0.03585	1.70636	1.32082	8.90968	3	-0.277409	0.162121
P33764	S100A3	Protein S100-A3	7144	-1	37.5299	0.5576	0.4194	55.1354	0.1473	0.2751	26.0137	38.2169	1.28235	2	0.43073	0.253329
Q8NBM4	NULL	Ubiquitin-associated domain-containing protein 2	4370	20.7175	11.302	0.64988	0.35529	3.05306	0.04194	0.04604	7.83396	2.11622	10.1794	3	0.962107	0.0286065
P51570	GALK1	Galactokinase	2178	56.96	22.7886	0.549879	0.467136	1.64326	0.015413	0.009433	15.7958	1.13902	0.532079	3	0.994823	0.0322852
Q96GM5	NULL	SWI/SNF-related matrix-associated actin-dependent regulator of chromatin subfamily D member 1	6037	29.2114	12.936	0.55998	0.3644	2.23773	0.05636	0.01662	8.96653	1.55108	1.9347	3	0.990764	0.0363433
Q86U38	NOP9	Nucleolar protein 9	3432	17.3043	12.8869	0.59133	0.325747	1.4611	0.032135	0.005735	8.93255	1.01276	0.42755	3	0.99451	0.0489813
Q8NE71	ABCF1	ATP-binding cassette sub-family F member 1	663	59.188	24.0912	0.49285	0.43171	5.33831	0.03579	0.03837	16.6988	3.70023	11.5334	4	0.963242	0.0195631
Q96AJ9-1	VTI1A	Vesicle transport through interaction with t-SNAREs homolog 1A	7213	17.9351	13.2477	0.70972	0.28338	1.63126	0.04329	0.01514	9.18257	1.1307	1.0672	3	0.992251	0.0443528
Q9H981	ACTR8	Actin-related protein 8	4511	52.2857	4.11174	0.61168	0.49411	0.92074	0.10271	0.01736	2.85004	0.638208	1.73924	3	0.894855	0.0553384
Q6NT16	SLC18B1	MFS-type transporter SLC18B1	9334	-1	39.7808	0.3528	0.4607	87.3428	0.2284	0.3507	27.5739	60.5414	0.777171	1	-1.50624	0.204667
P50443	SLC26A2	Sulfate transporter	6242	13.9372	12.4841	0.54805	0.35474	3.30935	0.06356	0.0175	8.65333	2.29387	1.36057	3	0.974654	0.0539877
A5PLN9-2	TRAPPC13	Trafficking protein particle complex subunit 13	5038	-1	15.5608	0.39277	0.48542	6.08634	0.06419	0.05286	10.7859	4.21873	2.94291	3	0.314002	0.207103
P51817	PRKX	N/A	9336	-1	-1	-1	-1	-1	-1	-1	-1	-1	-1	-1	-1	0.418
Q13200	NULL	26S proteasome non-ATPase regulatory subunit 2	4029	-1	17.774	0.45541	0.473476	2.17887	0.010401	0.008568	12.32	1.51028	2.17951	4	0.993058	0.0262651
P57721-4	PCBP3	Poly(rC)-binding protein 3	1983	-1	6.83883	0.66752	0.44503	3.27327	0.25179	0.03609	4.74032	2.26886	1.33713	2	0.849789	0.121965
Q8NAN2	FAM73A	Protein FAM73A	6374	24.7171	7.4846	1.18778	0.30517	4.70752	0.59221	0.01729	5.18793	3.263	0.813328	2	0.479796	0.26838
B0YJ81	NULL	Very-long-chain (3R)-3-hydroxyacyl-CoA dehydratase 1	466	-1	0	0	0	0	0	0	-1	-1	0	3	0	0.110054
Q15311	RALBP1	RalA-binding protein 1	1645	56	0	0	0	0	0	0	-1	-1	0	3	0	0.0571431
Q9BV94-2	NULL	ER degradation-enhancing alpha-mannosidase-like protein 2	6858	42.3261	148.672	1.771	-1	3029.82	29.077	29.493	103.052	2100.11	14.028	1	-0.0558338	0.0791912
Q01085	TIAL1	Nucleolysin TIAR	5107	48.7579	16.7058	0.531937	0.469289	0.847914	0.005911	0.004169	11.5796	0.587729	0.350902	4	0.998177	0.0381351
Q9Y4F1	FARP1	FERM, RhoGEF and pleckstrin domain-containing protein 1	534	40.4615	24.0994	0.46122	0.39215	5.50265	0.04118	0.04574	16.7044	3.81415	2.05208	4	0.966144	0.0457977
Q6NXR4	TTI2	TELO2-interacting protein 2	798	-1	0	0	0	0	0	0	-1	-1	0	3	0	0.07969
O00308	NULL	N/A	2571	-1	2.09958	1.18662	0.41211	1.34155	1.41247	0.05594	1.45532	0.929892	1.42366	3	0.717026	0.216843
Q9BW62	NULL	N/A	9546	-1	98.8852	0.5202	0.127	286.386	0.9885	1.013	68.542	198.508	3.28983	3	0.788688	0.0803897
Q92817	EVPL	Envoplakin	277	-1	13.3792	0.5602	0.29053	1.94708	0.03159	0.02196	9.27379	1.34961	3.31946	4	0.935502	0.0511748
Q9C0F1	CEP44	Centrosomal protein of 44 kDa	7782	18.6078	14.2168	0.76602	0.25654	1.24233	0.03726	0.02153	9.85431	0.861118	2.13727	3	0.96376	0.0461339
Q5VVQ6	YOD1	Ubiquitin thioesterase OTU1	5640	66.4918	17.2973	0.4364	0.461	14.4569	0.1446	0.1288	11.9896	10.0208	5.06715	3	0.811494	0.0833367
O95453-2	PARN	Poly(A)-specific ribonuclease PARN	5702	33.3775	13.5634	0.53768	0.4178	2.16834	0.04295	0.02144	9.40141	1.50298	4.57431	3	0.985175	0.0249232
Q07000	NULL	N/A	8075	2.6087	2.05136	1.03704	0.157491	0.252668	0.083592	0.009906	1.42189	0.175136	1.287	4	-0.00844401	0.372674
Q9C010	PKIB	N/A	9438	-1	6.44808	0.81123	0.501038	1.91074	0.157545	0.007408	4.46947	1.32442	1.86247	4	0.948634	0.130676
O15258	RER1	Protein RER1	9022	46.6127	23.4592	0.49555	0.39503	9.62312	0.0508	0.06481	16.2607	6.67024	2.17938	3	0.942806	0.0636697
P57775	FBXW4	F-box/WD repeat-containing protein 4	9023	-1	-1	-1	-1	-1	-1	-1	-1	-1	-1	-1	-1	0.10246
Q15056	EIF4H	Eukaryotic translation initiation factor 4H	1116	28.3299	16.8206	0.63282	0.35651	1.20723	0.01711	0.01352	11.6592	0.836788	5.41012	4	0.994545	0.0215605
Q9P021	CRIPT	Cysteine-rich PDZ-binding protein	9024	-1	-1	-1	-1	-1	-1	-1	-1	-1	-1	-1	-1	0.0877069
Q96B96	TMEM159	Promethin	9235	-1	9.0237	0.87441	0.54048	2.75665	0.09536	0.09841	6.25475	1.91076	1.57425	4	-0.45053	0.419787
O43399-2	NULL	Tumor protein D54	9965	50.7383	41.1716	0.6079	0.3332	35.5484	0.1624	0.1966	28.538	24.6403	0.998048	3	0.725122	0.239465
Q14160	SCRIB	N/A	9240	43.8621	-1	-1	-1	-1	-1	-1	-1	-1	-1	-1	-1	0.0949263
Q8N4A0	GALNT4	Polypeptide N-acetylgalactosaminyltransferase 2 soluble form	5567	11.0699	31.9695	0.62117	0.20657	3.83622	0.02327	0.02724	22.1596	2.65907	0.907668	3	0.99747	0.0399291
Q9Y5L4	TIMM13	Mitochondrial import inner membrane translocase subunit Tim13	8927	21.6623	12.9497	0.61392	0.35417	1.20991	0.02202	0.01316	8.97603	0.838646	1.36936	4	0.985641	0.0439545
Q6XE24-3	RBMS3	N/A	8928	14.7736	-1	-1	-1	-1	-1	-1	-1	-1	-1	-1	-1	-1
Q9H9J4-2	USP42	Ubiquitin carboxyl-terminal hydrolase 42	4095	6.3392	37.606	0.613509	0.073579	0.547813	0.002302	0.002905	26.0665	0.379715	3.31E-05	1	0.999992	0.164045
Q13057	COASY	Bifunctional coenzyme A synthase	4970	43.6994	17.2013	0.51348	0.46903	2.47573	0.03098	0.02372	11.9231	1.71605	2.6779	4	0.969421	0.0406975
P33240-2	CSTF2	Cleavage stimulation factor subunit 2	4702	-1	19.103	0.3351	0.5679	5.6319	0.0381	0.0389	13.2412	3.90374	4.45833	4	0.92608	0.0440616
Q9H1J1	UPF3A	Regulator of nonsense transcripts 3A	4236	14.6102	10.026	0.7076	0.21741	3.29389	0.04684	0.04953	6.94949	2.28315	0.504271	1	-0.310607	16.0746
Q01804	OTUD4	OTU domain-containing protein 4	1311	43.2227	26.6161	0.62551	0.35272	2.27315	0.01663	0.0192	18.4489	1.57563	0.953007	3	0.996314	0.0252422
Q9Y426	C2CD2	C2 domain-containing protein 2	12024	27.0236	16.2863	0.68438	0.39709	2.99419	0.0208	0.01928	11.2888	2.07541	2.25113	4	0.966146	0.0674897
P30305	NULL	N/A	12025	42.7794	-1	-1	-1	-1	-1	-1	-1	-1	-1	-1	-1	0.0880028
Q7Z7G8-2	NULL	Vacuolar protein sorting-associated protein 13B	1582	12.7668	11.8981	0.45703	0.33896	3.67103	0.04488	0.02626	8.24716	2.54456	3.06875	3	0.467688	0.118807
Q9UQ84-4	EXO1	Exonuclease 1	5772	2.68161	1.63883	0.900941	0.328561	0.018756	0.008501	0.002248	1.13595	0.0130007	0.00144257	1	0.999501	0.13007
Q8NFJ9	BBS1	N/A	12026	20.8125	-1	-1	-1	-1	-1	-1	-1	-1	-1	-1	-1	0.557216
Q5JUR7	TEX30	Testis-expressed sequence 30 protein	12027	5.25373	-1	-1	-1	-1	-1	-1	-1	-1	-1	-1	-1	0.0407922
Q8WUP2	FBLIM1	Filamin-binding LIM protein 1	11135	21.8824	17.3012	0.73901	0.23008	2.21366	0.02008	0.02148	11.9923	1.53439	0.808489	3	0.993677	0.044658
Q9UKT5-2	FBXO4	F-box only protein 4	5972	-1	69.6809	0.4648	0.3151	237.726	0.621	0.802	48.2991	164.779	14.4831	3	0.0611301	0.109545
Q8NHQ9	DDX55	ATP-dependent RNA helicase DDX55	2244	28.0909	21.1343	0.45005	0.35445	4.35949	0.03153	0.0328	14.6492	3.02177	3.64828	3	0.943352	0.0372849
Q8WVM8	NULL	Sec1 family domain-containing protein 1	21	61.1111	23.8632	0.526353	0.432149	1.2896	0.009861	0.007844	16.5407	0.893879	0.369597	4	0.992581	0.0478584
P19971	TYMP	Thymidine phosphorylase	600	18.5823	11.3168	0.65548	0.31989	1.64088	0.04481	0.01397	7.84421	1.13737	0.508034	4	0.991346	0.105381
P05387	RPLP2	60S acidic ribosomal protein P2	8654	-1	13.5492	0.253256	0.642732	1.09946	0.012346	0.004175	9.39158	0.762086	2.46305	4	0.960829	0.020884
Q13555-4	NULL	N/A	7936	-1	10.9561	0.44289	0.5976	4.87857	0.06572	0.0437	7.59418	3.38157	2.53656	3	0.792868	0.0659153
Q8N394	TMTC2	Transmembrane and TPR repeat-containing protein 2	3498	-1	26.3456	0.4038	0.2972	15.2146	0.09369	0.11444	18.2614	10.546	1.06006	3	-0.451375	1.18139
Q9P0T7	NULL	Transmembrane protein 9	8846	5.85757	17.4356	0.31063	0.17551	17.15	0.18349	0.04505	12.0854	11.8875	2.31829	2	-0.246104	42.7089
Q9Y478	PRKAB1	5-AMP-activated protein kinase subunit beta-1	3962	59.2593	14.0827	0.47304	0.55494	3.89406	0.06364	0.03855	9.76136	2.69916	1.68287	3	0.908324	0.0789757
Q9H910-2	HN1L	Hematological and neurological expressed 1-like protein	8850	12.0358	-1	-1	-1	-1	-1	-1	-1	-1	-1	-1	-1	0.0593324
Q9BT73	PSMG3	Proteasome assembly chaperone 3	4836	69.6923	25.3902	0.38203	0.49385	6.61316	0.01732	0.02209	17.5991	4.58389	3.18941	4	0.899922	0.0653212
Q05086-3	NULL	Ubiquitin-protein ligase E3A	213	-1	16.8577	0.6613	0.33926	1.07492	0.02083	0.02081	11.6849	0.745078	5.83024	4	0.969972	0.0489548
Q9NRC6	SPTBN5	Spectrin beta chain, non-erythrocytic 5	8233	3.4007	4.197	0.6251	0.6897	49.0321	6.8186	0.1322	2.90914	33.9865	7.27644	2	-0.116581	0.475121
Q5T2E6	C10orf76	UPF0668 protein C10orf76	3835	38.9455	11.4618	0.5156	0.44811	2.7756	0.04581	0.04615	7.94474	1.9239	11.6886	4	0.951063	0.0320691
Q96IR7	HPDL	4-hydroxyphenylpyruvate dioxygenase-like protein	3636	-1	11.8507	0.63089	0.54343	7.84736	0.43547	0.04542	8.21431	5.43938	0.953287	2	0.579608	0.203656
O95810	NULL	Serum deprivation-response protein	6104	-1	32.8299	0.43301	0.42993	3.9667	0.02797	0.02994	22.756	2.74951	1.54389	4	0.982442	0.0323066
Q9H0C8	ILKAP	Integrin-linked kinase-associated serine/threonine phosphatase 2C	4439	48.7784	31.4488	0.44377	0.40249	16.0755	0.07564	0.0902	21.7987	11.1427	1.31278	4	0.866798	0.0864035
Q13627-2	DYRK1A	Dual specificity tyrosine-phosphorylation-regulated kinase 1A	2116	23.325	18.3244	0.68233	0.28163	3.23112	0.04707	0.02636	12.7015	2.23964	4.16732	4	0.936217	0.0773803
O15084	ANKRD28	Serine/threonine-protein phosphatase 6 regulatory ankyrin repeat subunit A	2833	36.6406	17.0025	0.64962	0.41698	1.29011	0.01751	0.01049	11.7852	0.894236	0.308649	3	0.998673	0.0861916
Q96AB3	ISOC2	Isochorismatase domain-containing protein 2, mitochondrial	8466	-1	126.071	0.83737	0.02289	92.1326	0.44534	0.45556	87.3856	63.8614	0.134769	3	0.96425	0.126103
P51857-2	AKR1D1	3-oxo-5-beta-steroid 4-dehydrogenase	9873	-1	-1	-1	-1	-1	-1	-1	-1	-1	-1	-1	-1	0.104708
Q14157-4	NULL	N/A	2895	42.3093	18.6152	0.47125	0.47771	2.25233	0.02276	0.01959	12.9031	1.5612	1.45421	4	0.991631	0.0343158
Q96AG4	LRRC59	Leucine-rich repeat-containing protein 59	4573	-1	19.0092	0.33999	0.55848	2.2913	0.02139	0.01012	13.1762	1.58821	3.12847	4	0.99058	0.0420595
P32004-3	L1CAM	Neural cell adhesion molecule L1	2048	-1	8.75428	1.01199	0.007593	13.5416	0.430592	0.680431	6.068	9.38632	0.545843	1	-0.871283	1.73405
Q96CN7	ISOC1	Isochorismatase domain-containing protein 1	86	-1	38.9706	0.39157	0.52088	5.40012	0.02017	0.02231	27.0124	3.74308	2.11645	4	0.981494	0.0234612
P05114	HMGN1	Non-histone chromosomal protein HMG-14	6717	49.6311	17.032	0.53674	0.39707	2.78857	0.03044	0.01361	11.8057	1.93289	0.414397	3	0.983075	0.0693385
O14730	RIOK3	Serine/threonine-protein kinase RIO3	5296	6.92609	4.12089	0.89934	0.28549	1.42251	0.22965	0.02405	2.85638	0.986009	10.1856	4	0.874209	0.0647754
Q14165	MLEC	Malectin	5835	-1	25.0896	0.38515	0.53693	2.89902	0.01503	0.01154	17.3908	2.00945	0.640939	4	0.992472	0.0455318
Q9BZC7	ABCA2	ATP-binding cassette sub-family A member 2	6444	6.78689	7.73069	0.50622	0.27162	2.75734	0.08789	0.02764	5.35851	1.91124	0.977938	3	0.619338	0.16921
P14373	TRIM27	Zinc finger protein RFP	1717	4.723	0	0	0	0	0	0	-1	-1	0	1	0	0.107717
P16144-2	NULL	Integrin beta-4	9651	32.4228	5.57099	0.66383	0.42423	1.32148	0.09067	0.0959	3.86152	0.91598	3.63361	4	0.40196	0.194443
Q15043-2	SLC39A14	Zinc transporter ZIP14	3368	2.4537	261.3	0.1	0.1389	34130	11.1	11.17	181.119	23657.1	25.6934	3	-0.170548	0.0618533
P16298	PPP3CB	N/A	733	34.1502	32.1152	0.66368	0.27695	12.8679	0.08911	0.1092	22.2605	8.91933	9.59218	3	0.987683	0.0217217
Q9Y446	PKP3	Plakophilin-3	862	23.7019	18.9912	0.690694	0.284595	0.491546	0.005516	0.005727	13.1637	0.340714	0.0535796	4	0.999496	0.0507726
Q9Y4K1	AIM1	Absent in melanoma 1 protein	406	22.055	18.3618	0.58731	0.31481	2.38654	0.0158	0.01702	12.7275	1.65422	3.65615	4	0.991705	0.0227753
Q9Y6Q5	AP1M2	N/A	2637	22.7397	18.4836	0.44477	0.34389	7.89226	0.04534	0.02781	12.8119	5.4705	12.8839	3	0.958404	0.0266802
Q99549	NULL	M-phase phosphoprotein 8	2509	23.2411	15.8178	0.56298	0.33926	2.57771	0.0258	0.02127	10.964	1.78673	10.5043	4	0.983439	0.0232348
Q58FF7	HSP90AB3P	Putative heat shock protein HSP 90-alpha A4	7637	-1	0	0	0	0	0	0	-1	-1	0	1	0	0.120711
Q92785	DPF2	Zinc finger protein ubi-d4	987	27.7895	21.2696	0.59171	0.27598	2.21351	0.02242	0.01492	14.743	1.53429	0.256173	3	0.995191	0.066582
Q96S55-2	NULL	ATPase WRNIP1	2443	18.4879	15.8931	0.840059	0.222149	0.862427	0.01865	0.009006	11.0163	0.597789	1.11812	3	0.999221	0.0217141
P26640	VARS	Valine--tRNA ligase	1377	-1	17.055	0.393239	0.537668	0.964124	0.013431	0.005212	11.8216	0.66828	3.20122	4	0.976389	0.0468142
A0FGR8-2	NULL	Extended synaptotagmin-2	7999	33.1429	23.2696	0.63466	0.30946	3.46955	0.03488	0.04012	16.1293	2.40491	2.39318	3	0.990354	0.0329166
Q9BV19	C1orf50	Uncharacterized protein C1orf50	2308	18.1107	13.2635	0.6488	0.30935	1.38108	0.03559	0.02412	9.19355	0.957292	1.52045	4	0.982246	0.0659166
Q8TDI0	NULL	N/A	2309	44.607	-1	-1	-1	-1	-1	-1	-1	-1	-1	-1	-1	0.131828
Q9NNW7-2	NULL	N/A	4300	-1	22.3329	0.37044	0.58785	11.3382	0.05285	0.05814	15.48	7.85907	2.40048	4	0.934679	0.0600904
Q9NQS7-2	INCENP	Inner centromere protein	6303	3.91626	2.50228	1.47062	0.19876	1.90654	2.08701	0.04051	1.73445	1.32151	8.86846	3	0.614782	0.0831765
Q86TB9	PATL1	Protein PAT1 homolog 1	4903	22.9919	20.1558	0.63252	0.27268	3.08355	0.0332	0.02059	13.9709	2.13735	1.82806	3	0.986	0.0372469
Q96JB2	COG3	Conserved oligomeric Golgi complex subunit 3	6170	51.5478	35.8583	0.58064	0.34166	5.85506	0.0222	0.03041	24.8551	4.05842	0.470876	3	0.995598	0.0453689
P53805-3	NULL	Calcipressin-1	6784	-1	4.48956	0.3887	0.42797	10.7579	0.68411	0.08629	3.11193	7.45679	2.0067	2	-0.292047	0.183616
O95363	FARS2	Phenylalanine--tRNA ligase, mitochondrial	2702	-1	17.7246	0.3904	0.47694	3.97449	0.02018	0.01532	12.2857	2.75491	0.544073	3	0.983728	0.0502096
P62273	RPS29	40S ribosomal protein S29	8152	-1	22.7162	0.25499	0.65639	7.7688	0.02445	0.02672	15.7457	5.38492	0.922212	3	0.960971	0.039766
Q01543	FLI1	Friend leukemia integration 1 transcription factor	1244	4.96805	1.83768	1.86301	0.25959	0.66684	1.50809	0.01647	1.27378	0.462218	1.04843	2	0.193614	0.176979
Q9BUF7	CRB3	Protein crumbs homolog 3	9754	13.3863	32.8474	0.43477	0.10311	6.28924	0.01927	0.02884	22.7681	4.35937	0.0138041	1	0.995044	0.0836032
Q9Y3S2	ZNF330	Zinc finger protein 330	9755	14.3742	-1	-1	-1	-1	-1	-1	-1	-1	-1	-1	-1	0.276988
P22314	UBA1	Ubiquitin-like modifier-activating enzyme 1	925	60.9231	24.6516	0.53333	0.45141	1.96625	0.01013	0.01179	17.0872	1.3629	2.33507	4	0.992463	0.0297033
P48454	PPP3CC	N/A	9757	25.293	-1	-1	-1	-1	-1	-1	-1	-1	-1	-1	-1	0.417576
P48444	ARCN1	Coatomer subunit delta	3901	44.4622	23.3465	0.563384	0.385221	2.32698	0.011036	0.007852	16.1826	1.61294	3.06511	4	0.996667	0.026178
P24557-4	NULL	Thromboxane-A synthase	9765	-1	-1	-1	-1	-1	-1	-1	-1	-1	-1	-1	-1	0.423272
P43378	PTPN9	Tyrosine-protein phosphatase non-receptor type 9	2770	30.1856	13.5452	0.693872	0.392748	0.91325	0.010207	0.006942	9.38884	0.633017	0.335246	3	0.998533	0.0359954
Q8N531-2	FBXL6	F-box/LRR-repeat protein 6	6992	5.78017	25.642	0.1	0.4494	332.843	0.2983	0.4177	17.7737	230.709	28.5874	2	-1.84377	0.0574352
P37235	HPCAL1	Hippocalcin-like protein 1	5235	-1	22.9855	0.48204	0.51194	2.54785	0.0154	0.01867	15.9323	1.76604	0.489195	4	0.9979	0.0422898
Q8IUH4	NULL	Palmitoyltransferase ZDHHC13	4631	18.9449	15.8757	0.520618	0.307526	0.670152	0.014668	0.002873	11.0042	0.464514	0.26634	3	0.997652	0.0372536
O95405-2	ZFYVE9	Zinc finger FYVE domain-containing protein 9	5171	-1	0	0	0	0	0	0	-1	-1	0	3	0	0.32494
Q9NVS2	MRPS18A	28S ribosomal protein S18a, mitochondrial	7503	-1	12.0934	0.30592	0.59966	7.34994	0.10973	0.04396	8.38249	5.09459	3.13616	3	0.803605	0.0585776
Q9H910	HN1L	N/A	3701	28.8555	21.0784	0.58754	0.31625	2.69172	0.03356	0.03441	14.6104	1.86576	8.78039	4	0.989525	0.0242664
P61018	RAB4B	Ras-related protein Rab-4B	1917	11.5275	25.3186	0.7077	0.296	35.3098	0.4686	0.1981	17.5495	24.4749	7.16002	2	0.763885	0.194501
P05120	SERPINB2	Plasminogen activator inhibitor 2	3766	11.7155	3.32317	0.8946	0.65036	0.60093	0.08822	0.0163	2.30345	0.416533	1.18398	4	0.977187	0.090497
Q96AT9	NULL	Ribulose-phosphate 3-epimerase	7857	-1	21.8734	0.4281	0.50939	2.68194	0.01323	0.01695	15.1615	1.85898	0.62812	4	0.991204	0.0542863
Q8TDQ7	GNPDA2	N/A	6580	-1	19.0791	0.59596	0.57141	7.52735	0.12195	0.03061	13.2246	5.21756	2.11523	3	0.856071	0.137987
P09651	HNRNPA1	Heterogeneous nuclear ribonucleoprotein A1	6509	-1	22.5535	0.29856	0.5935	2.96353	0.01662	0.01443	15.6329	2.05416	5.29214	4	0.959387	0.0175906
Q9P0T4	ZNF581	Zinc finger protein 581	7858	30.8995	-1	-1	-1	-1	-1	-1	-1	-1	-1	-1	-1	0.215668
P37837	TALDO1	Transaldolase	3035	-1	23.429	0.39377	0.47351	5.63078	0.02539	0.02675	16.2397	3.90296	1.49899	4	0.972847	0.0445293
Q13427	PPIG	Peptidyl-prolyl cis-trans isomerase G	5495	43.4764	19.5265	0.56033	0.36966	4.19374	0.03346	0.02798	13.5347	2.90688	11.0854	3	0.987307	0.0172337
Q92905	COPS5	COP9 signalosome complex subunit 5	8302	-1	14.7039	0.380552	0.577823	0.648549	0.010531	0.003427	10.1919	0.44954	0.112153	4	0.995265	0.059238
P05198	EIF2S1	Eukaryotic translation initiation factor 2 subunit 1	1176	-1	30.0655	0.48735	0.43622	3.25216	0.01128	0.01468	20.8398	2.25423	1.85856	4	0.996984	0.0190038
P50542	PEX5	N/A	3167	11.479	9.91607	0.6646	0.33761	1.23342	0.02846	0.01986	6.8733	0.854942	1.76429	4	0.990382	0.0628911
Q92990	GLMN	Glomulin	3299	-1	18.5132	0.46532	0.53683	9.25024	0.07557	0.04682	12.8323	6.41178	6.44966	3	0.916152	0.0398476
Q9NWR8	CCDC109B	Mitochondrial calcium uniporter regulatory subunit MCUb	7432	-1	18.8073	0.377	0.61388	17.1714	0.14559	0.09013	13.0362	11.9023	3.52723	3	0.85901	0.0950623
P30838	ALDH3A1	Aldehyde dehydrogenase, dimeric NADP-preferring	6038	-1	6.93571	0.33553	0.70706	2.30048	0.0461	0.02546	4.80747	1.59457	0.543255	4	0.950317	0.101314
O00635	TRIM38	Tripartite motif-containing protein 38	9124	17.9794	21.5843	0.68338	0.2346	5.07694	0.0377	0.04149	14.9611	3.51907	0.944723	3	0.824342	0.158886
Q9BVQ7	SPATA5L1	Spermatogenesis-associated protein 5-like protein 1	3567	-1	17.8466	0.24048	0.572	7.17927	0.04394	0.04555	12.3703	4.97629	7.32076	3	0.80066	0.0358492
Q96D46	NMD3	60S ribosomal export protein NMD3	6243	13.4211	10.3989	0.667368	0.29645	0.818939	0.022638	0.001799	7.20799	0.567645	3.02299	4	0.97448	0.0529191
P11413	G6PD	Glucose-6-phosphate 1-dehydrogenase	1846	-1	15.6941	0.35411	0.60604	3.40835	0.03286	0.02473	10.8784	2.36249	7.39109	4	0.980848	0.0212334
Q9BR61	ACBD6	Acyl-CoA-binding domain-containing protein 6	3235	5.48026	4.59066	0.872422	0.204015	0.358724	0.050709	0.008114	3.182	0.248649	0.424074	3	0.991164	0.0465116
P05412	JUN	Transcription factor AP-1	4163	1.98587	2.21821	0.20048	0.44121	19.708	2.3321	0.05888	1.53755	13.6606	1.17954	3	-0.0790519	0.189894
O14841	OPLAH	5-oxoprolinase	2179	23.1828	21.6718	0.59061	0.30429	3.54298	0.02633	0.02597	15.0217	2.45581	2.30487	4	0.988205	0.0414677
P41220-4	RGS2	N/A	10156	-1	177.8	0.1	0.2278	26680	12.15	12.3	123.242	18493.2	41.1555	3	-0.712186	0.084665
A6NKT7	RGPD3	RanBP2-like and GRIP domain-containing protein 3	7214	57.8571	218.96	1.928	-1	1614.1	11.458	11.616	151.771	1118.81	7.58732	3	-0.323845	0.156043
O60266	ADCY3	Adenylate cyclase type 3	6375	10.4752	6.86639	0.88336	0.22024	1.76983	0.13175	0.02643	4.75942	1.22675	2.04203	3	0.397481	0.255801
Q8WWQ0	NULL	PH-interacting protein	3434	17.0824	15.6981	0.64439	0.26865	1.60876	0.03187	0.01497	10.8811	1.11511	3.08284	3	0.994305	0.0226053
Q14195-2	DPYSL3	Dihydropyrimidinase-related protein 3	535	-1	16.9678	0.450819	0.50891	1.92003	0.007245	0.006799	11.7612	1.33087	1.24796	4	0.988628	0.034953
Q8TDR2	STK35	Serine/threonine-protein kinase 35	5901	-1	44.3227	0.65353	0.09879	89.8828	0.65446	0.70585	30.7221	62.302	1.19239	2	-0.313316	0.23614
O75446	NULL	Histone deacetylase complex subunit SAP30	6376	5.04459	-1	-1	-1	-1	-1	-1	-1	-1	-1	-1	-1	0.0919964
O60307	MAST3	N/A	5902	-1	-1	-1	-1	-1	-1	-1	-1	-1	-1	-1	-1	0.268083
Q9BQQ3	GORASP1	Golgi reassembly-stacking protein 1	7572	-1	4.46839	1.23719	0.49698	1.0161	0.47287	0.02376	3.09725	0.704307	0.186017	2	-0.219025	0.487803
O15145	ARPC3	Actin-related protein 2/3 complex subunit 3	5039	33.9013	15.6815	0.59639	0.37052	1.6472	0.01585	0.01347	10.8696	1.14175	0.505564	3	0.994234	0.0500899
Q6PJT7-3	NULL	N/A	9548	22.4262	28.4856	0.53686	0.10959	5.12919	0.03315	0.02355	19.7447	3.55528	0.069946	1	0.995861	0.0487699
Q8N4S9	MARVELD2	MARVEL domain-containing protein 2	4772	3.61697	5.56399	0.5613	0.39286	2.2044	0.26421	0.03631	3.85666	1.52797	4.15521	3	0.663025	0.122145
Q96EZ8	MCRS1	Microspherule protein 1	5429	-1	210.5	0.1	0.8727	262400	114.1	114.4	145.907	181882	118.777	3	-0.160519	2.67428
O15014	ZNF609	Zinc finger protein 609	3099	12.6504	8.8299	0.7352	0.2906	2.1146	0.1029	0.0192	6.12042	1.46573	0.6952	3	0.905569	0.140878
Q15365	PCBP1	Poly(rC)-binding protein 1	1984	39.9018	14.4419	0.52557	0.43305	1.17537	0.01614	0.0133	10.0104	0.814704	2.04284	4	0.995092	0.0213441
P60660	MYL6	N/A	9439	18.0438	11.6792	0.62678	0.34469	2.23365	0.04354	0.01694	8.09544	1.54825	4.58349	4	0.807269	0.0759295
P53677	AP3M2	AP-3 complex subunit mu-2	7717	-1	89.8941	0.6394	0.18	128.769	0.6451	0.6581	62.3098	89.2557	0.683804	3	0.829137	0.131834
Q8N0X7	SPG20	Spartin	1519	19.7567	14.5186	0.609398	0.307731	0.718302	0.013981	0.006798	10.0635	0.497889	0.470607	4	0.998199	0.0458429
Q9P260	KIAA1468	LisH domain and HEAT repeat-containing protein KIAA1468	10060	50.9538	13.4274	0.56296	0.48284	2.26295	0.03931	0.03176	9.30714	1.56856	4.64344	4	0.863666	0.0595939
Q9NQZ2	UTP3	Something about silencing protein 10	2967	42.1991	20.7501	0.50943	0.41316	8.40345	0.05161	0.05314	14.3829	5.82483	3.08393	3	0.95746	0.0470461
P04222	NULL	HLA class I histocompatibility antigen, Cw-3 alpha chain	8381	2.86501	48.7387	0.1	0.06802	920.233	0.68151	0.87075	33.7831	637.857	32.4403	2	-1.42026	0.0895522
O00193	SMAP	Small acidic protein	6859	39.1169	14.688	0.44864	0.492146	1.34695	0.015385	0.007376	10.181	0.933634	0.615883	4	0.984447	0.0583365
O43896	KIF1C	Kinesin-like protein KIF1C	1647	21.8723	10.0773	0.803761	0.386136	1.0855	0.069147	0.006558	6.98503	0.752414	1.33974	4	0.96661	0.203088
Q5T8D3-2	NULL	Acyl-CoA-binding domain-containing protein 5	5569	23.8407	10.3471	0.56596	0.41236	0.550903	0.012694	0.002923	7.17208	0.381857	5.69681	4	0.970293	0.0343948
Q96GE9-2	TMEM261	Transmembrane protein 261	9243	-1	27.2277	0.50782	0.33109	6.37249	0.04418	0.04728	18.8728	4.41707	0.823034	4	0.98435	0.109268
Q9UQ90	SPG7	Paraplegin	278	-1	16.6766	0.35735	0.57803	3.22368	0.02012	0.01776	11.5593	2.23448	0.610747	4	0.976466	0.0645191
Q9BV20	NULL	Methylthioribose-1-phosphate isomerase	5641	-1	32.4934	0.36289	0.60365	7.02828	0.03348	0.03523	22.5227	4.87163	1.23483	4	0.968751	0.0601819
O43676	NDUFB3	NADH dehydrogenase [ubiquinone] 1 beta subcomplex subunit 3	8549	-1	22.4779	0.28774	0.5303	8.56124	0.03664	0.02731	15.5805	5.9342	0.83831	4	0.813848	0.112068
Q9UK22	FBXO2	F-box only protein 2	5703	-1	10.1973	0.543899	0.559757	0.887243	0.027609	0.002947	7.06822	0.61499	0.0552029	3	0.991844	0.112306
O60220	TIMM8A	Mitochondrial import inner membrane translocase subunit Tim8 A	7783	-1	46.7483	0.34426	0.61957	6.65724	0.02166	0.02419	32.4034	4.61445	0.124026	4	0.993442	0.0476295
P20719	HOXA5	Homeobox protein Hox-A5	9027	6.34821	6.62677	0.67473	0.18844	0.75604	0.01709	0.01574	4.59333	0.524047	1.7361	4	0.988575	0.0467974
Q12834	CDC20	Cell division cycle protein 20 homolog	4971	2.56657	1.5039	1.0396	0.2186	0.7705	0.3588	0.0212	1.04242	0.53407	3.20386	4	0.79377	0.166771
Q05516	ZBTB16	Zinc finger and BTB domain-containing protein 16	6860	27.7317	-1	-1	-1	-1	-1	-1	-1	-1	-1	-1	-1	0.207118
Q8TD22	SFXN5	Sideroflexin-5	1312	-1	7.23382	0.57023	0.53645	19.3308	2.13837	0.09387	5.0141	13.3991	0.540995	1	-0.380272	1.55122
Q5VT06	CEP350	Centrosome-associated protein 350	799	8.41727	5.10005	0.81439	0.28701	1.05777	0.12042	0.00989	3.53509	0.73319	1.09951	3	0.96121	0.0637717
O95573	ACSL3	N/A	1117	45.3671	27.0522	0.58744	0.37171	2.86373	0.01762	0.02102	18.7512	1.98499	1.46104	4	0.997093	0.0265222
Q9Y3D0	FAM96B	Mitotic spindle-associated MMXD complex subunit MIP18	7071	7.96154	7.49366	0.811823	0.144265	0.308099	0.020615	0.004263	5.19421	0.213558	0.0990539	3	0.998796	0.0464937
O15085-2	ARHGEF11	Rho guanine nucleotide exchange factor 11	4372	41.1429	18.6997	0.58273	0.38773	1.67092	0.01517	0.01116	12.9616	1.15819	0.436382	3	0.997195	0.03228
O14545	TRAFD1	TRAF-type zinc finger domain-containing protein 1	1583	8.40529	3.17906	0.67366	0.38715	1.18822	0.27837	0.03117	2.20356	0.823611	1.40172	3	0.697084	0.121478
Q8WUX9	CHMP7	Charged multivesicular body protein 7	5973	20.902	15.9956	0.6616	0.31134	2.30934	0.03569	0.02299	11.0873	1.60071	1.25695	3	0.985897	0.0539552
O14933	UBE2L6	Ubiquitin/ISG15-conjugating enzyme E2 L6	8757	12.788	45.2831	0.80635	0.03073	31.8962	0.24989	0.27698	31.3878	22.1088	5.89165	3	0.935245	0.0770216
Q9NVI7-2	ATAD3A	ATPase family AAA domain-containing protein 3A	2245	-1	18.6696	0.31036	0.62487	3.29141	0.02076	0.01397	12.9408	2.28143	0.494071	3	0.972008	0.053066
Q15329-2	E2F5	Transcription factor E2F5	1648	7.52113	-1	-1	-1	-1	-1	-1	-1	-1	-1	-1	-1	0.0990202
P50579	NULL	Methionine aminopeptidase 2	2572	23.0811	17.2731	0.56433	0.35032	1.96936	0.03301	0.02072	11.9728	1.36506	3.36565	4	0.972502	0.0552359
Q9BUR4	WRAP53	Telomerase Cajal body protein 1	7363	-1	4.67502	0.51072	0.38727	4.82346	0.32467	0.05005	3.24048	3.34337	0.572948	2	-0.260115	14.3625
Q9H061	TMEM126A	Transmembrane protein 126A	3500	-1	78.0879	0.452	0.4421	66.9221	0.2243	0.2459	54.1264	46.3869	1.27161	3	0.967407	0.0954743
Q13190	STX5	Syntaxin-5	4030	26.4	16.9613	0.60339	0.37682	3.46352	0.04226	0.03584	11.7566	2.40073	2.56964	4	0.9799	0.0511468
Q8N6N3	C1orf52	UPF0690 protein C1orf52	8851	45.1636	0	0	0	0	0	0	-1	-1	0	3	0	0.0407799
Q8TF74	WIPF2	WAS/WASL-interacting protein family member 2	150	18.383	7.12539	0.8718	0.37999	2.74763	0.18566	0.06743	4.93894	1.90451	9.8063	3	0.684994	0.0702768
P23258	TUBG1	Tubulin gamma-1 chain	4837	-1	15.0937	0.36735	0.5998	1.85983	0.01712	0.01003	10.4621	1.28914	1.44412	4	0.987717	0.0270449
O75896	TUSC2	Tumor suppressor candidate 2	8234	33.9692	24.8821	0.54006	0.2911	5.06981	0.02018	0.01821	17.2469	3.51412	0.0627457	2	0.98887	0.172206
Q9H0N5	PCBD2	Pterin-4-alpha-carbinolamine dehydratase 2	467	-1	10.171	0.310208	0.639774	1.71295	0.066689	0.001235	7.05	1.18733	4.12074	3	0.442588	0.0840466
Q9GZM5	YIPF3	Protein YIPF3	5773	15.2797	25.2341	0.55276	0.11796	4.29113	0.0246	0.02645	17.4909	2.97438	2.49608	3	0.95055	0.0410812
O95379-3	TNFAIP8	Tumor necrosis factor alpha-induced protein 8	4512	10.1038	8.1669	0.72909	0.52055	2.36162	0.06324	0.03241	5.66086	1.63695	1.42413	3	0.809513	0.1233
O00139-2	KIF2A	Kinesin-like protein KIF2A	4237	29.6338	17.6589	0.601659	0.383659	1.04783	0.011854	0.006079	12.2402	0.7263	0.804383	4	0.988445	0.0405885
Q5QJ74	TBCEL	Tubulin-specific chaperone cofactor E-like protein	8929	-1	6.26934	1.22748	0.41437	1.53462	0.32206	0.02513	4.34558	1.06372	1.57755	2	0.975195	0.0606465
P40818	USP8	Ubiquitin carboxyl-terminal hydrolase 8	3637	13.1449	11.9616	0.65287	0.26458	1.00217	0.01235	0.0138	8.29116	0.694651	3.16153	4	0.96496	0.0935819
Q3ZAQ7	NULL	Vacuolar ATPase assembly integral membrane protein VMA21	601	49.4578	11.2544	0.55961	0.48545	2.61319	0.0691	0.03399	7.80098	1.81133	1.84424	3	0.834396	0.171226
Q9Y4L5	NULL	E3 ubiquitin-protein ligase RNF115	1457	-1	2.03319	1.34564	0.26179	0.89319	0.8593	0.03552	1.4093	0.619112	2.13024	3	0.176861	0.160773
Q9BV40	NULL	Vesicle-associated membrane protein 8	9338	11.5981	10.26	0.7598	0.2483	0.6717	0.05421	0.0006447	7.11169	0.465587	0.98112	3	0.996177	0.0427044
Q9Y2B5	VPS9D1	VPS9 domain-containing protein 1	3638	30.9049	-1	-1	-1	-1	-1	-1	-1	-1	-1	-1	-1	0.12225
Q16718	NDUFA5	NADH dehydrogenase [ubiquinone] 1 alpha subcomplex subunit 5	8655	-1	39.2587	0.38754	0.43254	17.2741	0.05502	0.07767	27.212	11.9735	0.42945	3	0.950218	0.0660543
Q12933-3	TRAF2	TNF receptor-associated factor 2	12028	-1	132.471	0.3715	0.2969	2862.82	5.6337	5.8101	91.8218	1984.36	0.397377	1	-0.14004	0.540584
P06753	NULL	Tropomyosin alpha-3 chain	214	-1	20.5545	0.456155	0.519076	3.65267	0.032918	0.009585	14.2473	2.53184	6.44785	3	0.906675	0.0269042
P08572	COL4A2	Collagen alpha-2(IV) chain	8077	9.91774	10.0377	0.55409	0.26529	3.82708	0.09264	0.06285	6.95762	2.65273	11.9582	3	0.958993	0.0348688
P09486	SPARC	SPARC	8932	-1	-1	-1	-1	-1	-1	-1	-1	-1	-1	-1	-1	0.202021
Q9Y5Y0	FLVCR1	Feline leukemia virus subgroup C receptor-related protein 1	2896	12.5607	10.0057	0.54678	0.30351	3.13526	0.06893	0.02303	6.93542	2.1732	0.83203	3	0.962346	0.08821
Q9BU02	THTPA	Thiamine-triphosphatase	4096	-1	2.79912	2.57532	0.44734	1.24777	2.39244	0.02575	1.9402	0.864888	2.21568	3	0.681068	0.315767
O14980	XPO1	Exportin-1	2834	-1	19.1431	0.390263	0.54288	1.88422	0.014764	0.009032	13.269	1.30604	4.40818	4	0.982027	0.0357531
Q9UKL3	NULL	CASP8-associated protein 2	5358	-1	177.6	0.1	0.4653	19810	8.367	8.607	123.103	13731.2	3.99619	2	-0.0424677	0.213859
Q8N350	DOS	Protein Dos	2376	-1	10.0824	1.11	0.3721	20.1477	0.9292	1.1193	6.98859	13.9653	2.73705	2	-2.00237	0.852088
P42226	STAT6	Signal transducer and activator of transcription 6	4574	16.0821	12.9164	0.669351	0.273029	0.438566	0.011609	0.004969	8.95294	0.303991	0.276529	4	0.999286	0.036973
Q86WC4	OSTM1	Osteopetrosis-associated transmembrane protein 1	9878	-1	0	0	0	0	0	0	-1	-1	0	1	0	1.00028
Q14435	GALNT3	Polypeptide N-acetylgalactosaminyltransferase 3	2049	22.4262	11.6669	0.60987	0.36628	1.46704	0.0175	0.01642	8.08684	1.01687	3.91238	4	0.993703	0.0289285
Q96MT1	RNF145	RING finger protein 145	8933	21.339	-1	-1	-1	-1	-1	-1	-1	-1	-1	-1	-1	0.038
O00233	PSMD9	26S proteasome non-ATPase regulatory subunit 9	3836	44.7673	33.5209	0.51155	0.3879	7.67289	0.04978	0.05175	23.2349	5.31844	2.30814	4	0.970325	0.0433804
Q641Q2	NULL	WASH complex subunit FAM21A	4703	31.0968	13.0509	0.569542	0.401498	0.565453	0.03055	0.004336	9.04621	0.391942	1.898	3	0.997163	0.0239305
Q5M775	NULL	Cytospin-B	734	32.3721	20.7531	0.45741	0.38385	3.92296	0.03772	0.03462	14.385	2.71919	1.34721	3	0.982743	0.0425989
P11802	CDK4	Cyclin-dependent kinase 4	3963	-1	3.97966	0.80871	0.19239	0.46368	0.04626	0.02655	2.75849	0.321398	1.46765	4	-0.118161	0.426776
Q8WU79	NULL	Stromal membrane-associated protein 2	5836	15.7377	14.6581	0.72433	0.22561	2.86443	0.0848	0.02936	10.1602	1.98547	4.72415	3	0.968458	0.0498197
Q9H0J9	PARP12	N/A	8469	14.6028	12.1044	0.58481	0.3578	1.84783	0.05165	0.01228	8.39014	1.28082	0.750421	3	0.98417	0.0528772
P05455	SSB	Lupus La protein	1718	-1	22.9972	0.430701	0.498974	2.05809	0.009313	0.00913	15.9405	1.42656	1.71318	4	0.996342	0.0189133
Q01780	EXOSC10	Exosome component 10	87	22.1955	15.9987	0.55721	0.35508	1.2941	0.01748	0.01677	11.0894	0.897002	3.19283	4	0.992782	0.0311746
P16591	FER	Tyrosine-protein kinase Fer	6718	22.8777	12.9229	0.511257	0.387633	1.14712	0.018265	0.008692	8.95747	0.795124	0.252295	3	0.996362	0.0435641
Q9Y2B0	CNPY2	Protein canopy homolog 2	7638	-1	24.3526	0.43865	0.47334	4.35707	0.01708	0.02364	16.8799	3.02009	2.26287	4	0.986783	0.0234307
Q14690	PDCD11	Protein RRP5 homolog	2117	-1	12.4491	0.39862	0.551111	1.83075	0.028839	0.006473	8.62904	1.26898	6.75164	4	0.924819	0.0536683
Q9NSD9	FARSB	Phenylalanine--tRNA ligase beta subunit	407	-1	26.7884	0.35498	0.5792	10.4283	0.03494	0.04224	18.5683	7.22834	2.28038	4	0.917865	0.0457478
Q1KMD3	HNRNPUL2	Heterogeneous nuclear ribonucleoprotein U-like protein 2	3372	52.2857	24.652	0.52925	0.43182	3.45756	0.02153	0.02268	17.0874	2.3966	0.736836	4	0.991001	0.0487545
O60942	RNGTT	mRNA-capping enzyme	6105	10.3663	13.4124	0.61934	0.25775	3.80876	0.10139	0.04741	9.29677	2.64003	8.47641	3	0.962014	0.0428758
Q9NPH3	IL1RAP	Interleukin-1 receptor accessory protein	2638	6.05955	6.07591	0.7666	0.2128	0.66122	0.07754	0.01018	4.2115	0.458323	0.790733	3	0.994671	0.0453725
P51397	DAP	Death-associated protein 1	5297	-1	6.22733	0.68899	0.46419	1.68107	0.14943	0.02478	4.31646	1.16523	1.01784	2	0.97382	0.0624532
P52943	CRIP2	Cysteine-rich protein 2	4440	-1	38.1855	0.32725	0.59794	14.9586	0.04901	0.05746	26.4682	10.3685	0.983055	4	0.925659	0.0660097
Q9UPN7	PPP6R1	Serine/threonine-protein phosphatase 6 regulatory subunit 1	6171	-1	9.9408	0.807013	0.373509	1.4472	0.074658	0.004266	6.89044	1.00312	6.10221	4	0.850904	0.279012
O75431-2	MTX2	Metaxin-2	8153	54.5546	30.4947	0.53609	0.41965	8.88056	0.05112	0.06086	21.1373	6.15554	1.05961	3	0.984792	0.0447102
Q9UKN8	GTF3C4	General transcription factor 3C polypeptide 4	2444	26.129	18.9729	0.562789	0.330638	1.32402	0.014303	0.007717	13.151	0.917741	1.13775	4	0.992071	0.0406325
Q8N128	FAM177A1	Protein FAM177A1	6445	8.05385	7.47553	0.80369	0.25561	1.58237	0.10001	0.03461	5.18164	1.09682	5.14721	3	0.982527	0.0351947
Q6ZN28	MACC1	Metastasis-associated in colon cancer protein 1	6446	-1	-1	-1	-1	-1	-1	-1	-1	-1	-1	-1	-1	0.874616
Q9UI10	EIF2B4	Translation initiation factor eIF-2B subunit delta	926	1.67636	19.3056	0.47013	0.49958	1.41615	0.02226	0.0112	13.3816	0.9816	1.86982	4	0.907309	0.0445533
Q9BZX2	UCK2	Uridine-cytidine kinase 2	2312	6.95198	6.04468	0.84578	0.19329	0.54343	0.04619	0.01477	4.18985	0.376677	1.81464	4	0.993263	0.046291
Q9UDW3	ZMAT5	Zinc finger matrin-type protein 5	5108	20.6842	5.54995	1.03613	0.25862	41.9651	4.23715	0.05305	3.84693	29.088	1.86775	1	0.956142	0.166225
Q14689-6	DIP2A	Disco-interacting protein 2 homolog A	2703	19.0388	11.5243	0.63659	0.30557	2.87339	0.05124	0.03784	7.98802	1.99168	1.95966	3	0.960861	0.0521999
Q86VZ4	LRP11	Low-density lipoprotein receptor-related protein 11	2510	-1	3.27829	0.122962	0.224757	4.59918	0.151157	0.008395	2.27234	3.18791	0.0391432	2	0.843772	0.12523
Q5T8P6-3	NULL	N/A	6993	38.7925	21.104	0.52176	0.37117	7.14119	0.05168	0.05911	14.6281	4.9499	10.6771	4	0.977833	0.0308961
O43909	EXTL3	Exostosin-like 3	6923	13.4262	5.78701	0.85253	0.30853	2.81933	0.42814	0.03989	4.01125	1.95421	1.38297	3	0.917963	0.153486
Q9H920	RNF121	RING finger protein 121	988	71.8175	291.934	0.8862	-0.07505	0.26791	0.27969	2653.81	202.353	0.185701	1.40528	1	-0.139302	0.14611
Q6SPF0	SAMD1	Atherin	22	-1	11.5875	0.8473	0.19266	4.38392	0.09371	0.09097	8.03182	3.0387	10.4512	3	0.860853	0.109679
P17655	CAPN2	Calpain-2 catalytic subunit	1378	67.0345	23.7917	0.46989	0.50875	2.846	0.01332	0.01861	16.4912	1.9727	3.41052	4	0.993369	0.0217288
Q5BJH7-3	YIF1B	Protein YIF1B	3902	34.7755	18.078	0.576999	0.370932	1.80037	0.017402	0.005993	12.5307	1.24792	0.194772	3	0.994356	0.0652534
Q9NZN4	NULL	EH domain-containing protein 2	1245	10.7493	9.0204	0.7481	0.2298	0.9331	0.0329	0.0116	6.25246	0.646776	2.0648	4	0.993964	0.0378625
O15056	SYNJ2	Synaptojanin-2	5236	21.6706	9.58278	0.77143	0.4166	5.02422	0.23497	0.06355	6.64228	3.48252	9.34994	3	0.875138	0.0638005
P30455	NULL	HLA class I histocompatibility antigen, A-1 alpha chain	9966	10.6947	4.71692	0.75521	0.15421	1.61842	0.24283	0.03632	3.26952	1.1218	1.44338	3	-0.124252	1.69016
O95819	MAP4K4	Mitogen-activated protein kinase kinase kinase kinase 4	863	17.7931	15.8777	0.78519	0.23498	2.6544	0.04167	0.04586	11.0056	1.83989	15.877	4	0.989073	0.0213341
Q9UJK0	NULL	Ribosome biogenesis protein TSR3 homolog	7504	4.26923	11.0753	0.40401	0.25801	7.23416	0.1348	0.07408	7.67683	5.01434	1.35207	2	-0.38284	0.22724
P08133	ANXA6	Annexin A6	3300	-1	17.9055	0.416882	0.568101	1.38452	0.008413	0.006985	12.4111	0.959677	0.145771	4	0.988471	0.0721576
P35052	GPC1	Glypican-1	6039	2.25259	0	0	0	0	0	0	-1	-1	0	3	0	0.123202
Q08AI8	C2orf54	Uncharacterized protein C2orf54	1783	-1	2.185	0.1	0.5907	439700	55160	0.1338	1.51453	304777	3.4483	1	-0.296329	0.78111
Q8N556	AFAP1	Actin filament-associated protein 1	3037	10.7241	21.8692	0.51172	0.1819	13.7881	0.10564	0.03734	15.1585	9.55722	4.67342	3	0.823173	0.0946388
Q8TBC4	UBA3	NEDD8-activating enzyme E1 catalytic subunit	1918	71.0495	21.6041	0.54808	0.50495	7.4608	0.046	0.05912	14.9748	5.17143	14.4251	4	0.715934	0.06737
P20248	CCNA2	Cyclin-A2	6582	3.44051	2.46606	0.7528	0.24906	0.3983	0.0779	0.01809	1.70934	0.276081	0.651864	4	0.943159	0.109052
Q9NWY4	C4orf27	UPF0609 protein C4orf27	6304	11.7563	9.91615	0.76373	0.266	2.75166	0.08741	0.02453	6.87335	1.90731	3.42971	3	0.982004	0.0612685
Q9BYX7	POTEKP	Putative beta-actin-like protein 3	6040	-1	-1	-1	-1	-1	-1	-1	-1	-1	-1	-1	-1	0.164419
Q53HV7	SMUG1	Single-strand selective monofunctional uracil DNA glycosylase	3038	43.4118	-1	-1	-1	-1	-1	-1	-1	-1	-1	-1	-1	0.197231
O75208	COQ9	Ubiquinone biosynthesis protein COQ9, mitochondrial	3702	62.8085	23.3699	0.501111	0.46663	1.5281	0.009413	0.008194	16.1988	1.0592	0.0356399	3	0.997782	0.0751421
P61221	NULL	ATP-binding cassette sub-family E member 1	1177	47.4286	22.4219	0.467588	0.418365	1.35864	0.007464	0.005034	15.5416	0.941735	1.0954	4	0.989628	0.0371829
Q9P2N6-3	NULL	N/A	7148	-1	0	0	0	0	0	0	-1	-1	0	3	0	3.15147
O14879	IFIT3	Interferon-induced protein with tetratricopeptide repeats 3	2771	6.61381	6.67177	0.55802	0.32236	0.442307	0.039147	0.002523	4.62452	0.306584	0.010827	1	0.997569	0.06258
Q86SF2	GALNT7	N-acetylgalactosaminyltransferase 7	6510	23.92	17.2826	0.57786	0.40816	6.2158	0.068	0.05535	11.9794	4.30846	1.72203	3	0.966406	0.0696108
Q96RS6	NULL	NudC domain-containing protein 1	6244	-1	24.1615	0.453854	0.525052	2.74097	0.008416	0.008349	16.7475	1.8999	2.11476	4	0.990471	0.0225515
Q14135	VGLL4	N/A	3236	4.8998	0	0	0	0	0	0	-1	-1	0	3	0	0.0817996
Q15722	LTB4R	Leukotriene B4 receptor 1	3040	-1	-1	-1	-1	-1	-1	-1	-1	-1	-1	-1	-1	0.0423615
Q969X1	TMBIM1	Protein lifeguard 3	4904	11.3308	6.88033	1.10884	0.18687	1.09225	0.25168	0.01514	4.76908	0.75709	1.85334	3	0.525404	0.516895
Q86V85	GPR180	Integral membrane protein GPR180	8303	-1	74.1273	0.5892	0.3072	29.3546	0.155	0.161	51.3811	20.3471	0.462527	3	0.896771	0.0893859
Q14789	GOLGB1	Golgin subfamily B member 1	9767	-1	3.4046	0.485748	0.453738	21.8716	2.71228	0.005908	2.35989	15.1602	8.86168	1	0.972242	0.22726
P57076	C21orf59	UPF0769 protein C21orf59	5172	10.4211	10.3024	0.97275	0.15072	1.44669	0.04197	0.02319	7.14107	1.00277	21.4762	3	0.980039	0.0276887
Q01081-2	U2AF1	Splicing factor U2AF 35 kDa subunit	9653	3.53973	3.37	0.91595	0.58036	4.11943	1.59837	0.05336	2.33591	2.85537	12.3068	3	0.317001	0.113962
Q7L014	DDX46	Probable ATP-dependent RNA helicase DDX46	3168	-1	15.7244	0.437653	0.492669	1.60131	0.019373	0.004322	10.8993	1.10994	0.999707	3	0.995548	0.0241764
Q8NBZ0	INO80E	INO80 complex subunit E	8304	5.46903	-1	-1	-1	-1	-1	-1	-1	-1	-1	-1	-1	0.166061
Q96D53	ADCK4	AarF domain-containing protein kinase 4	2180	31.9048	24.4527	0.61289	0.30999	4.27574	0.02478	0.03149	16.9493	2.96372	0.49885	3	0.991281	0.0570336
P49796	NULL	Regulator of G-protein signaling 3	6245	-1	-1	-1	-1	-1	-1	-1	-1	-1	-1	-1	-1	-1
Q96DB5	RMDN1	Regulator of microtubule dynamics protein 1	1847	-1	32.9679	0.32024	0.50234	25.9557	0.06942	0.09782	22.8516	17.9911	2.08812	3	0.893152	0.0626884
Q8NFP9	NBEA	N/A	3435	-1	1.71445	0.34909	0.72215	0.71425	0.08456	0.01512	1.18837	0.49508	1.05947	4	-0.182341	12.7859
Q96K19	NULL	N/A	7433	-1	34.9511	0.61376	0.33175	9.2274	0.04652	0.0563	24.2262	6.39595	0.548918	3	0.97592	0.0776219
Q969M3	NULL	Protein YIPF5	9773	-1	-1	-1	-1	-1	-1	-1	-1	-1	-1	-1	-1	0.105492
Q9BTE6	AARSD1	N/A	3568	37.1163	27.3412	0.47369	0.34592	6.19736	0.01697	0.02483	18.9515	4.29568	2.22863	4	0.983998	0.0397079
P53370	NUDT6	Nucleoside diphosphate-linked moiety X motif 6	7573	-1	34.8009	0.42906	0.4865	9.44061	0.0255	0.03388	24.1222	6.54373	0.22887	3	0.97839	0.0885061
Q9BVJ7	DUSP23	Dual specificity protein phosphatase 23	4773	15.6825	11.5527	0.78389	0.23387	0.49658	0.02413	0.00411	8.00771	0.344203	0.333983	3	0.998805	0.0396043
Q8TDN6	BRIX1	Ribosome biogenesis protein BRX1 homolog	7216	66.7723	21.2676	0.48773	0.4486	2.78295	0.0223	0.02395	14.7416	1.92899	1.36003	4	0.980549	0.0409407
Q8IUH5	NULL	Palmitoyltransferase ZDHHC17	4632	21.9208	12.3361	0.68343	0.34151	1.81009	0.03586	0.02582	8.55074	1.25466	0.183043	2	0.9887	0.0790822
Q9Y4Y9	LSM5	U6 snRNA-associated Sm-like protein LSm5	665	-1	291.1	1.88	-1	23417.6	138.9	139.1	201.775	16231.8	12.2969	1	0.376446	0.0871579
Q16555	DPYSL2	Dihydropyrimidinase-related protein 2	536	-1	13.857	0.36959	0.5238	1.56796	0.01284	0.01294	9.60491	1.08683	1.18705	4	0.991798	0.0316566
P54725	RAD23A	N/A	12696	39.6706	16.9244	0.48325	0.41002	2.26956	0.02473	0.02605	11.7311	1.57314	3.09103	4	0.992257	0.0312753
Q96S90	LYSMD1	LysM and putative peptidoglycan-binding domain-containing protein 1	3767	16.3789	11.5296	0.68141	0.33692	1.32704	0.02504	0.01911	7.99174	0.919834	0.50105	3	0.981733	0.11346
Q96AP0	ACD	N/A	12697	-1	-1	-1	-1	-1	-1	-1	-1	-1	-1	-1	-1	0.208543
P51946	CCNH	Cyclin-H	8382	22.6968	15.6582	0.5487	0.34202	2.16275	0.02348	0.01981	10.8535	1.4991	0.537406	3	0.992528	0.0452198
Q58FF8	HSP90AB2P	N/A	7719	-1	12.7647	0.355393	0.571156	2.95282	0.067473	0.008246	8.84779	2.04674	1.82218	4	0.888288	0.0870099
P15735-2	PHKG2	Phosphorylase b kinase gamma catalytic chain, liver/testis isoform	5903	31.6071	12.817	0.38417	0.37427	4.43	0.0481	0.03015	8.88405	3.07064	3.23681	3	0.940797	0.0622013
Q7Z434	NULL	Mitochondrial antiviral-signaling protein	6377	45.5273	14.452	0.44307	0.44437	1.84734	0.01942	0.01288	10.0174	1.28048	0.593553	4	0.988606	0.0619551
P78318	IGBP1	Immunoglobulin-binding protein 1	279	39.028	19.1308	0.49563	0.38361	1.04613	0.01063	0.0095	13.2605	0.725122	0.42498	3	0.988458	0.0397681
Q9P0S9	TMEM14C	Transmembrane protein 14C	7859	-1	8.20606	0.36813	0.6321	4.65856	0.08573	0.01533	5.68801	3.22907	0.450355	1	0.98289	0.0386329
P24844	MYL9	Myosin regulatory light polypeptide 9	7937	7.57704	6.68231	0.74069	0.26136	9.33993	1.45931	0.03516	4.63182	6.47395	4.45352	2	-0.194062	0.140733
Q13554	NULL	N/A	7939	46.3814	-1	-1	-1	-1	-1	-1	-1	-1	-1	-1	-1	-1
Q9Y546	LRRC42	Leucine-rich repeat-containing protein 42	7941	2.67821	-1	-1	-1	-1	-1	-1	-1	-1	-1	-1	-1	0.12349
Q14119	VEZF1	Vascular endothelial zinc finger 1	9125	-1	10.5426	0.66614	0.25568	1.03597	0.05615	0.01019	7.30755	0.71808	0.452164	3	0.99257	0.0675278
P23434	GCSH	Glycine cleavage system H protein, mitochondrial	9440	-1	17.7559	0.262759	0.8297	4.24406	0.031241	0.009789	12.3074	2.94176	0.876197	4	0.938717	0.102478
Q9NSI6-2	NULL	N/A	800	10.6103	11.4131	0.54296	0.27385	2.43933	0.05092	0.03372	7.91093	1.69081	1.38637	3	0.958234	0.0592931
Q8NB50	ZFP62	Zinc finger protein 62 homolog	12623	20.2092	10.6451	0.86038	0.28535	3.46205	0.16727	0.01754	7.37863	2.39971	1.76427	3	0.902559	0.162275
Q13428-3	TCOF1	N/A	12399	-1	17.9449	0.41035	0.54644	2.89395	0.01876	0.01437	12.4385	2.00593	1.36549	4	0.990447	0.0347789
Q17RY0	CPEB4	Cytoplasmic polyadenylation element-binding protein 4	12320	9.46448	75.3462	1.2834	-0.5304	295.791	3.8478	3.9573	52.226	205.026	4.031	1	0.332306	0.10941
O75530-3	EED	Polycomb protein EED	5430	21.6774	17.8405	0.47459	0.36069	4.6028	0.0401	0.03623	12.3661	3.19042	4.32647	3	0.960348	0.0350809
Q96RR4-7	NULL	N/A	12164	35.1429	25.0019	0.56424	0.29238	7.29317	0.01938	0.02676	17.33	5.05524	0.525664	3	0.700939	0.248422
O14684	PTGES	Prostaglandin E synthase	1985	67.4595	9.69919	0.50507	0.51465	3.89799	0.10468	0.01278	6.72297	2.70188	0.520814	3	0.607238	0.19497
O43852-2	NULL	Calumenin	5570	12.6426	3.70507	0.80297	0.55715	2.41862	0.69098	0.02016	2.56816	1.67646	0.783737	3	0.894702	0.197462
Q15326-3	NULL	Zinc finger MYND domain-containing protein 11	12236	-1	6.95169	0.622567	0.194702	0.960052	0.061294	0.007987	4.81854	0.665457	0.216497	3	0.989804	0.0733337
Q9BUB4	ADAT1	tRNA-specific adenosine deaminase 1	12238	-1	-1	-1	-1	-1	-1	-1	-1	-1	-1	-1	-1	0.0614817
Q9Y2H2	NULL	Phosphatidylinositide phosphatase SAC2	5705	33.5	19.7586	0.58379	0.39152	2.57659	0.04075	0.02565	13.6956	1.78596	1.86286	3	0.988289	0.0447493
P22415	USF1	Upstream stimulatory factor 1	12239	30.1576	-1	-1	-1	-1	-1	-1	-1	-1	-1	-1	-1	0.009
P25786	PSMA1	Proteasome subunit alpha type-1	4164	-1	18.8674	0.44961	0.52605	2.13398	0.01066	0.01144	13.0779	1.47916	3.31672	4	0.953078	0.0660022
Q9P0N9-2	TBC1D7	TBC1 domain family member 7	12548	4.06469	4.41128	0.47743	0.36731	2.9183	0.292	0.02383	3.05767	2.02281	1.34505	3	0.818292	0.0913008
P53680	AP2S1	AP-2 complex subunit sigma	7784	55.7922	17.3717	0.44526	0.47947	3.06497	0.02537	0.02589	12.0411	2.12448	3.39246	4	0.982267	0.0267742
Q9Y289	SLC5A6	Sodium-dependent multivitamin transporter	9028	-1	17.4449	0.41175	0.447972	3.64696	0.046788	0.008944	12.0919	2.52788	0.209147	3	0.929851	0.123229
Q96LJ7	DHRS1	Dehydrogenase/reductase SDR family member 1	2246	9.80583	5.96293	0.68983	0.383351	1.24926	0.078211	0.008995	4.13319	0.865919	0.92184	3	0.988412	0.0514053
Q9Y2G5	POFUT2	GDP-fucose protein O-fucosyltransferase 2	12480	47.8168	29.2282	0.6498	0.4345	21.1597	0.1301	0.1747	20.2594	14.6668	0.980635	3	0.889277	0.158517
Q9Y248	GINS2	DNA replication complex GINS protein PSF2	7289	-1	1.57144	0.87607	0.45561	21.656	22.9145	0.03347	1.08924	15.0108	4.09268	3	-0.928478	0.244482
O43325	LYRM1	LYR motif-containing protein 1	8551	69.6629	6.25923	0.425333	0.723517	1.82896	0.107462	0.003523	4.33857	1.26774	2.26479	3	0.753064	0.0746525
Q9GZZ9	UBA5	Ubiquitin-like modifier-activating enzyme 5	8853	62.6182	20.2614	0.48195	0.47105	3.34209	0.0178	0.02003	14.0441	2.31656	4.87028	4	0.983224	0.0516845
Q99805	TM9SF2	Transmembrane 9 superfamily member 2	1649	17.6136	13.0997	0.667765	0.285845	1.26307	0.015771	0.009888	9.07999	0.875492	3.19304	4	0.995682	0.026533
P15144	ANPEP	Aminopeptidase N	1584	57.2903	22.1281	0.53874	0.44358	2.54592	0.01934	0.02231	15.338	1.7647	2.96776	4	0.997412	0.0247646
Q9UPY6	WASF3	Wiskott-Aldrich syndrome protein family member 3	9244	-1	23.2836	0.59127	0.38656	2.68208	0.025	0.02295	16.139	1.85908	0.443381	3	0.993679	0.0556732
O14896	IRF6	Interferon regulatory factor 6	4972	4.24795	3.52944	0.84758	0.20153	0.48028	0.08372	0.01002	2.44642	0.332905	2.27719	4	0.994695	0.0507937
P62753	RPS6	40S ribosomal protein S6	5774	-1	18.1826	0.255937	0.643094	1.85962	0.014292	0.002447	12.6032	1.28899	0.380929	3	0.982008	0.0286094
O15021-3	MAST4	Microtubule-associated serine/threonine-protein kinase 4	12089	8.48387	12.0668	0.65714	0.25032	1.26248	0.03746	0.01083	8.36408	0.875084	2.15219	4	0.979566	0.062684
A0PJW6	TMEM223	Transmembrane protein 223	2377	-1	0	0	0	0	0	0	-1	-1	0	3	0	6.92925
Q96EQ0	SGTB	Small glutamine-rich tetratricopeptide repeat-containing protein beta	3100	-1	24.8043	0.73741	0.34227	2.91137	0.0158	0.02589	17.1931	2.01801	0.254252	3	0.784205	0.338956
Q13009	TIAM1	T-lymphoma invasion and metastasis-inducing protein 1	215	-1	22.8339	0.7091	0.1684	14.3776	0.2038	0.1327	15.8273	9.96579	1.69481	2	0.372588	0.151745
Q8WVD3	RNF138	E3 ubiquitin-protein ligase RNF138	3101	4.81982	-1	-1	-1	-1	-1	-1	-1	-1	-1	-1	-1	0.0581865
Q96AE4-2	FUBP1	Far upstream element-binding protein 1	10062	-1	14.0373	0.32903	0.51394	4.25437	0.0566	0.01902	9.72989	2.9489	1.62809	3	0.740884	0.140833
P51610	HCFC1	Host cell factor 1	4032	35.2258	21.0937	0.47436	0.33463	1.63885	0.01489	0.01559	14.621	1.13596	1.02483	4	0.995335	0.0235342
Q9H7X7	IFT22	Intraflagellar transport protein 22 homolog	8656	29.6667	0	0	0	0	0	0	-1	-1	0	2	0	0.101614
Q6PI47	KCTD18	BTB/POZ domain-containing protein KCTD18	1520	-1	10.758	1.01262	0.20902	2.35779	0.07357	0.04473	7.45687	1.6343	4.72041	3	0.41706	0.226978
Q60I27	NULL	ALS2 C-terminal-like protein	5974	11.6139	10.7168	0.74398	0.33778	1.60426	0.03083	0.01849	7.42833	1.11199	1.62908	3	0.984763	0.0440322
Q96KP1	EXOC2	Exocyst complex component 2	4373	41.5829	19.1026	0.46051	0.41456	6.18222	0.04875	0.03232	13.2409	4.28519	1.28524	3	0.974997	0.0651767
P51649	ALDH5A1	Succinate-semialdehyde dehydrogenase, mitochondrial	8758	-1	128.433	0.85428	0.02834	115.692	0.54437	0.56516	89.0231	80.1915	0.787587	3	0.917925	0.0985537
P08582	MFI2	Melanotransferrin	1313	18.9362	13.4009	0.50333	0.44308	2.23991	0.02392	0.01918	9.28876	1.55259	0.524019	3	0.979167	0.0543982
O60828-5	NULL	Polyglutamine-binding protein 1	5359	-1	12.0095	0.541104	0.299459	0.916528	0.033355	0.006977	8.32434	0.635289	0.53395	3	0.817849	0.112311
Q15599	SLC9A3R2	N/A	8078	21.3235	21.8182	0.84739	0.22315	2.82529	0.01725	0.02888	15.1232	1.95834	1.49886	3	0.996934	0.0324885
Q6NXT6	TAPT1	Transmembrane anterior posterior transformation protein 1 homolog	2573	44.6538	24.7742	0.59371	0.376731	1.17191	0.016078	0.008491	17.1722	0.812305	0.310276	3	0.992897	0.0523275
P25098	ADRBK1	Beta-adrenergic receptor kinase 1	7072	17.9439	15.0924	0.84407	0.20043	0.65951	0.01684	0.01194	10.4613	0.457137	0.210591	3	0.998481	0.0500716
O60437	PPL	Periplakin	1458	20.627	14.6824	0.5844	0.31126	2.57998	0.042	0.02054	10.177	1.78831	0.85019	4	0.982184	0.0819974
Q9P0K7-3	RAI14	Ankycorbin	3964	45.917	19.7112	0.62664	0.44083	4.11696	0.0411	0.02773	13.6628	2.85366	1.38308	3	0.98701	0.051111
Q8IXQ3	C9orf40	Uncharacterized protein C9orf40	340	5.38841	290.8	0.1	0.1414	263500	82.7	82.97	201.567	182644	1.98907	1	-0.346285	0.455391
P26374	CHML	Rab proteins geranylgeranyltransferase component A 2	2835	-1	40.6936	0.39602	0.31315	9.58768	0.04314	0.04639	28.2067	6.64567	0.0332756	2	0.993734	0.102175
Q14344	GNA13	Guanine nucleotide-binding protein subunit alpha-13	1119	27.2253	22.5253	0.6349	0.32072	2.73058	0.02194	0.02574	15.6134	1.89269	0.756484	3	0.996373	0.0339877
Q969X6	CIRH1A	N/A	4513	63.913	11.9942	0.38932	0.51427	2.49113	0.03371	0.03354	8.31375	1.72672	3.78545	4	0.974134	0.0359802
Q86UP3	ZFHX4	N/A	8935	-1	5.62918	0.37492	0.58428	2.72876	0.12794	0.04997	3.90185	1.89143	4.18933	3	0.799752	0.0605255
Q6VN20-3	RANBP10	Ran-binding protein 10	12029	22.7107	21.1098	0.56842	0.31169	7.56135	0.0339	0.05284	14.6322	5.24113	14.0489	3	0.975803	0.0296339
Q14CB8-7	NULL	Rho GTPase-activating protein 19	4514	22.8951	-1	-1	-1	-1	-1	-1	-1	-1	-1	-1	-1	0.0528441
O94766	B3GAT3	Galactosylgalactosylxylosylprotein 3-beta-glucuronosyltransferase 3	88	25.1733	32.4236	0.48214	0.29306	18.4797	0.08312	0.07213	22.4744	12.8091	1.41026	3	0.585903	0.192381
Q6P9B6	TLDC1	TLD domain-containing protein 1	3501	50.7826	19.7374	0.48601	0.46154	2.25082	0.01923	0.01794	13.6809	1.56015	1.40039	4	0.988893	0.0495998
Q96EY1	NULL	DnaJ homolog subfamily A member 3, mitochondrial	4097	62.3478	19.3418	0.50585	0.4571	2.87631	0.02828	0.02609	13.4067	1.99371	1.26067	4	0.986123	0.0474898
O95218-2	ZRANB2	Zinc finger Ran-binding domain-containing protein 2	6861	59.9055	25.8297	0.45472	0.40181	3.6414	0.02696	0.02932	17.9038	2.52403	1.47858	4	0.983492	0.0580517
Q96EA4	NULL	Protein Spindly	6652	-1	103.1	0.1	0.3226	17340	12.5	12.76	71.4635	12019.2	9.0944	2	-0.216197	0.12915
Q9HAF1-2	MEAF6	Chromatin modification-related protein MEAF6	735	-1	26.3863	0.4983	0.257	30.2382	0.1815	0.1938	18.2896	20.9595	7.88007	4	0.610263	0.150332
P26583	HMGB2	High mobility group protein B2	8470	-1	18.2983	0.38066	0.49293	3.14006	0.02528	0.01565	12.6834	2.17652	1.19411	4	0.991049	0.0471835
O94880	PHF14	PHD finger protein 14	1719	-1	14.3259	0.607906	0.359888	1.92554	0.030618	0.008971	9.92999	1.33468	0.564163	3	0.990605	0.0518122
O75143-5	ATG13	N/A	12857	6.24419	9.34799	0.45499	0.19124	2.87295	0.14712	0.01936	6.47953	1.99138	1.12204	3	0.502035	0.281523
Q9P0J1	PDP1	[Pyruvate dehydrogenase [acetyl-transferring]]-phosphatase 1, mitochondrial	3373	21.6	10.4377	0.54639	0.42047	1.97799	0.01752	0.01847	7.23485	1.37104	1.90946	4	0.965684	0.0603608
O00192-2	ARVCF	Armadillo repeat protein deleted in velo-cardio-facial syndrome	5040	-1	3.20181	0.71966	0.53883	4.25912	0.83518	0.04732	2.21933	2.9522	3.23291	3	0.420729	0.117579
O00139-1	KIF2A	Kinesin-like protein KIF2A	4238	33.5	13.9639	0.64517	0.33657	4.19803	0.07859	0.05233	9.67901	2.90985	1.50504	2	0.981291	0.0532128
P10244	MYBL2	Myb-related protein B	10159	4.62783	3.7116	1.38981	0.15166	0.85247	0.3079	0.01802	2.57269	0.590887	0.351246	1	0.993408	0.0674889
Q86UE4	MTDH	Protein LYRIC	6719	-1	34.6324	0.46132	0.42034	13.229	0.06301	0.07418	24.0054	9.16968	3.79816	4	0.930347	0.0357631
Q15102	PAFAH1B3	Platelet-activating factor acetylhydrolase IB subunit gamma	2639	1.07614	8.21208	0.562793	0.597806	1.24151	0.059537	0.004621	5.69218	0.860548	1.59684	4	0.966898	0.112005
Q96JN8-2	NEURL4	Neuralized-like protein 4	468	23.4409	8.98931	0.65665	0.46072	1.61454	0.0434	0.02942	6.23092	1.11911	1.47748	4	0.9639	0.148865
Q5SVZ6	ZMYM1	Zinc finger MYM-type protein 1	4704	9.44348	5.29998	1.59773	0.229186	0.955825	0.250937	0.007848	3.67367	0.662527	1.43835	3	0.980429	0.0881022
Q9NRY6	PLSCR3	Phospholipid scramblase 3	4838	11.5828	15.2692	0.533867	0.288101	2.01655	0.077452	0.003007	10.5838	1.39776	0.0528999	1	0.995069	0.048903
Q99653	CHP1	Calcineurin B homologous protein 1	4442	19.4227	13.9119	0.65027	0.3075	1.22401	0.01701	0.01678	9.64297	0.848419	3.67526	4	0.993175	0.0276586
Q9P2L0-2	WDR35	WD repeat-containing protein 35	3837	29.6095	24.0714	0.36813	0.38961	13.2845	0.04352	0.04922	16.685	9.20814	2.02141	3	0.774493	0.0806701
P52758	HRSP12	Ribonuclease UK114	408	-1	245.609	1.2033	-0.2968	992.189	4.1736	4.1974	170.243	687.733	2.4843	4	0.872265	0.0632252
Q9Y2S7	POLDIP2	Polymerase delta-interacting protein 2	3639	24.2105	16.704	0.639938	0.314584	0.55632	0.006643	0.004267	11.5783	0.385612	0.444307	4	0.986839	0.0933848
Q9HDC5	JPH1	Junctophilin-1	1050	-1	2.39125	2.16066	0.53856	1.0874	1.93718	0.08398	1.65749	0.753728	0.930724	2	0.823755	0.276732
P57678	GEMIN4	Gem-associated protein 4	2897	23.4801	12.4534	0.606363	0.400041	0.94469	0.026573	0.006912	8.63203	0.654809	1.83187	3	0.996718	0.0401186
Q9NXR1-2	NDE1	Nuclear distribution protein nudE homolog 1	4575	9.91304	10.5369	0.72449	0.21811	1.23443	0.04003	0.01493	7.30364	0.855642	4.52091	3	0.959252	0.0325679
Q9NVP2	ASF1B	Histone chaperone ASF1B	7364	-1	2.8653	0.8819	0.2939	5.4946	2.0325	0.1395	1.98607	3.80857	10.1719	2	-0.330901	0.376027
O75828	CBR3	Carbonyl reductase [NADPH] 3	7639	-1	13.6539	0.10634	0.79125	29.3902	0.08874	0.03143	9.46414	20.3717	2.94266	4	0.331742	0.099764
Q5SRI9	MANEA	Glycoprotein endo-alpha-1,2-mannosidase	6172	14.9208	20.666	0.51725	0.32209	7.46647	0.05737	0.01951	14.3246	5.17536	1.76552	3	0.936104	0.0771179
P55789	GFER	FAD-linked sulfhydryl oxidase ALR	5109	60.2384	23.9141	0.41294	0.51476	11.6301	0.07314	0.07853	16.576	8.06138	4.36706	4	0.929321	0.0612746
Q8WUA8	TSKU	Tsukushin	2445	-1	65.7601	0.5997	-0.1569	128.875	0.6856	0.7577	45.5814	89.3293	5.65447	2	-0.135797	1.24206
Q9NP64-2	ZCCHC17	Nucleolar protein of 40 kDa	5838	-1	7.4875	0.7316	0.2891	2.4483	0.1342	0.0494	5.18994	1.69703	0.505761	2	-0.422855	0.975158
Q92526	CCT6B	N/A	8157	1.84837	16.7001	0.5747	0.4792	12.7782	0.1975	0.1456	11.5756	8.85717	1.4271	3	-1.22761	1.04927
Q8N9M5	TMEM102	Transmembrane protein 102	151	10.0176	8.97976	0.66212	0.29198	1.54005	0.08144	0.01702	6.2243	1.06748	0.354004	3	0.991739	0.0980799
O00750	PIK3C2B	Phosphatidylinositol 4-phosphate 3-kinase C2 domain-containing subunit beta	6173	-1	-1	-1	-1	-1	-1	-1	-1	-1	-1	-1	-1	0.10621
Q9UET6-2	NULL	Putative tRNA (cytidine(32)/guanosine(34)-2-O)-methyltransferase	6924	-1	0	0	0	0	0	0	-1	-1	0	1	0	0.17953
Q86X55-1	CARM1	Histone-arginine methyltransferase CARM1	23	55.1776	20.6576	0.56207	0.45466	2.32039	0.02438	0.0178	14.3188	1.60837	1.41081	3	0.993602	0.0395769
P50225	SULT1A1	N/A	9880	7.26108	4.2333	0.555	0.3403	1.0299	0.1151	0.0119	2.9343	0.713872	0.0582323	1	0.985384	0.0898582
P51531	NULL	Probable global transcription activator SNF2L2	2118	18.3391	13.361	0.71402	0.28512	1.18872	0.03337	0.01113	9.26117	0.823958	2.43407	3	0.989932	0.0285132
Q9NXW9	ALKBH4	Alpha-ketoglutarate-dependent dioxygenase alkB homolog 4	24	18.0157	-1	-1	-1	-1	-1	-1	-1	-1	-1	-1	-1	0.759162
O75152	ZC3H11A	Zinc finger CCCH domain-containing protein 11A	927	13.5745	14.6128	0.68439	0.22086	0.80262	0.01678	0.01106	10.1288	0.556334	1.61996	4	0.997675	0.0348446
Q8NFQ8	TOR1AIP2	N/A	989	11.5915	10.8884	0.78596	0.22528	1.17238	0.03275	0.01778	7.54726	0.812632	2.24217	4	0.790977	0.202084
O94991	SLITRK5	SLIT and NTRK-like protein 5	2050	-1	180.237	0.1	0.5592	4453.18	1.955	1.9801	124.931	3086.71	0.432239	2	-0.123355	0.26302
P51532-5	SMARCA4	Transcription activator BRG1	2119	18.9873	-1	-1	-1	-1	-1	-1	-1	-1	-1	-1	-1	0.056113
Q9H4G0	NULL	N/A	6447	68.4545	16.3656	0.48792	0.43849	2.07426	0.02561	0.0188	11.3438	1.43777	0.422744	3	0.966517	0.075955
P18440	NAT1	Arylamine N-acetyltransferase 1	6106	-1	19.9287	0.42339	0.47725	4.58905	0.08061	0.01425	13.8135	3.18089	0.340177	2	0.885378	0.103958
Q9UG56	PISD	Phosphatidylserine decarboxylase proenzyme	5498	32.0721	31.4814	0.64787	0.30542	1.96053	0.01243	0.01384	21.8212	1.35894	0.114533	3	0.998334	0.0520689
Q02388-2	COL7A1	Collagen alpha-1(VII) chain	6994	70.6667	14.2607	0.60725	0.50278	3.39055	0.05048	0.04225	9.88475	2.35015	0.733073	3	0.162109	0.293699
Q6PGP7	TTC37	Tetratricopeptide repeat protein 37	602	44.7692	15.7236	0.40224	0.44163	5.1371	0.0352	0.02075	10.8988	3.56077	10.3297	3	0.979019	0.0165479
Q7Z5J4	RAI1	Retinoic acid-induced protein 1	864	11.9115	7.61519	0.56692	0.37011	1.24088	0.07907	0.02453	5.27845	0.860112	1.20189	4	0.957096	0.0995124
P62760	VSNL1	Visinin-like protein 1	5298	10.9693	8.76026	0.85369	0.32304	1.56135	0.07426	0.02447	6.07215	1.08225	11.3424	3	0.98251	0.0248126
P25705	NULL	N/A	3903	-1	20.5575	0.313943	0.63516	1.26383	0.005576	0.004911	14.2494	0.876024	0.0945543	4	0.997009	0.0412345
Q5JRX3	NULL	Presequence protease, mitochondrial	3302	53.8318	16.018	0.4601	0.47218	1.54159	0.01356	0.01002	11.1029	1.06855	0.360869	3	0.995245	0.0364417
Q8WUW1	BRK1	Protein BRICK1	2511	17.1856	16.7771	0.59058	0.3959	3.80428	0.07793	0.02861	11.629	2.63693	2.11548	3	0.68025	0.0805605
Q96AE4	FUBP1	N/A	1381	63.2258	17.1725	0.40425	0.46588	1.26497	0.01163	0.01126	11.9031	0.87681	1.31558	4	0.994661	0.0225832
Q14781	CBX2	Chromobox protein homolog 2	7505	-1	12.5092	0.45407	0.52673	8.01521	0.06224	0.04702	8.67069	5.55572	0.816293	3	-0.107288	2.53151
Q8NFH8-4	REPS2	RalBP1-associated Eps domain-containing protein 2	6041	-1	40.2327	0.74816	0.37968	6.36449	0.0582	0.06299	27.8872	4.41153	0.753731	3	0.844275	0.218225
Q9UJS0	SLC25A13	N/A	4303	-1	35.6088	0.24782	0.64525	23.2634	0.06359	0.07334	24.6822	16.1249	2.62259	4	0.773448	0.040267
Q86YS7-3	NULL	N/A	2704	43.0807	17.3474	0.39874	0.48895	5.70639	0.05434	0.03054	12.0243	3.95537	0.907514	3	0.93774	0.0742978
Q9Y2X3	NOP58	Nucleolar protein 58	6583	-1	15.4901	0.23203	0.6241	3.14669	0.0126	0.01131	10.7369	2.18112	0.527641	4	0.909914	0.0524826
Q9NUJ1	ABHD10	Mycophenolic acid acyl-glucuronide esterase, mitochondrial	3041	-1	25.8982	0.35142	0.67219	5.57901	0.03595	0.03605	17.9513	3.86707	0.516508	4	0.94234	0.0837718
O76094	SRP72	Signal recognition particle subunit SRP72	2772	-1	23.6374	0.42626	0.50819	3.0974	0.01208	0.0146	16.3842	2.14695	1.11613	4	0.907223	0.107359
P40939	HADHA	Trifunctional enzyme subunit alpha, mitochondrial	1246	-1	18.0045	0.324641	0.629491	1.63145	0.00974	0.008294	12.4798	1.13083	0.100281	4	0.995291	0.0613247
Q9NXC2	GFOD1	Glucose-fructose oxidoreductase domain-containing protein 1	2181	-1	22.745	0.66235	0.37895	3.97551	0.02981	0.03254	15.7657	2.75561	0.949285	3	0.984699	0.058542
A1L3X0	ELOVL7	Elongation of very long chain fatty acids protein 7	2182	25.5954	-1	-1	-1	-1	-1	-1	-1	-1	-1	-1	-1	0.0755998
P62714	PPP2CB	Serine/threonine-protein phosphatase 2A catalytic subunit beta isoform	7151	17.8182	11.3967	0.68733	0.34398	1.85273	0.03906	0.03796	7.89962	1.28421	0.526717	3	0.956911	0.112942
Q7Z7H5-3	TMED4	Transmembrane emp24 domain-containing protein 4	7574	63.9503	27.1157	0.51575	0.45832	10.5499	0.07404	0.07984	18.7952	7.31265	4.73559	4	0.965634	0.0426397
P18084	ITGB5	Integrin beta-5	5173	25.1268	11.4711	0.70969	0.39841	2.85359	0.03499	0.03813	7.95113	1.97796	3.58011	4	0.943133	0.0657452
Q4G0A6	FAM188B	Protein FAM188B	8237	-1	6.73015	0.68497	0.59578	4.57857	0.3509	0.04831	4.66498	3.17362	2.32559	2	0.893717	0.0883233
Q13438	NULL	Protein OS-9	3703	5.13907	4.98646	0.695142	0.168667	1.01298	0.168831	0.004079	3.45635	0.702147	0.673977	3	0.901738	0.123742
Q9UL01	DSE	Dermatan-sulfate epimerase	1919	17.5484	11.4758	0.63933	0.3708	2.22445	0.049	0.03428	7.95439	1.54187	0.296764	3	0.971405	0.120786
Q0VDG4-2	SCRN3	Secernin-3	3436	57.4286	13.0932	0.515	0.4826	4.26232	0.08429	0.01356	9.07554	2.95442	0.836006	3	-0.104941	0.482992
A6NKF1	SAC3D1	SAC3 domain-containing protein 1	1920	17.5946	-1	-1	-1	-1	-1	-1	-1	-1	-1	-1	-1	0.130582
O15231-6	NULL	N/A	4635	13.7971	13.869	0.80894	0.23467	2.1953	0.03699	0.04075	9.61326	1.52167	3.70206	4	0.971334	0.0626863
O95490-2	NULL	Latrophilin-2	2971	8.13534	5.20165	1.04403	0.2345	0.76334	0.12489	0.02424	3.60551	0.529107	0.76808	3	0.975277	0.0872907
Q13162	PRDX4	Peroxiredoxin-4	6512	-1	21.8266	0.36295	0.5149	3.03531	0.02363	0.02123	15.129	2.10392	1.38936	4	0.984883	0.0371868
Q8IWU2	LMTK2	Serine/threonine-protein kinase LMTK2	6246	7.54902	22.9994	0.44593	0.17107	20.6011	0.18536	0.06075	15.942	14.2796	8.28854	3	0.793149	0.0903991
O14763-2	NULL	Tumor necrosis factor receptor superfamily member 10B	6378	4.72277	7.10787	0.6505	0.217048	0.507723	0.034506	0.005485	4.9268	0.351927	0.0975029	3	0.99778	0.130611
O75953	DNAJB5	DnaJ homolog subfamily B member 5	5644	-1	-1	-1	-1	-1	-1	-1	-1	-1	-1	-1	-1	-1
Q8TF01	NULL	Arginine/serine-rich protein PNISR	7435	26.7661	6.13327	0.5103	0.42951	3.05312	0.17999	0.05066	4.25126	2.11626	9.95705	3	0.85102	0.0486552
P12109	COL6A1	Collagen alpha-1(VI) chain	7720	4.34944	3.39042	0.99712	0.187852	0.396573	0.119079	0.003915	2.35006	0.274883	0.938954	4	0.994632	0.086666
Q9NQ92	COPRS	Coordinator of PRMT5 and differentiation stimulator	7436	21.2504	-1	-1	-1	-1	-1	-1	-1	-1	-1	-1	-1	0.785821
Q5T2R2-3	PDSS1	Decaprenyl-diphosphate synthase subunit 1	7217	-1	103.062	1.68536	-1	0.03206	0.12092	248.753	71.437	0.0222223	0.67557	1	-0.775755	2.60387
O75688	PPM1B	N/A	3237	21.8974	13.6217	0.56409	0.4112	1.6453	0.04972	0.01745	9.44184	1.14044	1.99746	3	0.977804	0.0432473
Q9UK23-2	NAGPA	N-acetylglucosamine-1-phosphodiester alpha-N-acetylglucosaminidase	7437	56.5953	-1	-1	-1	-1	-1	-1	-1	-1	-1	-1	-1	0.34
O75676	RPS6KA4	N/A	5904	15.1325	10.1937	0.781455	0.281484	1.10791	0.07132	0.003265	7.06572	0.767947	1.91677	3	0.991107	0.0384057
P68366-2	TUBA4A	N/A	4774	-1	12.3525	0.31418	0.66207	4.90315	0.04046	0.02371	8.56213	3.3986	1.09698	4	0.72166	0.23625
Q15149-2	NULL	N/A	4905	-1	35.8202	0.81056	0.30859	18.8036	0.09578	0.13015	24.8286	13.0336	1.84514	2	-0.120306	2.96491
P38935	IGHMBP2	DNA-binding protein SMUBP-2	537	18.6629	10.0561	0.75062	0.34529	3.03778	0.07194	0.05252	6.97038	2.10563	2.23497	3	0.958223	0.0990328
O15514	POLR2D	DNA-directed RNA polymerase II subunit RPB4	2313	16.1379	30.0456	0.56912	0.25531	8.0391	0.04673	0.04393	20.826	5.57228	2.66983	3	0.93234	0.0691074
Q5J8M3	EMC4	ER membrane protein complex subunit 4	8305	20.094	9.6878	0.4654	0.49263	5.13927	0.09948	0.0639	6.71507	3.56227	3.7002	3	0.775792	0.19482
P18887	XRCC1	DNA repair protein XRCC1	6305	20.2156	18.9767	0.562131	0.295986	0.926429	0.007319	0.00473	13.1536	0.642152	0.326551	4	0.997731	0.0413625
Q92692	PVRL2	Nectin-2	1848	6.04433	6.74892	0.79132	0.16696	0.58773	0.07173	0.01395	4.67799	0.407383	0.524378	3	0.988907	0.06084
O14715	RGPD8	RANBP2-like and GRIP domain-containing protein 8	8306	1.07115	-1	-1	-1	-1	-1	-1	-1	-1	-1	-1	-1	0.074
Q9P2J5	LARS	Leucine--tRNA ligase, cytoplasmic	3768	-1	25.1819	0.46118	0.46661	3.35113	0.01683	0.01289	17.4548	2.32283	3.0012	4	0.994338	0.0248625
P42765	ACAA2	3-ketoacyl-CoA thiolase, mitochondrial	666	-1	20.8071	0.2934	0.68814	2.93866	0.01423	0.01342	14.4224	2.03692	0.2495	4	0.988518	0.0503927
Q9Y2A7	NCKAP1	Nck-associated protein 1	280	43.4444	19.4514	0.549162	0.424744	1.15629	0.012648	0.009067	13.4827	0.801476	1.73958	4	0.998256	0.0271372
P19338	NCL	Nucleolin	3169	-1	20.6346	0.40149	0.51355	2.67482	0.01946	0.01513	14.3028	1.85404	5.28173	4	0.986915	0.02123
Q15428	SF3A2	Splicing factor 3A subunit 2	7861	-1	26.6324	0.40775	0.48721	20.3594	0.08293	0.10228	18.4602	14.1121	2.46684	3	0.901157	0.0766355
Q9UJU6-3	NULL	Drebrin-like protein	12401	38.9809	14.6773	0.497263	0.445263	2.12262	0.01043	0.009842	10.1735	1.47129	2.70223	4	0.982212	0.0321448
Q16891-4	NULL	MICOS complex subunit MIC60	9657	-1	16.7522	0.44627	0.4949	3.70563	0.06369	0.01325	11.6117	2.56855	0.240302	3	0.892615	0.15842
Q86U70-3	LDB1	N/A	9444	-1	101.468	1.7935	-1	0.5325	0.6066	424.579	70.332	0.369101	0.82019	1	-0.0170038	0.330607
O75448	NULL	Mediator of RNA polymerase II transcription subunit 24	12240	53.7313	28.7445	0.5052	0.3784	15.3232	0.1159	0.1259	19.9242	10.6212	4.08165	4	0.922853	0.0710121
Q9HCG7	GBA2	Non-lysosomal glucosylceramidase	12241	-1	-1	-1	-1	-1	-1	-1	-1	-1	-1	-1	-1	0.0639609
Q5VTU8	ATP5EP2	ATP synthase subunit epsilon-like protein, mitochondrial	9666	-1	-1	-1	-1	-1	-1	-1	-1	-1	-1	-1	-1	0.0527873
Q9UNN8	PROCR	Endothelial protein C receptor	9029	13.2245	14.4709	0.69137	0.23765	1.83139	0.04384	0.01684	10.0305	1.26942	0.579606	3	0.9665	0.0854342
P52907	CAPZA1	N/A	5706	-1	16.4087	0.44218	0.55533	1.18279	0.01084	0.01248	11.3737	0.819848	4.39838	4	0.993298	0.0142879
P62316	SNRPD2	Small nuclear ribonucleoprotein Sm D2	6786	-1	86.1379	0.4408	0.3804	42.5774	0.1427	0.1512	59.7062	29.5124	1.56049	4	0.13645	0.530567
O43169	CYB5B	Cytochrome b5 type B	7291	-1	20.5172	0.38595	0.56211	1.58792	0.01223	0.01237	14.2215	1.10066	0.646816	4	0.995485	0.0285807
Q9NRX1	PNO1	RNA-binding protein PNO1	7943	31.8904	29.9062	0.5791	0.27728	3.1086	0.0284	0.03042	20.7294	2.15472	0.588612	3	0.979086	0.0579497
Q96FV2-2	SCRN2	Secernin-2	5431	33.3521	20.8912	0.49782	0.39935	6.75596	0.03838	0.04324	14.4807	4.68287	4.27305	4	0.900638	0.0523532
Q9NQR1-2	SETD8	N-lysine methyltransferase SETD8	5707	-1	-1	-1	-1	-1	-1	-1	-1	-1	-1	-1	-1	0.59053
Q5T4F4-8	NULL	Protrudin	9245	5.05502	24.2444	0.56076	0.11727	8.67567	0.12167	0.04457	16.8049	6.01352	1.00611	2	0.884765	0.141148
Q9H9T3	ELP3	Elongator complex protein 3	5775	24.4211	21.9929	0.61689	0.29558	2.52473	0.03262	0.01253	15.2443	1.75001	4.4729	3	0.993703	0.0248227
Q6NT76-2	HMBOX1	Homeobox-containing protein 1	7944	15.9292	-1	-1	-1	-1	-1	-1	-1	-1	-1	-1	-1	-1
Q96PQ7-5	NULL	Kelch-like protein 5	9549	-1	4.5862	0.708	0.3275	5.7172	0.5434	0.1562	3.17891	3.96286	1.47809	1	-0.722156	0.294094
Q9Y3Q3	TMED3	Transmembrane emp24 domain-containing protein 3	9774	58.3636	167.822	1.7243	-0.8396	478.306	4.0701	4.1132	116.325	331.536	4.96597	3	0.820923	0.0530314
O75044	SRGAP2	SLIT-ROBO Rho GTPase-activating protein 2	1650	29.4603	15.7657	0.612645	0.407802	0.944501	0.012332	0.008128	10.928	0.654678	0.870104	4	0.996784	0.034247
Q04206-2	RELA	Transcription factor p65	5571	18.4	18.5345	0.58098	0.26303	0.84844	0.01054	0.01128	12.8471	0.588094	0.290666	3	0.998069	0.0285453
Q9UL46	PSME2	Proteasome activator complex subunit 2	2247	-1	18.1563	0.36395	0.57361	3.38794	0.01512	0.01467	12.585	2.34834	1.27423	4	0.990677	0.0340357
Q9NR56	MBNL1	Muscleblind-like protein 1	802	39.3043	25.1495	0.6954	0.3141	9.22203	0.10248	0.05842	17.4323	6.39222	7.68785	3	0.839679	0.190579
Q5T1M5	FKBP15	FK506-binding protein 15	4165	45	19.8516	0.523542	0.427265	1.26037	0.012987	0.009213	13.7601	0.873623	0.764368	4	0.995381	0.0812114
P0DI82	TRAPPC2B	Trafficking protein particle complex subunit 2 protein TRAPPC2P1	7786	28.4785	12.6984	0.60744	0.40078	3.17256	0.05106	0.0516	8.80188	2.19905	4.67778	3	0.805089	0.0714353
P62847-2	RPS24	40S ribosomal protein S24	8857	-1	11.8904	0.328658	0.678538	1.47965	0.015042	0.009934	8.24181	1.02562	0.892744	4	0.970719	0.0456289
Q9H7B2	RPF2	Ribosome production factor 2 homolog	8556	63.5396	27.6731	0.47059	0.42887	2.4368	0.01226	0.01424	19.1815	1.68906	0.307358	4	0.996007	0.0502991
O75915	ARL6IP5	PRA1 family protein 3	4973	33.581	21.5588	0.54724	0.33053	1.2322	0.01311	0.00835	14.9435	0.854096	0.367666	4	0.998661	0.0551323
Q9BTF0	THUMPD2	THUMP domain-containing protein 2	12624	35.5779	14.866	0.61763	0.3788	3.64046	0.11249	0.01515	10.3043	2.52337	0.190872	2	0.974188	0.114386
Q8N6S5	ARL6IP6	ADP-ribosylation factor-like protein 6-interacting protein 6	1585	-1	15.7605	0.7019	0.35139	10.034	0.05792	0.08157	10.9244	6.95501	3.90252	2	-0.703087	0.273116
Q9NR48-2	ASH1L	Histone-lysine N-methyltransferase ASH1L	2574	4.03386	0	0	0	0	0	0	-1	-1	0	3	0	0.158484
Q00610-2	CLTC	Clathrin heavy chain 1	341	-1	22.9491	0.410755	0.512461	2.31449	0.011039	0.005969	15.9071	1.60428	3.09329	4	0.995067	0.0183731
Q9H977	WDR54	WD repeat-containing protein 54	9126	11.2971	3.46663	0.68665	0.37911	1.49968	0.2241	0.02505	2.40288	1.0395	0.573425	2	0.760638	0.14462
P20618	PSMB1	Proteasome subunit beta type-1	2378	-1	19.1947	0.410194	0.548672	1.21434	0.007917	0.007372	13.3047	0.841715	0.931214	4	0.997973	0.0178566
Q86XP1-2	NULL	Diacylglycerol kinase eta	12549	24.8191	19.4172	0.79768	0.25972	4.37209	0.04482	0.04371	13.459	3.0305	1.79744	3	0.973822	0.056455
Q9UBG0	MRC2	C-type mannose receptor 2	12698	16.5068	10.069	0.81901	0.29038	2.139	0.08287	0.02365	6.97929	1.48264	0.286422	2	0.988057	0.0924273
Q9H6L2	TMEM231	Transmembrane protein 231	216	-1	38.6905	0.4726	0.4156	23.0606	0.1217	0.1399	26.8182	15.9844	3.29201	3	0.945114	0.048633
P0C2W1	FBXO45	F-box/SPRY domain-containing protein 1	8383	-1	3.19946	1.20882	0.72768	5.66598	3.79993	0.05595	2.2177	3.92736	32.8489	3	0.620076	0.163747
Q9NZZ3-2	NULL	Charged multivesicular body protein 5	3965	-1	11.9177	0.6874	0.39306	1.64969	0.02609	0.02265	8.2607	1.14348	1.1465	4	-0.440206	0.652238
Q9NRR6-2	INPP5E	72 kDa inositol polyphosphate 5-phosphatase	12481	-1	77.4378	1.8146	-1	0.1511	0.1647	31.3634	53.6758	0.104735	0.269722	1	0.86574	0.147663
Q14738	PPP2R5D	N/A	1521	41.4747	39.9098	0.51703	0.34034	9.55098	0.05146	0.05332	27.6634	6.62023	1.29217	4	0.980627	0.0467073
O75691	UTP20	Small subunit processome component 20 homolog	736	-1	11.8457	0.381973	0.58135	2.49199	0.030878	0.008332	8.21085	1.72732	12.5639	4	0.409101	0.0789946
O43293	DAPK3	Death-associated protein kinase 3	6862	16.8725	13.0329	0.46008	0.36023	7.44676	0.10295	0.07904	9.03368	5.1617	4.4759	3	0.901848	0.0648652
Q9BTX1-6	NULL	Nucleoporin NDC1	8762	-1	11.2634	0.45965	0.51052	0.93478	0.01817	0.01107	7.80718	0.64794	0.951841	3	0.993714	0.0326981
P43155-2	CRAT	Carnitine O-acetyltransferase	3502	25.3873	13.1352	0.51886	0.33766	1.58764	0.03055	0.01336	9.10465	1.10047	0.104659	3	0.986323	0.122195
Q9BXW9	FANCD2	Fanconi anemia group D2 protein	12769	7.87166	4.97537	1.02179	0.16846	3.46255	0.75177	0.08889	3.44866	2.40006	25.5383	2	-0.177912	0.0548708
P46013	MKI67	Antigen KI-67	1315	5.70752	4.64326	0.75442	0.22166	0.18041	0.01071	0.00152	3.21846	0.125051	0.0731825	4	0.998915	0.0617437
Q99807	NULL	Ubiquinone biosynthesis protein COQ7 homolog	5360	-1	24.4193	0.47662	0.47019	6.35975	0.03481	0.04207	16.9262	4.40824	0.519304	3	0.934759	0.0890225
Q15631	TSN	Translin	6653	-1	18.3262	0.359468	0.552155	1.96624	0.012671	0.006669	12.7028	1.36289	2.10168	4	0.995716	0.0230403
P62318-2	SNRPD3	Small nuclear ribonucleoprotein Sm D3	11426	-1	21.2023	0.44475	0.49203	2.38135	0.01783	0.01276	14.6963	1.65063	4.3953	4	0.89894	0.0448935
Q5NDL2	EOGT	EGF domain-specific O-linked N-acetylglucosamine transferase	1986	-1	23.9017	0.42555	0.55351	9.28045	0.05315	0.06136	16.5674	6.43272	9.0697	3	0.979816	0.0212995
P98174	FGD1	FYVE, RhoGEF and PH domain-containing protein 1	1459	20.1207	13.0471	0.63035	0.34609	2.20038	0.05285	0.03116	9.04355	1.52519	0.320904	3	0.985398	0.103524
Q8N6Q8	METTL25	Methyltransferase-like protein 25	1316	19.9091	-1	-1	-1	-1	-1	-1	-1	-1	-1	-1	-1	0.187
P07910-2	NULL	Heterogeneous nuclear ribonucleoproteins C1/C2	4374	60.2835	34.5282	0.4997	0.38734	4.34258	0.01986	0.02426	23.9331	3.01005	0.495061	4	0.997681	0.0327545
P33908	MAN1A1	Mannosyl-oligosaccharide 1,2-alpha-mannosidase IA	13394	29.8885	-1	-1	-1	-1	-1	-1	-1	-1	-1	-1	-1	1.08471
Q12767-2	KIAA0195	Uncharacterized protein KIAA0195	13562	-1	-1	-1	-1	-1	-1	-1	-1	-1	-1	-1	-1	0.195
Q5TAX3	ZCCHC11	Terminal uridylyltransferase 4	4515	18.1538	23.5119	0.5767	0.23364	5.02129	0.04468	0.0465	16.2972	3.48049	4.0032	3	0.911985	0.0585021
O94830	DDHD2	Phospholipase DDHD2	5975	23.6863	14.5616	0.47032	0.35997	3.69849	0.06765	0.02901	10.0933	2.5636	1.18828	3	0.926595	0.103041
Q92834-4	NULL	X-linked retinitis pigmentosa GTPase regulator	8937	15.0857	15.8398	0.45218	0.26911	10.0714	0.13343	0.06181	10.9793	6.98099	4.63063	3	0.808324	0.0784177
Q96HA8	WDYHV1	Protein N-terminal glutamine amidohydrolase	9343	19.4366	13.7174	1.2236	0.241221	1.0892	0.139955	0.003499	9.50815	0.754978	0.257836	1	0.998867	0.0709384
Q96Q15	SMG1	Serine/threonine-protein kinase SMG1	1120	31.4009	17.5748	0.62375	0.37109	1.96852	0.02408	0.02727	12.1819	1.36447	6.43307	4	0.995728	0.0299571
Q13523	PRPF4B	Serine/threonine-protein kinase PRP4 homolog	90	-1	11.666	0.41361	0.55318	2.46982	0.04002	0.01852	8.08624	1.71195	1.27921	3	0.982539	0.0374589
Q9Y259	CHKB	Choline/ethanolamine kinase	4239	34.8187	7.82331	0.60908	0.48677	3.60693	0.1505	0.03406	5.42271	2.50013	0.791615	3	0.844193	0.155162
Q8N4P2	TTC30B	Tetratricopeptide repeat protein 30B	10165	35.7061	0	0	0	0	0	0	-1	-1	0	1	0	0.0602142
Q9UL41-2	PNMA3	Paraneoplastic antigen Ma3	13395	66.5916	-1	-1	-1	-1	-1	-1	-1	-1	-1	-1	-1	-1
Q86XX4-2	FRAS1	Extracellular matrix protein FRAS1	12030	-1	6.8955	0.44877	0.43488	11.0567	0.54702	0.08518	4.7796	7.66391	13.0418	4	0.479303	0.180494
Q96GE4	CEP95	Centrosomal protein of 95 kDa	8473	-1	6.79711	0.2678	0.30915	4.12594	0.09358	0.02503	4.7114	2.85988	1.32745	3	0.810009	0.0669266
Q9H334	NULL	N/A	12165	12.5087	4.81915	0.61381	0.35927	5.56071	0.79507	0.04466	3.34038	3.85439	1.75021	2	0.184242	0.16191
Q15906	VPS72	Vacuolar protein sorting-associated protein 72 homolog	3374	26.5674	58.2477	0.6022	0.1071	38.8944	0.2376	0.253	40.3742	26.9595	6.45362	3	0.911052	0.0421169
Q9NY93-2	DDX56	Probable ATP-dependent RNA helicase DDX56	2898	9.83333	7.88805	0.72574	0.24923	0.80695	0.03618	0.0164	5.46758	0.559335	6.44704	4	0.991573	0.0225642
Q53TQ3-2	INO80D	INO80 complex subunit D	13839	-1	-1	-1	-1	-1	-1	-1	-1	-1	-1	-1	-1	0.144195
Q6NYC8	NULL	Phostensin	4576	23.336	27.4945	0.62928	0.2627	7.45952	0.04666	0.04634	19.0577	5.17055	5.81565	4	0.96953	0.0699612
Q8IWE5	NULL	Pleckstrin homology domain-containing family M member 2	8657	24.6275	13.5105	0.76777	0.364479	1.4304	0.062399	0.003493	9.3648	0.991477	0.618376	3	0.99611	0.0699369
[truncated: 7,014 more rows]
