# Supplementary material for: Proteome-wide analysis of protein abundance and turnover remodelling during oncogenic transformation of human breast epithelial cells
Source: Wellcome Open Res. 2018 May 2;3:51. [Version 1] doi: 10.12688/wellcomeopenres.14392.1 (PMC5989152; doi:10.12688/wellcomeopenres.14392.1)
Supplement: Supplementary file 11 [file wellcomeopenres-3-15665-s0010.tgz › b77c619c-bb51-44ec-8fd0-8568b59ae45f.txt]

Uniprot	meanRatio.t1	meanRatio.t2	meanRatio.t3	meanRatio.t4	meanRatio.t5	meanRatio.t6	meanRatio.t7	kmeans_cluster	Cluster	Base_Uniprot	Gene	Protein.name	gene.id
A6QL63	0.808333333333333	0.997333333333333	0.875666666666667	1.15466666666667	1.95533333333333	2.807	2.81166666666667	27	EarlyUp	A6QL63	BTBD11	BTB domain containing 11	BTBD11
A8K2U0	1.02933333333333	1.06566666666667	0.775666666666667	0.633	0.523333333333333	0.446666666666667	0.276	23	FirstDn	A8K2U0	A2ML1	alpha-2-macroglobulin like 1	A2ML1
O00204-2	0.996	0.789333333333333	0.621	0.712333333333333	0.676333333333333	0.669666666666667	0.489333333333333	28	FirstDn	O00204	SULT2B1	sulfotransferase family 2B member 1	SULT2B1
O00391	0.992666666666667	0.924333333333333	0.983666666666667	1.105	1.28933333333333	2.189	2.86833333333333	2	MidUp	O00391	QSOX1	quiescin sulfhydryl oxidase 1	QSOX1
O00418	0.860666666666667	0.830333333333333	0.809	0.857333333333333	0.802666666666667	0.509333333333333	0.329	28	FirstDn	O00418	EEF2K	eukaryotic elongation factor 2 kinase	EEF2K
O00462	1.053	0.964	0.918333333333333	0.873333333333333	0.668666666666667	0.415666666666667	0.419666666666667	28	FirstDn	O00462	MANBA	mannosidase beta	MANBA
O00560	0.749666666666667	0.669666666666667	0.677666666666667	0.555666666666667	0.484333333333333	0.383333333333333	0.374333333333333	23	FirstDn	O00560	SDCBP	syndecan binding protein	SDCBP
O00560-2	0.744333333333333	0.657666666666667	0.697	0.571	0.423333333333333	0.37	0.382	23	FirstDn	O00560	SDCBP	syndecan binding protein	SDCBP
O14683	1.037	1.01566666666667	0.920333333333333	0.956666666666667	0.675	0.534666666666667	0.488	28	FirstDn	O14683	TP53I11	tumor protein p53 inducible protein 11	TP53I11
O14757	0.720666666666667	1.06933333333333	1.082	1.08833333333333	1.21533333333333	0.957666666666667	0.471	17	MidDn	O14757	CHEK1	checkpoint kinase 1	CHEK1
O14965	0.936666666666667	0.974	0.971333333333333	1.02	1.18966666666667	2.85333333333333	4.73866666666667	27	EarlyUp	O14965	AURKA	aurora kinase A	AURKA
O15327	0.899666666666667	0.857666666666667	0.736666666666667	0.760333333333333	0.665333333333333	0.579333333333333	0.461	28	FirstDn	O15327	INPP4B	inositol polyphosphate-4-phosphatase type II B	INPP4B
O15553	1.01533333333333	1.07733333333333	1.11133333333333	1.346	1.632	2.169	2.025	2	MidUp	O15553	MEFV	Mediterranean fever	MEFV
O43570-2	0.894333333333333	0.99	0.875	0.861666666666667	0.854666666666667	0.760666666666667	0.469	17	MidDn	O43570	CA12	carbonic anhydrase 12	CA12
O43663	0.834333333333333	0.899666666666667	0.961666666666667	1.011	1.18866666666667	2.28133333333333	2.014	2	MidUp	O43663	PRC1	protein regulator of cytokinesis 1	PRC1
O60266	1.79733333333333	0.910333333333333	0.862666666666667	1.05066666666667	0.952	0.733333333333333	0.478333333333333	17	MidDn	O60266	ADCY3	adenylate cyclase 3	ADCY3
O75127	0.848666666666667	0.949	1.01333333333333	0.991666666666667	0.824333333333333	0.623666666666667	0.486	17	MidDn	O75127	PTCD1	pentatricopeptide repeat domain 1	PTCD1
O75503	1.177	1.31966666666667	1.09033333333333	1.245	0.933	0.690666666666667	0.384666666666667	17	MidDn	O75503	CLN5	ceroid-lipofuscinosis, neuronal 5	CLN5
O75525-2	0.979	1.09433333333333	0.954666666666667	1.15266666666667	1.16566666666667	1.72733333333333	2.20966666666667	2	MidUp	O75525	KHDRBS3	KH domain containing, RNA binding, signal transduction associated 3	KHDRBS3
O75629	0.843333333333333	0.762666666666667	0.856333333333333	0.67	0.513666666666667	0.426666666666667	0.259	23	FirstDn	O75629	CREG1	cellular repressor of E1A stimulated genes 1	CREG1
O76041-2	0.814666666666667	0.741666666666667	0.743666666666667	0.609333333333333	0.552666666666667	0.460333333333333	0.478333333333333	23	FirstDn	O76041	NEBL	nebulette	NEBL
O76070	0.821666666666667	0.791	0.799666666666667	0.785	0.567333333333333	0.421666666666667	0.346666666666667	23	FirstDn	O76070	SNCG	synuclein gamma	SNCG
O94808	1.098	1.16066666666667	1.3	1.54333333333333	2.228	2.92766666666667	2.23133333333333	27	EarlyUp	O94808	GFPT2	glutamine-fructose-6-phosphate transaminase 2	GFPT2
O95049	0.912333333333333	0.860333333333333	0.767	0.802	0.604	0.555	0.498	28	FirstDn	O95049	TJP3	tight junction protein 3	TJP3
O95235	0.790333333333333	0.835666666666667	0.866333333333333	0.916	0.875666666666667	1.91433333333333	2.21133333333333	2	MidUp	O95235	KIF20A	kinesin family member 20A	KIF20A
O95407	1.44666666666667	1.15666666666667	1.4	2.948	8.33333333333333	9.53433333333333	10.1026666666667	13	EarlyUp	O95407	TNFRSF6B	tumor necrosis factor receptor superfamily member 6b	TNFRSF6B
O95466-2	1.05233333333333	1.09666666666667	1.02133333333333	1.07566666666667	1.222	1.662	2.12066666666667	2	MidUp	O95466	FMNL1	formin like 1	FMNL1
O95490-2	0.868666666666667	1.381	0.887	0.915333333333333	0.768333333333333	0.652	0.488666666666667	17	MidDn	O95490	ADGRL2	adhesion G protein-coupled receptor L2	ADGRL2
O95833	0.949	1.06666666666667	0.808666666666667	0.817666666666667	0.568	0.528	0.465	28	FirstDn	O95833	CLIC3	chloride intracellular channel 3	CLIC3
P00374	0.782	0.842	0.795	0.857666666666667	0.879333333333333	0.679	0.479666666666667	17	MidDn	P00374	DHFR	dihydrofolate reductase	DHFR
P00749-2	0.941666666666667	0.797666666666667	0.886	0.734666666666667	0.778	1.84466666666667	4.388	2	MidUp	P00749	PLAU	plasminogen activator, urokinase	PLAU
P01009	0.828666666666667	0.921333333333333	1.24133333333333	1.80833333333333	3.784	4.559	5.299	13	EarlyUp	P01009	SERPINA1	serpin family A member 1	SERPINA1
P01011	0.882666666666667	0.923333333333333	0.954666666666667	1.15733333333333	1.726	1.79733333333333	2.02666666666667	2	MidUp	P01011	SERPINA3	serpin family A member 3	SERPINA3
P01024	0.84	0.85	0.887666666666667	0.911333333333333	0.657	0.390666666666667	0.276333333333333	23	FirstDn	P01024	C3	complement component 3	C3
P01040	0.813666666666667	0.840333333333333	0.743	0.784	0.669	0.568	0.443333333333333	28	FirstDn	P01040	CSTA	cystatin A	CSTA
P01100	0.824333333333333	0.849	1.10633333333333	2.06466666666667	2.64066666666667	2.743	2.40166666666667	27	EarlyUp	P01100	FOS	Fos proto-oncogene, AP-1 trancription factor subunit	FOS
P01130-3	0.960333333333333	0.985	1.01366666666667	1.097	1.22566666666667	1.78433333333333	2.208	2	MidUp	P01130	LDLR	low density lipoprotein receptor	LDLR
P01583	1.19966666666667	1.23533333333333	1.18866666666667	1.607	1.933	3.044	5.88366666666667	27	EarlyUp	P01583	IL1A	interleukin 1 alpha	IL1A
P01584	1.18866666666667	1.10166666666667	0.997	2.075	2.544	4.16933333333333	6.64766666666667	27	EarlyUp	P01584	IL1B	interleukin 1 beta	IL1B
P02511	1.06166666666667	0.940666666666667	0.695666666666667	0.713	0.473333333333333	0.522333333333333	0.425666666666667	23	FirstDn	P02511	CRYAB	crystallin alpha B	CRYAB
P03372-3	0.858	0.970333333333333	1.534	1.497	2.60733333333333	2.73466666666667	4.94033333333333	27	EarlyUp	P03372	ESR1	estrogen receptor 1	ESR1
P04626-5	1.00833333333333	1.03233333333333	0.888666666666667	0.951666666666667	0.684333333333333	0.637333333333333	0.489333333333333	28	FirstDn	P04626	ERBB2	erb-b2 receptor tyrosine kinase 2	ERBB2
P04792	0.818666666666667	0.809666666666667	0.753	0.813333333333333	0.635	0.574333333333333	0.492666666666667	28	FirstDn	P04792	HSPB1	heat shock protein family B (small) member 1	HSPB1
P04920-2	0.802666666666667	0.815666666666667	0.814333333333333	0.867666666666667	0.711333333333333	0.463666666666667	0.407	28	FirstDn	P04920	SLC4A2	solute carrier family 4 member 2	SLC4A2
P05109	0.95	0.908	0.969333333333333	1.23166666666667	1.93533333333333	2.54433333333333	2.384	27	EarlyUp	P05109	S100A8	S100 calcium binding protein A8	S100A8
P05121-2	1.03833333333333	1.236	0.941	1.176	1.74633333333333	2.497	3.42366666666667	27	EarlyUp	P05121	SERPINE1	serpin family E member 1	SERPINE1
P05362	1.03133333333333	1.02533333333333	1.093	1.128	1.28566666666667	1.74433333333333	2.23433333333333	2	MidUp	P05362	ICAM1	intercellular adhesion molecule 1	ICAM1
P06702	0.995666666666667	0.962666666666667	0.972333333333333	1.32466666666667	1.977	2.48366666666667	2.272	27	EarlyUp	P06702	S100A9	S100 calcium binding protein A9	S100A9
P07339	0.961333333333333	0.919	0.903333333333333	0.943333333333333	0.807333333333333	0.61	0.478	28	FirstDn	P07339	CTSD	cathepsin D	CTSD
P07711	1.01	1.16233333333333	1.347	2.91866666666667	5.21933333333333	10.268	10.0846666666667	13	EarlyUp	P07711	CTSL	cathepsin L	CTSL
P08648	0.954	0.933	0.871	1.00133333333333	1.324	2.09666666666667	2.25566666666667	2	MidUp	P08648	ITGA5	integrin subunit alpha 5	ITGA5
P09668	0.991333333333333	0.949	0.951333333333333	0.912666666666667	0.881333333333333	0.659	0.485333333333333	17	MidDn	P09668	CTSH	cathepsin H	CTSH
P09758	1.035	0.986	0.994666666666667	1.01166666666667	0.622333333333333	0.431666666666667	0.327333333333333	28	FirstDn	P09758	TACSTD2	tumor-associated calcium signal transducer 2	TACSTD2
P09913	1.06266666666667	0.971	1.14033333333333	0.942	0.583666666666667	0.510333333333333	0.444333333333333	28	FirstDn	P09913	IFIT2	interferon induced protein with tetratricopeptide repeats 2	IFIT2
P0DJI8	1.059	1.114	1.26966666666667	1.349	1.175	0.717333333333333	0.484	18	MidDn	P0DJI8	SAA1	serum amyloid A1	SAA1
P11137-3	0.897333333333333	1.02366666666667	0.912666666666667	0.847333333333333	0.618666666666667	0.558666666666667	0.498333333333333	28	FirstDn	P11137	MAP2	microtubule associated protein 2	MAP2
P11274	0.984	0.974	0.992666666666667	1.05533333333333	1.522	1.952	2.19733333333333	2	MidUp	P11274	BCR	breakpoint cluster region	BCR
P11388	0.888333333333333	0.941333333333333	0.983	1.02666666666667	1.138	2.634	2.95233333333333	2	MidUp	P11388	TOP2A	topoisomerase (DNA) II alpha	TOP2A
P11473	0.840666666666667	0.845666666666667	0.799333333333333	1.02666666666667	0.959333333333333	0.949333333333333	0.494666666666667	17	MidDn	P11473	VDR	vitamin D (1,25- dihydroxyvitamin D3) receptor	VDR
P11802	0.880333333333333	0.863	0.875333333333333	1.05833333333333	1.38633333333333	0.480666666666667	0.435333333333333	17	MidDn	P11802	CDK4	cyclin-dependent kinase 4	CDK4
P12109	1.109	1.03	0.961	0.903	0.845	0.54	0.41	28	FirstDn	P12109	COL6A1	collagen type VI alpha 1	COL6A1
P12931	1.001	1.18966666666667	1.55433333333333	1.677	2.333	2.632	3.93066666666667	27	EarlyUp	P12931	SRC	SRC proto-oncogene, non-receptor tyrosine kinase	SRC
P14635	0.874666666666667	0.902666666666667	0.967	0.987	1.03733333333333	2.756	2.53666666666667	2	MidUp	P14635	CCNB1	cyclin B1	CCNB1
P15104	0.825666666666667	0.826	0.821666666666667	0.856666666666667	0.537666666666667	0.395333333333333	0.415333333333333	23	FirstDn	P15104	GLUL	glutamate-ammonia ligase	GLUL
P15407	1.043	1.014	1.062	1.30433333333333	1.896	2.456	3.79533333333333	27	EarlyUp	P15407	FOSL1	FOS like 1, AP-1 trancription factor subunit	FOSL1
P17275	0.947	1.14966666666667	1.32	1.71533333333333	2.15866666666667	2.49733333333333	2.51366666666667	27	EarlyUp	P17275	JUNB	JunB proto-oncogene, AP-1 transcription factor subunit	JUNB
P17900	0.929666666666667	0.946	1	0.883	0.764666666666667	0.554	0.457666666666667	28	FirstDn	P17900	GM2A	GM2 ganglioside activator	GM2A
P18564	0.982	1.03766666666667	1.14266666666667	1.419	2.00766666666667	2.563	2.678	27	EarlyUp	P18564	ITGB6	integrin subunit beta 6	ITGB6
P20719	0.971333333333333	0.963666666666667	0.945333333333333	0.946333333333333	0.678333333333333	0.551333333333333	0.489	28	FirstDn	P20719	HOXA5	homeobox A5	HOXA5
P21397	0.844	0.786333333333333	0.802333333333333	0.788666666666667	0.684333333333333	0.512	0.473	28	FirstDn	P21397	MAOA	monoamine oxidase A	MAOA
P21580	0.973333333333333	1.09033333333333	0.974	1.08033333333333	1.215	1.68	2.33966666666667	2	MidUp	P21580	TNFAIP3	TNF alpha induced protein 3	TNFAIP3
P21589	1.281	1.23533333333333	1.14366666666667	1.17566666666667	1.37833333333333	2.92633333333333	4.214	27	EarlyUp	P21589	NT5E	5'-nucleotidase ecto	NT5E
P21980	1.022	1.061	1.10233333333333	1.19033333333333	1.89333333333333	2.98733333333333	4.46966666666667	27	EarlyUp	P21980	TGM2	transglutaminase 2	TGM2
P22694-4	0.908666666666667	1.06466666666667	0.868666666666667	0.731666666666667	0.806666666666667	0.576	0.413333333333333	28	FirstDn	P22694	PRKACB	protein kinase cAMP-activated catalytic subunit beta	PRKACB
P23142	1.12466666666667	0.986666666666667	0.993333333333333	0.972	0.804333333333333	0.577666666666667	0.457333333333333	28	FirstDn	P23142	FBLN1	fibulin 1	FBLN1
P23677	1.36733333333333	1.27966666666667	0.987333333333333	0.971666666666667	1.13866666666667	1.621	2.02066666666667	2	MidUp	P23677	ITPKA	inositol-trisphosphate 3-kinase A	ITPKA
P28300	0.674	0.716666666666667	0.605	1.05566666666667	1.32666666666667	2.273	2.13233333333333	2	MidUp	P28300	LOX	lysyl oxidase	LOX
P29317	0.974333333333333	0.899333333333333	0.819333333333333	1.12666666666667	1.17633333333333	1.51366666666667	2.20566666666667	2	MidUp	P29317	EPHA2	EPH receptor A2	EPHA2
P29373	0.771666666666667	0.776666666666667	0.588	0.686	0.558666666666667	0.550333333333333	0.442666666666667	23	FirstDn	P29373	CRABP2	cellular retinoic acid binding protein 2	CRABP2
P29508	0.884333333333333	1.086	1.697	3.69833333333333	7.55466666666667	10.83	11.4683333333333	13	EarlyUp	P29508	SERPINB3	serpin family B member 3	SERPINB3
P30307	0.707333333333333	0.868	0.897333333333333	0.9	0.891666666666667	1.611	3.487	2	MidUp	P30307	CDC25C	cell division cycle 25C	CDC25C
P30679	1.137	0.958333333333333	1.03633333333333	1.138	1.621	1.71733333333333	2.009	2	MidUp	P30679	GNA15	G protein subunit alpha 15	GNA15
P30740	1.02933333333333	1.00733333333333	1.01633333333333	1.31166666666667	1.828	3.13233333333333	3.52566666666667	27	EarlyUp	P30740	SERPINB1	serpin family B member 1	SERPINB1
P33992	0.844666666666667	0.898666666666667	0.888666666666667	0.893333333333333	0.924333333333333	0.805	0.449666666666667	17	MidDn	P33992	MCM5	minichromosome maintenance complex component 5	MCM5
P33993	0.858666666666667	0.901	0.944	0.917333333333333	0.967	0.791	0.499	17	MidDn	P33993	MCM7	minichromosome maintenance complex component 7	MCM7
P34910	0.866333333333333	0.876	0.922	0.760333333333333	1.309	1.55566666666667	2.769	2	MidUp	P34910	EVI2B	ecotropic viral integration site 2B	EVI2B
P35556	0.94	0.990666666666667	1.069	1.15866666666667	1.46333333333333	1.71166666666667	2.35133333333333	2	MidUp	P35556	FBN2	fibrillin 2	FBN2
P35869	0.899333333333333	0.875666666666667	0.919	0.769333333333333	0.586	0.382333333333333	0.325333333333333	23	FirstDn	P35869	AHR	aryl hydrocarbon receptor	AHR
P36222	1.007	0.918666666666667	1.028	1.30533333333333	6.614	4.50133333333333	3.67166666666667	13	EarlyUp	P36222	CHI3L1	chitinase 3 like 1	CHI3L1
P36269	0.960333333333333	0.849333333333333	0.825666666666667	0.882	0.877	0.606666666666667	0.482666666666667	28	FirstDn	P36269	GGT5	gamma-glutamyltransferase 5	GGT5
P37059	1.402	1.283	1.44366666666667	1.515	2.317	3.349	4.46833333333333	27	EarlyUp	P37059	HSD17B2	hydroxysteroid (17-beta) dehydrogenase 2	HSD17B2
P37173	0.858666666666667	1.005	0.653333333333333	0.767	0.647666666666667	0.456333333333333	0.397	23	FirstDn	P37173	TGFBR2	transforming growth factor beta receptor 2	TGFBR2
P43003-2	0.800333333333333	0.547333333333333	0.804333333333333	0.873666666666667	0.878666666666667	0.479666666666667	0.394	28	FirstDn	P43003	SLC1A3	solute carrier family 1 member 3	SLC1A3
P46013	0.87	0.929	0.886666666666667	0.925	1.077	2.06033333333333	2.20066666666667	2	MidUp	P46013	MKI67	marker of proliferation Ki-67	MKI67
P47929	0.812	0.74	0.641	0.578666666666667	0.474333333333333	0.203333333333333	0.437	23	FirstDn	P47929	LGALS7	lectin, galactoside binding soluble 7	LGALS7
P48594	0.93	0.949333333333333	1.67633333333333	3.76033333333333	7.209	9.84933333333333	11.2256666666667	13	EarlyUp	P48594	SERPINB4	serpin family B member 4	SERPINB4
P48730-2	1.02933333333333	0.987333333333333	1.042	1.23166666666667	1.26833333333333	1.991	2.67566666666667	2	MidUp	P48730	CSNK1D	casein kinase 1 delta	CSNK1D
P49674	0.883	0.858666666666667	0.896	1.04733333333333	1.63366666666667	2.44466666666667	3.342	27	EarlyUp	P49674	CSNK1E	casein kinase 1 epsilon	CSNK1E
P49716	0.845	0.969	1.093	0.995333333333333	0.672666666666667	0.435666666666667	0.328333333333333	28	FirstDn	P49716	CEBPD	CCAAT/enhancer binding protein delta	CEBPD
P49759	0.901666666666667	0.968	0.793666666666667	0.959666666666667	1.10366666666667	2.11033333333333	2.63033333333333	2	MidUp	P49759	CLK1	CDC like kinase 1	CLK1
P51178-2	0.817666666666667	1.30866666666667	0.773666666666667	0.673333333333333	0.479333333333333	0.46	0.412666666666667	23	FirstDn	P51178	PLCD1	phospholipase C delta 1	PLCD1
P51688	1.01366666666667	0.912333333333333	0.967	0.890666666666667	0.876333333333333	0.621333333333333	0.489	17	MidDn	P51688	SGSH	N-sulfoglucosamine sulfohydrolase	SGSH
P52569	0.942	0.817	0.916666666666667	1.05	0.831	0.547	0.474	28	FirstDn	P52569	SLC7A2	solute carrier family 7 member 2	SLC7A2
P52895	0.744333333333333	0.742	0.745666666666667	0.689333333333333	0.597666666666667	0.479333333333333	0.485	23	FirstDn	P52895	AKR1C2	aldo-keto reductase family 1, member C2	AKR1C2
P53814	1.12433333333333	1.214	1.07166666666667	1.12866666666667	1.813	4.804	4.16233333333333	27	EarlyUp	P53814	SMTN	smoothelin	SMTN
P53814-5	1.143	1.27233333333333	1.02233333333333	1.35533333333333	1.984	3.56166666666667	2.58266666666667	27	EarlyUp	P53814	SMTN	smoothelin	SMTN
P54753	0.86	0.728666666666667	0.662	0.606666666666667	0.513333333333333	0.545333333333333	0.463666666666667	23	FirstDn	P54753	EPHB3	EPH receptor B3	EPHB3
P54760	0.842666666666667	0.713333333333333	0.875	0.768	0.644666666666667	0.667333333333333	0.430666666666667	28	FirstDn	P54760	EPHB4	EPH receptor B4	EPHB4
P55011-3	0.899	0.846	0.785333333333333	0.773	0.742	0.622666666666667	0.491	28	FirstDn	P55011	SLC12A2	solute carrier family 12 member 2	SLC12A2
P58335-4	1.13933333333333	1.07	1.04733333333333	1.17233333333333	1.90866666666667	4.15166666666667	6.06766666666667	27	EarlyUp	P58335	ANTXR2	anthrax toxin receptor 2	ANTXR2
P78540	0.858333333333333	0.901	0.908666666666667	0.878666666666667	1.13833333333333	4.251	7.74633333333333	27	EarlyUp	P78540	ARG2	arginase 2	ARG2
P81274	1.079	0.786666666666667	0.997666666666667	0.924333333333333	0.791333333333333	0.817	0.475666666666667	17	MidDn	P81274	GPSM2	G-protein signaling modulator 2	GPSM2
P81605	0.864333333333333	0.356666666666667	0.558	0.339333333333333	0.678333333333333	0.994333333333333	0.308333333333333	23	FirstDn	P81605	DCD	dermcidin	DCD
P98172	0.891	0.763666666666667	0.629333333333333	0.623666666666667	0.611666666666667	0.547333333333333	0.373333333333333	23	FirstDn	P98172	EFNB1	ephrin B1	EFNB1
P98179	0.870666666666667	0.928666666666667	0.935	0.99	0.836	0.417333333333333	0.204333333333333	23	FirstDn	P98179	RBM3	RNA binding motif (RNP1, RRM) protein 3	RBM3
Q02241	0.912333333333333	1.00533333333333	0.965333333333333	1.069	1.005	1.738	2.14566666666667	2	MidUp	Q02241	KIF23	kinesin family member 23	KIF23
Q03001-3	0.882	0.884666666666667	0.948333333333333	0.805333333333333	0.505333333333333	0.232666666666667	0.218	23	FirstDn	Q03001	DST	dystonin	DST
Q05655	1.065	1.05	0.845666666666667	0.782	0.571666666666667	0.536	0.452333333333333	28	FirstDn	Q05655	PRKCD	protein kinase C delta	PRKCD
Q08380	0.897	0.947	0.94	1.01966666666667	0.996666666666667	0.767666666666667	0.485	17	MidDn	Q08380	LGALS3BP	lectin, galactoside binding soluble 3 binding protein	LGALS3BP
Q08431-2	0.974	0.901666666666667	0.974666666666667	0.803333333333333	0.546333333333333	0.313333333333333	0.375666666666667	23	FirstDn	Q08431	MFGE8	milk fat globule-EGF factor 8 protein	MFGE8
Q10589-2	0.828	0.834333333333333	0.807666666666667	0.732666666666667	0.681666666666667	0.515333333333333	0.398333333333333	28	FirstDn	Q10589	BST2	bone marrow stromal cell antigen 2	BST2
Q11201	1.017	0.952333333333333	0.855333333333333	1.21966666666667	1.34166666666667	1.406	2.115	2	MidUp	Q11201	ST3GAL1	ST3 beta-galactoside alpha-2,3-sialyltransferase 1	ST3GAL1
Q13111	0.839666666666667	0.913666666666667	0.918666666666667	0.918333333333333	1.12133333333333	0.780666666666667	0.406	17	MidDn	Q13111	CHAF1A	chromatin assembly factor 1 subunit A	CHAF1A
Q13115	1.43033333333333	0.891333333333333	1.44666666666667	1.57133333333333	2.81633333333333	2.444	2.995	27	EarlyUp	Q13115	DUSP4	dual specificity phosphatase 4	DUSP4
Q13228-4	0.814666666666667	0.786333333333333	0.802	0.849666666666667	0.618	0.441333333333333	0.377666666666667	23	FirstDn	Q13228	SELENBP1	selenium binding protein 1	SELENBP1
Q13444-10	0.967666666666667	0.975333333333333	0.985666666666667	1.03333333333333	0.985666666666667	0.719666666666667	0.48	17	MidDn	Q13444	ADAM15	ADAM metallopeptidase domain 15	ADAM15
Q13641	1.09233333333333	1.03966666666667	1.02533333333333	1.11033333333333	1.11266666666667	1.671	2.73366666666667	2	MidUp	Q13641	TPBG	trophoblast glycoprotein	TPBG
Q13751	1.34433333333333	1.28866666666667	1.27666666666667	1.40366666666667	1.80033333333333	4.27033333333333	6.792	27	EarlyUp	Q13751	LAMB3	laminin subunit beta 3	LAMB3
Q13753	1.407	1.398	1.21866666666667	1.27166666666667	1.24233333333333	2.05933333333333	3.20933333333333	27	EarlyUp	Q13753	LAMC2	laminin subunit gamma 2	LAMC2
Q13884	0.668333333333333	0.748	0.671333333333333	0.643	0.684	0.424333333333333	0.339	23	FirstDn	Q13884	SNTB1	syntrophin beta 1	SNTB1
Q14114-4	1.12466666666667	0.954	0.934666666666667	1.03033333333333	1.34566666666667	1.948	2.29466666666667	2	MidUp	Q14114	LRP8	LDL receptor related protein 8	LRP8
Q14451	0.985333333333333	0.970333333333333	0.832	0.948666666666667	1.37	2.415	3.52233333333333	2	MidUp	Q14451	GRB7	growth factor receptor bound protein 7	GRB7
Q14512	0.859666666666667	0.891333333333333	0.953	1.24533333333333	0.776333333333333	0.685	0.412333333333333	17	MidDn	Q14512	FGFBP1	fibroblast growth factor binding protein 1	FGFBP1
Q14574	0.805	0.920333333333333	0.930666666666667	1.02533333333333	0.864333333333333	0.576333333333333	0.418666666666667	28	FirstDn	Q14574	DSC3	desmocollin 3	DSC3
Q14807	0.897666666666667	0.937333333333333	0.988666666666667	1.04933333333333	1.248	2.53866666666667	2.177	2	MidUp	Q14807	KIF22	kinesin family member 22	KIF22
Q15058	0.982333333333333	0.959333333333333	0.956333333333333	0.958	1.104	1.90533333333333	2.546	2	MidUp	Q15058	KIF14	kinesin family member 14	KIF14
Q15149-4	1.106	1.12066666666667	1.077	1.26933333333333	1.22566666666667	1.48466666666667	2.09566666666667	2	MidUp	Q15149	PLEC	plectin	PLEC
Q15398-3	0.773333333333333	0.941	0.992666666666667	0.971	1.15633333333333	2.18833333333333	2.345	2	MidUp	Q15398	DLGAP5	discs large homolog associated protein 5	DLGAP5
Q15800	1.038	1.01966666666667	0.883666666666667	1.07233333333333	1.053	1.551	2.07766666666667	2	MidUp	Q15800	MSMO1	methylsterol monooxygenase 1	MSMO1
Q16222-3	0.987	1.018	1.03166666666667	1.102	1.295	1.85466666666667	2.20666666666667	2	MidUp	Q16222	UAP1	UDP-N-acetylglucosamine pyrophosphorylase 1	UAP1
Q16527	1.01666666666667	1.04	1.07233333333333	0.990333333333333	1.15933333333333	1.70433333333333	2.23033333333333	2	MidUp	Q16527	CSRP2	cysteine and glycine rich protein 2	CSRP2
Q16625	0.917666666666667	0.891666666666667	0.82	0.845	0.673	0.576666666666667	0.434333333333333	28	FirstDn	Q16625	OCLN	occludin	OCLN
Q16649	0.734666666666667	0.950333333333333	1.22566666666667	1.067	0.852	0.634	0.445666666666667	17	MidDn	Q16649	NFIL3	nuclear factor, interleukin 3 regulated	NFIL3
Q16678	1.40233333333333	1.188	1.499	1.577	0.914666666666667	0.654	0.482333333333333	18	MidDn	Q16678	CYP1B1	cytochrome P450 family 1 subfamily B member 1	CYP1B1
Q16739	1.17	1.57133333333333	1.35933333333333	1.868	1.962	2.52466666666667	2.16733333333333	27	EarlyUp	Q16739	UGCG	UDP-glucose ceramide glucosyltransferase	UGCG
Q16875-2	1.00433333333333	1.043	1.006	1.27	1.77766666666667	2.01066666666667	2.29366666666667	2	MidUp	Q16875	PFKFB3	6-phosphofructo-2-kinase/fructose-2,6-biphosphatase 3	PFKFB3
Q53EL6-2	0.935666666666667	0.921	0.891333333333333	0.88	0.723	0.531666666666667	0.408	28	FirstDn	Q53EL6	PDCD4	programmed cell death 4 (neoplastic transformation inhibitor)	PDCD4
Q53HL2	0.761666666666667	0.959333333333333	0.934	1.00433333333333	1.04366666666667	2.97866666666667	3.081	2	MidUp	Q53HL2	CDCA8	cell division cycle associated 8	CDCA8
Q53TN4-3	0.907333333333333	0.866	0.813666666666667	0.813666666666667	0.663	0.501333333333333	0.432333333333333	28	FirstDn	Q53TN4	CYBRD1	cytochrome b reductase 1	CYBRD1
Q5D1E8	0.940333333333333	1.12433333333333	1.12466666666667	1.179	1.27866666666667	1.83366666666667	2.23966666666667	2	MidUp	Q5D1E8	ZC3H12A	zinc finger CCCH-type containing 12A	ZC3H12A
Q5TCZ1-3	0.964	0.988	0.819	0.845	0.616333333333333	0.576333333333333	0.488666666666667	28	FirstDn	Q5TCZ1	SH3PXD2A	SH3 and PX domains 2A	SH3PXD2A
Q5VSG8	1.322	0.883666666666667	0.995	0.808	0.893333333333333	0.795333333333333	0.459666666666667	17	MidDn	Q5VSG8	MANEAL	mannosidase endo-alpha like	MANEAL
Q63HR2-6	0.805	0.835666666666667	0.940333333333333	0.985	0.999333333333333	0.716333333333333	0.495333333333333	17	MidDn	Q63HR2	TNS2	tensin 2	TNS2
Q63ZY3-3	0.945	0.979333333333333	0.888	0.851333333333333	0.642333333333333	0.475666666666667	0.478666666666667	28	FirstDn	Q63ZY3	KANK2	KN motif and ankyrin repeat domains 2	KANK2
Q658P3	0.933666666666667	0.922333333333333	0.921	1.05266666666667	0.947	0.673333333333333	0.445	17	MidDn	Q658P3	STEAP3	STEAP3 metalloreductase	STEAP3
Q68CZ2	0.910333333333333	0.896666666666667	0.917666666666667	0.729666666666667	0.566	0.385333333333333	0.406333333333333	23	FirstDn	Q68CZ2	TNS3	tensin 3	TNS3
Q6IN84	1.003	0.959333333333333	1.04033333333333	0.995666666666667	1.00233333333333	0.914333333333333	2.00533333333333	20	MidUp	Q6IN84	MRM1	mitochondrial rRNA methyltransferase 1	MRM1
Q6NS38	0.94	1.01633333333333	1.12666666666667	1.18433333333333	1.02933333333333	0.700333333333333	0.488666666666667	17	MidDn	Q6NS38	ALKBH2	alkB homolog 2, alpha-ketoglutarate-dependent dioxygenase	ALKBH2
Q6P087-2	1.08933333333333	0.933333333333333	0.979333333333333	0.848	0.923333333333333	0.659333333333333	0.496	17	MidDn	Q6P087	RPUSD3	RNA pseudouridylate synthase domain containing 3	RPUSD3
Q6UWP8	1.064	0.986333333333333	0.843	0.858666666666667	0.624666666666667	0.53	0.305	28	FirstDn	Q6UWP8	SBSN	suprabasin	SBSN
Q6ZU80	1.003	1.08233333333333	0.919666666666667	0.94	0.835	1.15266666666667	3.043	2	MidUp	Q6ZU80	CEP128	centrosomal protein 128	CEP128
Q70EK8	0.669666666666667	0.962666666666667	0.885	0.918333333333333	1.013	1.82166666666667	2.23233333333333	2	MidUp	Q70EK8	USP53	ubiquitin specific peptidase 53	USP53
Q7L775	0.811333333333333	0.785	0.890333333333333	0.877333333333333	0.793	0.559666666666667	0.47	28	FirstDn	Q7L775	EPM2AIP1	EPM2A (laforin) interacting protein 1	EPM2AIP1
Q7Z4L5	0.969666666666667	1.065	1.242	0.950333333333333	0.956666666666667	0.815	0.463666666666667	17	MidDn	Q7Z4L5	TTC21B	tetratricopeptide repeat domain 21B	TTC21B
Q86SK9-2	1.022	0.932	0.815666666666667	0.927333333333333	0.685	0.595333333333333	0.487333333333333	28	FirstDn	Q86SK9	SCD5	stearoyl-CoA desaturase 5	SCD5
Q86UY5	1.01766666666667	0.977333333333333	1.30566666666667	2.25966666666667	3.43666666666667	4.92566666666667	5.445	13	EarlyUp	Q86UY5	FAM83A	family with sequence similarity 83 member A	FAM83A
Q86V15	0.979666666666667	1.053	0.831666666666667	0.869333333333333	0.667	0.606666666666667	0.492333333333333	28	FirstDn	Q86V15	CASZ1	castor zinc finger 1	CASZ1
Q86WV6	1.027	0.96	1.00966666666667	1.09066666666667	1.40666666666667	1.89366666666667	2.35033333333333	2	MidUp	Q86WV6	TMEM173	transmembrane protein 173	TMEM173
Q8IV08	1.00233333333333	0.980333333333333	0.985333333333333	0.974333333333333	0.855	0.542666666666667	0.485666666666667	28	FirstDn	Q8IV08	PLD3	phospholipase D family member 3	PLD3
Q8IVL1	1.083	0.897666666666667	0.762333333333333	0.882666666666667	0.744	0.594	0.472333333333333	28	FirstDn	Q8IVL1	NAV2	neuron navigator 2	NAV2
Q8IWA5	1.14933333333333	1.03866666666667	1.02433333333333	0.685	0.540666666666667	0.524333333333333	0.499	28	FirstDn	Q8IWA5	SLC44A2	solute carrier family 44 member 2	SLC44A2
Q8IX03	0.87	0.830333333333333	1.26666666666667	1.913	2.379	2.91233333333333	3.14033333333333	27	EarlyUp	Q8IX03	WWC1	WW and C2 domain containing 1	WWC1
Q8IX18-3	0.869666666666667	0.909666666666667	0.841333333333333	0.957	0.920666666666667	0.617333333333333	0.348666666666667	28	FirstDn	Q8IX18	DHX40	DEAH-box helicase 40	DHX40
Q8IZT6	0.915	0.981333333333333	0.798	1.04866666666667	1.27166666666667	2.76966666666667	2.97033333333333	2	MidUp	Q8IZT6	ASPM	abnormal spindle microtubule assembly	ASPM
Q8N126	0.904	0.809666666666667	0.872666666666667	0.855333333333333	0.719333333333333	0.427333333333333	0.436666666666667	28	FirstDn	Q8N126	CADM3	cell adhesion molecule 3	CADM3
Q8N142	0.897666666666667	0.886333333333333	0.681666666666667	0.725666666666667	0.587333333333333	0.605	0.486	28	FirstDn	Q8N142	ADSSL1	adenylosuccinate synthase like 1	ADSSL1
Q8N3J5	1.228	1.39566666666667	1.93733333333333	0.952333333333333	1.848	0.676	0.456333333333333	18	MidDn	Q8N3J5	PPM1K	protein phosphatase, Mg2+/Mn2+ dependent 1K	PPM1K
Q8N3Y7	1.03633333333333	0.934333333333333	0.897333333333333	1.15633333333333	1.665	2.82466666666667	3.94666666666667	27	EarlyUp	Q8N3Y7	SDR16C5	short chain dehydrogenase/reductase family 16C, member 5	SDR16C5
Q8N531-2	0.917666666666667	0.844666666666667	0.952	0.857666666666667	1.269	0.896666666666667	0.496333333333333	17	MidDn	Q8N531	FBXL6	F-box and leucine-rich repeat protein 6	FBXL6
Q8N556	1.02533333333333	1.109	1.08633333333333	1.063	1.17266666666667	1.53	2.07	2	MidUp	Q8N556	AFAP1	actin filament associated protein 1	AFAP1
Q8N5S9	0.755	0.886333333333333	0.827666666666667	0.913666666666667	0.614	0.538666666666667	0.47	28	FirstDn	Q8N5S9	CAMKK1	calcium/calmodulin-dependent protein kinase kinase 1	CAMKK1
Q8NC60	0.861666666666667	0.923666666666667	0.947	0.906666666666667	0.694666666666667	0.527	0.386	28	FirstDn	Q8NC60	NOA1	nitric oxide associated 1	NOA1
Q8NHP8	1.078	0.999	0.986	1.06733333333333	0.785333333333333	0.456333333333333	0.304	28	FirstDn	Q8NHP8	PLBD2	phospholipase B domain containing 2	PLBD2
Q8TDM6	0.943333333333333	0.880333333333333	0.829666666666667	0.795666666666667	0.464	0.307	0.32	23	FirstDn	Q8TDM6	DLG5	discs large homolog 5	DLG5
Q8TDW0	1.05833333333333	1.35033333333333	1.13566666666667	1.238	1.503	2.68033333333333	4.11666666666667	27	EarlyUp	Q8TDW0	LRRC8C	leucine-rich repeat containing 8 family member C	LRRC8C
Q8WWA1-2	1.04466666666667	0.998666666666667	0.895333333333333	0.808666666666667	0.697666666666667	0.548	0.444666666666667	28	FirstDn	Q8WWA1	TMEM40	transmembrane protein 40	TMEM40
Q8WWK9-5	1.01733333333333	0.956333333333333	0.964666666666667	0.853	1.07966666666667	1.91566666666667	2.053	2	MidUp	Q8WWK9	CKAP2	cytoskeleton associated protein 2	CKAP2
Q8WXI7	0.900333333333333	0.847666666666667	0.687	0.794	0.531	0.482	0.430666666666667	23	FirstDn	Q8WXI7	MUC16	mucin 16, cell surface associated	MUC16
Q8WZA9	0.887	0.982	1.02933333333333	1.138	0.892666666666667	0.720333333333333	0.482666666666667	17	MidDn	Q8WZA9	IRGQ	immunity-related GTPase Q	IRGQ
Q92626	0.96	0.995666666666667	0.918333333333333	0.936333333333333	0.808666666666667	0.718333333333333	0.481333333333333	17	MidDn	Q92626	PXDN	peroxidasin	PXDN
Q92834-4	0.839666666666667	0.892	0.943666666666667	0.881333333333333	1.42833333333333	2.04966666666667	2.86333333333333	2	MidUp	Q92834	RPGR	retinitis pigmentosa GTPase regulator	RPGR
Q92887	1.00833333333333	0.946	1.01266666666667	0.964333333333333	0.803666666666667	0.546333333333333	0.447	28	FirstDn	Q92887	ABCC2	ATP binding cassette subfamily C member 2	ABCC2
Q969R2-3	1.06366666666667	1.12066666666667	0.925	1.09233333333333	0.958	1.301	2.48633333333333	2	MidUp	Q969R2	OSBP2	oxysterol binding protein 2	OSBP2
Q96AH8	0.94	0.769666666666667	0.882333333333333	0.884666666666667	0.632	0.653666666666667	0.375333333333333	28	FirstDn	Q96AH8	RAB7B	RAB7B, member RAS oncogene family	RAB7B
Q96B54	1.05533333333333	0.969333333333333	0.875	0.866333333333333	0.743	0.330333333333333	0.38	28	FirstDn	Q96B54	ZNF428	zinc finger protein 428	ZNF428
Q96EQ0	1.036	1.08033333333333	1.02166666666667	0.931333333333333	0.972	1.27466666666667	3.60033333333333	2	MidUp	Q96EQ0	SGTB	small glutamine rich tetratricopeptide repeat containing beta	SGTB
Q96GD4	0.914666666666667	1.02833333333333	0.946666666666667	1.154	1.36333333333333	2.265	2.754	2	MidUp	Q96GD4	AURKB	aurora kinase B	AURKB
Q96IF1	0.899666666666667	0.945666666666667	0.903333333333333	0.966	0.650666666666667	0.543	0.458	28	FirstDn	Q96IF1	AJUBA	ajuba LIM protein	AJUBA
Q96PD2	1.245	1.02433333333333	0.747666666666667	0.914333333333333	0.730666666666667	13.709	3.975	27	EarlyUp	Q96PD2	DCBLD2	discoidin, CUB and LCCL domain containing 2	DCBLD2
Q96PU5	0.923333333333333	0.910333333333333	0.954333333333333	1.03533333333333	1.308	2.04633333333333	2.415	2	MidUp	Q96PU5	NEDD4L	neural precursor cell expressed, developmentally down-regulated 4-like, E3 ubiquitin protein ligase	NEDD4L
Q96PY5-3	1.023	0.947333333333333	0.976333333333333	1.04266666666667	1.26466666666667	2.044	2.47333333333333	2	MidUp	Q96PY5	FMNL2	formin like 2	FMNL2
Q96QD8	0.839	1.069	1.36633333333333	1.397	1.62166666666667	2.06733333333333	2.861	27	EarlyUp	Q96QD8	SLC38A2	solute carrier family 38 member 2	SLC38A2
Q96R06	0.798666666666667	0.975666666666667	0.928333333333333	1.06366666666667	1.292	2.958	2.40666666666667	2	MidUp	Q96R06	SPAG5	sperm associated antigen 5	SPAG5
Q99640-3	0.872666666666667	1.04066666666667	0.930666666666667	1.082	1.02233333333333	1.53966666666667	3.18566666666667	2	MidUp	Q99640	PKMYT1	protein kinase, membrane associated tyrosine/threonine 1	PKMYT1
Q99661	0.973666666666667	1.001	0.924	0.905666666666667	1.06233333333333	2.129	3.499	2	MidUp	Q99661	KIF2C	kinesin family member 2C	KIF2C
Q99674	0.870666666666667	0.872	0.775666666666667	0.908	0.840333333333333	0.648666666666667	0.499	30	FirstDn	Q99674	CGREF1	cell growth regulator with EF-hand domain 1	CGREF1
Q9BQ70	0.882	0.869	0.899666666666667	0.882	0.773666666666667	0.455	0.309333333333333	28	FirstDn	Q9BQ70	TCF25	transcription factor 25	TCF25
Q9BT30	1.13633333333333	0.875333333333333	0.96	0.845666666666667	0.904666666666667	0.591666666666667	0.411	28	FirstDn	Q9BT30	ALKBH7	alkB homolog 7	ALKBH7
Q9BU68	0.813	0.885	0.872666666666667	0.819333333333333	0.501	0.285	0.152333333333333	23	FirstDn	Q9BU68	PRR15L	proline rich 15 like	PRR15L
Q9BY76	0.763333333333333	0.779	1.77666666666667	2.80766666666667	4.89833333333333	5.85466666666667	5.29866666666667	13	EarlyUp	Q9BY76	ANGPTL4	angiopoietin like 4	ANGPTL4
Q9BYK8	1.02433333333333	0.979	1.002	1.12866666666667	1.19	1.83533333333333	2.21633333333333	2	MidUp	Q9BYK8	HELZ2	helicase with zinc finger 2	HELZ2
Q9H0K6	1.05033333333333	0.961	0.751333333333333	1.09966666666667	1.066	0.697666666666667	0.495	17	MidDn	Q9H0K6	PUS7L	pseudouridylate synthase 7 like	PUS7L
Q9H190	0.964333333333333	0.802666666666667	0.713666666666667	0.778	0.848333333333333	1.518	2.38466666666667	2	MidUp	Q9H190	SDCBP2	syndecan binding protein 2	SDCBP2
Q9H1A3	0.844666666666667	1.20966666666667	0.942666666666667	1.037	1.788	3.629	3.62666666666667	27	EarlyUp	Q9H1A3	METTL9	methyltransferase like 9	METTL9
Q9H3D4-10	1.056	0.94	1.26233333333333	1.32166666666667	1.05733333333333	0.658	0.432333333333333	17	MidDn	Q9H3D4	TP63	tumor protein p63	TP63
Q9H3G5	0.915333333333333	0.863333333333333	0.879666666666667	0.877	0.755	0.539	0.497666666666667	28	FirstDn	Q9H3G5	CPVL	carboxypeptidase, vitellogenic like	CPVL
Q9H8H3	0.921333333333333	0.872333333333333	0.940333333333333	0.915	0.667	0.539333333333333	0.461666666666667	28	FirstDn	Q9H8H3	METTL7A	methyltransferase like 7A	METTL7A
Q9H8J5	1.00966666666667	0.945333333333333	0.919	1.30966666666667	0.850666666666667	0.976666666666667	0.444	17	MidDn	Q9H8J5	MANSC1	MANSC domain containing 1	MANSC1
Q9HBL8	0.974666666666667	0.964666666666667	0.931666666666667	0.987666666666667	0.893666666666667	0.686666666666667	0.465333333333333	17	MidDn	Q9HBL8	NMRAL1	NmrA-like family domain containing 1	NMRAL1
Q9HCD6	0.898666666666667	0.947666666666667	0.943	0.977666666666667	1.19266666666667	1.83166666666667	2.29866666666667	2	MidUp	Q9HCD6	TANC2	tetratricopeptide repeat, ankyrin repeat and coiled-coil containing 2	TANC2
Q9NPR2	1.06966666666667	0.912666666666667	1.31433333333333	1.36766666666667	2.37866666666667	3.73133333333333	3.65533333333333	27	EarlyUp	Q9NPR2	SEMA4B	semaphorin 4B	SEMA4B
Q9NQ84	0.748	0.494	0.494333333333333	0.421	0.394666666666667	0.276666666666667	0.263333333333333	23	FirstDn	Q9NQ84	GPRC5C	G protein-coupled receptor class C group 5 member C	GPRC5C
Q9NQS7-2	0.744666666666667	0.963	0.908333333333333	1.11333333333333	1.284	2.43866666666667	2.09033333333333	2	MidUp	Q9NQS7	INCENP	inner centromere protein	INCENP
Q9NQW6	0.899666666666667	0.981333333333333	0.968666666666667	0.927	1.06933333333333	2.52333333333333	2.44933333333333	2	MidUp	Q9NQW6	ANLN	anillin actin binding protein	ANLN
Q9NRD9	1.033	0.94	0.865	0.906	0.852333333333333	0.602333333333333	0.458333333333333	28	FirstDn	Q9NRD9	DUOX1	dual oxidase 1	DUOX1
Q9NUL7	0.866	0.945666666666667	0.896333333333333	0.982666666666667	0.916666666666667	0.657	0.451666666666667	17	MidDn	Q9NUL7	DDX28	DEAD-box helicase 28	DDX28
Q9NXG6	0.953333333333333	0.843666666666667	0.863666666666667	0.967	0.818666666666667	0.701333333333333	0.454	17	MidDn	Q9NXG6	P4HTM	prolyl 4-hydroxylase, transmembrane	P4HTM
Q9NXH8	0.996333333333333	1.01533333333333	1.07233333333333	1.11866666666667	1.42566666666667	1.97366666666667	2.596	2	MidUp	Q9NXH8	TOR4A	torsin family 4 member A	TOR4A
Q9NYB9-2	0.963	0.805333333333333	0.643	0.537333333333333	0.397	0.323333333333333	0.354333333333333	23	FirstDn	Q9NYB9	ABI2	abl-interactor 2	ABI2
Q9NYT0	1.12933333333333	1.00666666666667	1.074	1.23866666666667	1.82566666666667	3.17766666666667	3.602	27	EarlyUp	Q9NYT0	PLEK2	pleckstrin 2	PLEK2
Q9NYZ3	1.05933333333333	0.928333333333333	0.898666666666667	1.00133333333333	1.288	3.15566666666667	3.79633333333333	27	EarlyUp	Q9NYZ3	GTSE1	G2 and S-phase expressed 1	GTSE1
Q9NZN4	1.00366666666667	0.985333333333333	0.939	0.896666666666667	0.648	0.466666666666667	0.395	28	FirstDn	Q9NZN4	EHD2	EH domain containing 2	EHD2
Q9NZP8	0.898666666666667	1.02833333333333	0.837333333333333	1.02966666666667	0.689	0.567	0.363	28	FirstDn	Q9NZP8	C1RL	complement C1r subcomponent like	C1RL
Q9NZU0	0.973	1.211	0.897333333333333	1.12833333333333	1.47566666666667	1.915	2.22133333333333	2	MidUp	Q9NZU0	FLRT3	fibronectin leucine rich transmembrane protein 3	FLRT3
Q9P2F8	0.813333333333333	0.909666666666667	0.956666666666667	1.215	1.78433333333333	2.24433333333333	2.555	2	MidUp	Q9P2F8	SIPA1L2	signal induced proliferation associated 1 like 2	SIPA1L2
Q9UBN4-6	0.823333333333333	0.845666666666667	0.844666666666667	0.878666666666667	0.700666666666667	0.423333333333333	0.296	23	FirstDn	Q9UBN4	TRPC4	transient receptor potential cation channel subfamily C member 4	TRPC4
Q9UBS3	1.468	1.271	0.993333333333333	0.973	1.02733333333333	1.53966666666667	2.29766666666667	2	MidUp	Q9UBS3	DNAJB9	DnaJ heat shock protein family (Hsp40) member B9	DNAJB9
Q9UEY8	0.939	0.865666666666667	0.813666666666667	0.839	0.703333333333333	0.613666666666667	0.474333333333333	28	FirstDn	Q9UEY8	ADD3	adducin 3	ADD3
Q9UEY8-2	0.983	0.882666666666667	0.837333333333333	0.795666666666667	0.643	0.550666666666667	0.483333333333333	28	FirstDn	Q9UEY8	ADD3	adducin 3	ADD3
Q9UHE8	0.855	0.824333333333333	0.899	1.156	1.63833333333333	1.95133333333333	2.36733333333333	2	MidUp	Q9UHE8	STEAP1	six transmembrane epithelial antigen of the prostate 1	STEAP1
Q9UHN6	0.997666666666667	0.938	1.30133333333333	1.45166666666667	2.65966666666667	2.59566666666667	2.671	27	EarlyUp	Q9UHN6	TMEM2	transmembrane protein 2	TMEM2
Q9UJJ9	0.915	0.978666666666667	1.02066666666667	0.917	0.911666666666667	0.678333333333333	0.406	17	MidDn	Q9UJJ9	GNPTG	N-acetylglucosamine-1-phosphate transferase gamma subunit	GNPTG
Q9ULW0	0.822	0.852333333333333	0.921	0.978333333333333	1.203	2.73566666666667	2.08666666666667	2	MidUp	Q9ULW0	TPX2	TPX2, microtubule nucleation factor	TPX2
Q9Y2G9-3	1.17333333333333	1.15833333333333	1.207	1.14566666666667	1.96233333333333	2.405	2.03266666666667	2	MidUp	Q9Y2G9	SBNO2	strawberry notch homolog 2 (Drosophila)	SBNO2
Q9Y2H5	0.909333333333333	0.9	0.810666666666667	0.829666666666667	0.597333333333333	0.434	0.383666666666667	23	FirstDn	Q9Y2H5	PLEKHA6	pleckstrin homology domain containing A6	PLEKHA6
Q9Y4C2	0.966	0.986333333333333	1.003	0.958666666666667	0.869666666666667	0.563333333333333	0.473	17	MidDn	Q9Y4C2	TCAF1	TRPM8 channel associated factor 1	TCAF1
Q9Y5J9	0.920333333333333	0.957333333333333	0.932	1.05566666666667	1.114	0.776	0.472333333333333	17	MidDn	Q9Y5J9	TIMM8B	translocase of inner mitochondrial membrane 8 homolog B (yeast)	TIMM8B
Q9Y6R0	0.824666666666667	1.018	0.954333333333333	0.969666666666667	0.896333333333333	0.704666666666667	0.499666666666667	17	MidDn	Q9Y6R0	NUMBL	NUMB like, endocytic adaptor protein	NUMBL
